# Supplementary material for: Effects of hypoxia and hyperoxia on exercise-induced metabolomic and transcriptomic profiles in equine skeletal muscle
Source: J Exp Biol. 2025 Dec 17;228(24):jeb250956. doi: 10.1242/jeb.250956 (PMC12752499; doi:10.1242/jeb.250956)
Supplement: Table S1. Metabolomics data [file jexbio-228-250956-TableS1.xlsx]

## Sheet: TS1 Metabolomics data
Table S1. Metabolomics data
No.	HMT DB				Concentration (nmol/g)																																								Comparative Analysis
	Compound name	Pathway Label	PubChem CID	HMDB ID	Sedentary								Normoxia								Hyperoxia								Hypoxia								Control		Normoxia		Hyperoxia		Hypoxia		Normoxia vs Control	Hyperoxia vs Control	Hypoxia vs Control	Hyperoxia vs Normoxia	Hypoxia vs Normoxia
					1	2	3	4	5	6	7	8	1	2	3	4	5	6	7	8	1	2	3	4	5	6	7	8	1	2	3	4	5	6	7	8	Mean	S.D.	Mean	S.D.	Mean	S.D.	Mean	S.D.	Fold change
1	2-Hydroxyglutaric acid	2-Hydroxyglutaric acid	43	HMDB0000606,HMDB0000694	3.02404	3.16026	6.86973	4.26756	2.33156	3.3616	2.14627	3.6269	1.19513	3.75791	4.04907	3.38248	2.37006	4.41597	2.37278	3.06418	2.05069	2.41921	3.29383	2.63261	3.10216	7.37725	1.80123	2.8269	2.82163	3.09041	4.60136	2.53191	2.33918	5.50879	2.79655	2.72961	3.59849	1.48525	3.07595	1.05776	3.18798	1.76534	3.30243	1.12991	0.854788	0.885923	0.917726	1.03642	1.07363
2	2-Oxoglutaric acid	2-Oxoglutaric acid	51	HMDB0000208	11.1525	14.4282	30.1083	28.6683	51.1648	39.746	62.4478	21.2574	N.D.	47.6918	12.6552	69.9854	67.6443	63.5177	77.2835	99.9824	9.32537	1.26275	44.7095	48.319	68.4195	33.1182	35.8233	34.7862	44.7237	1.0265	36.3615	42.6016	110.689	78.0932	58.351	35.5841	32.3717	17.8354	62.68	27.1126	34.4705	21.3406	50.9288	32.5357	1.93626	1.06484	1.57325	0.549944	0.81252
3	2-Oxoisovaleric acid	2-Oxoisovaleric acid	49	HMDB0000019	8.82564	6.19446	8.41272	7.72874	7.5896	7.39786	7.4821	7.62776	7.71587	7.29607	8.39239	6.38021	8.03711	7.10969	9.24695	7.15776	7.96725	5.6661	5.76872	6.87186	6.91296	6.39052	9.28381	7.25595	7.99642	7.28724	7.10054	6.53679	6.67105	6.15615	6.3495	7.71094	7.65736	0.773135	7.66701	0.888427	7.01465	1.1896	6.97608	0.659474	1.00126	0.916066	0.911029	0.914914	0.909883
4	2-Phosphoglyceric acid	2-PG	439278	HMDB0003391	16.8724	2.42415	1.82689	3.05456	4.2192	5.15678	4.04975	8.9713	8.81563	8.24841	1.15984	9.1434	24.7212	8.59677	7.54519	15.6568	4.02597	22.6658	8.7168	8.92082	9.90239	17.18	6.70599	1.31299	5.28139	4.36585	6.18564	18.717	16.9908	9.32484	7.35848	8.68735	5.82188	4.97634	10.4859	6.95058	9.92885	6.93603	9.61392	5.36363	1.80112	1.70544	1.65134	0.946875	0.916841
5	2,3-Diphosphoglyceric acid	2,3-BPG	186004	HMDB0001294	284.168	1.29388	N.D.	3.27005	13.6284	8.24465	5.02741	42.7786	365.05	47.1066	N.D.	163.473	289.542	56.4774	83.6871	93.3072	33.4659	368.632	45.0635	111.106	43.8649	201.595	47.868	N.D.	9.42684	18.7565	13.509	241.317	165.629	68.8316	59.3626	182.463	51.2015	103.7	156.949	124.168	121.656	124.257	94.9119	89.2654	3.06532	2.37603	1.85369	0.775134	0.604731
6	3-Phosphoglyceric acid	3-PG	439183	HMDB0000807	168.931	26.6891	16.816	33.0875	50.4339	56.705	46.8767	92.7076	87.5176	82.7472	13.5976	103.682	243.815	83.0248	73.0433	145.581	44.5913	206.596	83.2541	86.7204	110.113	154.53	61.8328	14.7457	53.4351	42.6417	58.3676	176.154	171.159	107.119	66.8288	95.8174	61.5309	49.1214	104.126	67.158	95.2979	61.5439	96.4403	52.2654	1.69226	1.54878	1.56735	0.915217	0.926189
7	6-Phosphogluconic acid	6-PG	91493	HMDB0001316	4.83154	2.86009	0.461733	1.73213	1.7783	1.20654	2.974	2.38531	3.01015	3.15541	0.473412	4.67849	5.19203	4.91424	5.4434	4.74509	3.72528	7.83121	1.55627	4.70289	1.92742	5.90178	4.62371	4.04601	3.33878	5.27188	1.0873	2.27806	4.70965	3.30638	8.58621	4.69517	2.27871	1.32826	3.95153	1.66762	4.28932	2.03025	4.15918	2.26155	1.73411	1.88235	1.82524	1.08548	1.05255
8	Acetoacetyl CoA	Acetoacetyl-CoA	92153	HMDB0001484	N.D.	N.D.	N.D.	N.D.	N.D.	N.D.	N.D.	N.D.	N.D.	N.D.	N.D.	N.D.	N.D.	N.D.	N.D.	N.D.	N.D.	N.D.	N.D.	N.D.	N.D.	N.D.	N.D.	N.D.	N.D.	N.D.	N.D.	N.D.	N.D.	N.D.	N.D.	N.D.	N.A.	N.A.	N.A.	N.A.	N.A.	N.A.	N.A.	N.A.	N.A.	N.A.	N.A.	N.A.	N.A.
9	Acetyl CoA	Acetyl-CoA	444493	HMDB0001206	0.171275	N.D.	0.194309	N.D.	0.130131	0.106425	N.D.	0.149331	0.138582	N.D.	0.350125	0.932885	0.110433	0.75407	0.559417	0.857549	0.374603	0.331883	0.687769	0.93698	0.944088	1.33342	0.531999	1.27087	1.20815	0.52772	1.4774	0.571612	0.669598	0.520099	1.26798	0.914753	0.150294	0.034313	0.529009	0.337211	0.801452	0.383645	0.894663	0.379395	3.51982	5.33256	5.95275	1.51501	1.69121
10	Adenine	Adenine	190	HMDB0000034	N.D.	3.0409	3.82506	2.71453	3.7941	2.66432	3.03963	2.38168	1.86208	2.75221	3.43313	N.D.	2.71351	2.17239	N.D.	2.34549	2.87106	N.D.	N.D.	N.D.	2.04251	N.D.	2.08579	2.78965	3.39613	2.06011	2.10081	N.D.	2.4429	2.84736	N.D.	N.D.	3.06575	0.556894	2.54647	0.548656	2.44725	0.443965	2.56946	0.560293	0.83062	0.798257	0.838119	0.961038	1.00903
11	Adenosine	Adenosine	60961	HMDB0000050	4.31907	2.59555	3.06919	3.66441	N.D.	2.942	N.D.	2.93055	7.4526	N.D.	N.D.	2.57572	N.D.	2.37325	4.75866	N.D.	3.31544	N.D.	2.4419	3.25346	N.D.	2.56257	7.99778	3.16944	N.D.	3.10706	N.D.	4.42987	2.72246	N.D.	2.68992	2.88244	3.25346	0.628092	4.29005	2.36885	3.7901	2.09416	3.16635	0.725367	1.31861	1.16494	0.973225	0.883461	0.738068
12	Adenylosuccinic acid	Adenylosuccinic acid	447145	HMDB0000536	N.D.	N.D.	N.D.	N.D.	N.D.	N.D.	N.D.	N.D.	N.D.	N.D.	N.D.	N.D.	N.D.	N.D.	0.0219834	N.D.	N.D.	0.151109	N.D.	0.0591519	N.D.	1.4761	1.18215	0.0134238	N.D.	0.190081	N.D.	N.D.	N.D.	N.D.	1.82597	N.D.	N.A.	N.A.	0.0219834	N.A.	0.576387	0.696734	1.00802	1.15675	1<	1<	1<	26.2192	45.8539
13	ADP	ADP	6022	HMDB0001341	123.026	188.088	144.341	198.53	224.276	129.916	198.477	187.085	55.0552	137.858	136.567	139.682	61.2714	138.669	153.067	193.472	106.169	100.491	204.229	164.759	169.301	107.452	73.0738	199.689	176.382	174.095	192.32	137.653	200.32	218.078	131.833	160.092	174.217	36.8767	126.955	46.4461	140.646	49.8574	173.846	29.9268	0.728716	0.807299	0.997871	1.10784	1.36935
14	ADP-ribose	ADP-ribose	445794	HMDB0001178	8.86746	18.3135	46.5813	26.7791	31.3935	38.518	29.186	29.7355	4.81071	21.8422	37.6477	13.8943	43.6128	30.1934	15.5768	26.0022	12.4657	9.3802	19.1432	16.7964	27.6526	16.567	15.4535	10.8195	8.25193	16.097	22.1735	16.4245	23.015	11.085	19.0794	11.8604	28.6718	11.5238	24.1975	12.8671	16.0348	5.73283	15.9984	5.32273	0.843948	0.559252	0.557982	0.662661	0.661157
15	Ala	Ala	602	HMDB0000161,HMDB0001310	531.644	414.153	505.866	401.571	388.939	392.95	677.597	424.619	558.946	896.615	1360.29	895.799	984.357	1118.7	1238.01	1231.81	1015.52	786.105	872.228	989.871	1063.68	905.542	969.854	1046.78	1150.78	972.382	1459.26	802.637	1501.47	906.045	1572.5	1182.27	467.167	100.347	1035.57	256.483	956.197	94.9774	1193.42	291.637	2.21669	2.0468	2.55459	0.923357	1.15243
16	AMP	AMP	6083	HMDB0000045	4.54028	4.55364	5.00828	5.74564	5.741	4.5843	6.7205	5.1292	5.28993	5.4904	6.55773	4.25047	7.75421	4.65932	5.33321	5.5992	5.8731	4.26328	5.31138	4.9847	4.82939	4.94644	4.7435	4.9447	5.09494	5.14938	5.17583	4.977	4.97502	4.37485	3.79711	5.6244	5.25285	0.770327	5.61681	1.09812	4.98706	0.463179	4.89607	0.561199	1.06929	0.949401	0.932078	0.887881	0.871681
17	Arg	Arg	6322	HMDB0000517,HMDB0003416	362.936	156.772	143.809	125.555	109.665	147.735	196.726	283.722	396.523	167.325	104.367	360.635	82.5858	204.481	266.291	450.753	220.971	527.494	225.309	301.281	83.6166	368.401	278.894	101.977	140.288	175.454	178.28	369.646	106.39	226.849	296.381	502.666	190.865	88.124	254.12	137.469	263.493	143.466	249.494	133.203	1.33141	1.38052	1.30718	1.03688	0.981797
18	Argininosuccinic acid	Argininosuccinic acid	16950	HMDB0000052	N.D.	3.39427	N.D.	3.39422	5.16815	N.D.	4.0248	4.61605	3.63653	N.D.	3.76249	2.86909	4.06454	N.D.	3.53903	4.53423	3.87494	3.26278	2.74456	3.28412	4.19381	N.D.	N.D.	3.66426	N.D.	3.5557	3.81427	3.5858	4.79592	2.97385	3.4087	4.40676	4.1195	0.775757	3.73432	0.556062	3.50408	0.514274	3.79157	0.619263	0.906499	0.850608	0.920396	0.938345	1.01533
19	Asn	Asn	236	HMDB0000168,HMDB0033780	83.3315	57.8717	67.1129	48.4334	53.7511	50.3859	71.3982	51.2166	92.2554	61.9091	51.1349	58.5125	53.9112	58.0628	74.0962	63.9478	90.3613	42.8106	67.7535	59.0963	45.5792	44.4416	86.7114	61.1833	58.8882	75.074	58.442	67.6066	71.3244	48.1302	69.288	93.5271	60.4376	12.3652	64.2287	13.2929	62.2422	18.5277	67.7851	13.5402	1.06273	1.02986	1.12157	0.96907	1.05537
20	Asp	Asp	424	HMDB0000191,HMDB0006483	76.9332	121.166	134.232	137.557	106.161	109.046	148.953	95.2735	98.5686	162.33	165.002	82.5575	86.6956	118.416	104.642	109.6	144.175	107.617	110.607	112.871	156.244	101.957	132.55	97.6905	111.278	142.178	203.86	81.9485	141.521	87.3774	105.565	127.294	116.165	23.9359	115.977	31.633	120.464	21.2788	125.128	38.9634	0.998376	1.037	1.07715	1.03869	1.0789
21	ATP	ATP	5957	HMDB0000538	4025.15	6421.99	6655.57	6661.7	6715.78	5432.87	6222.11	5640.63	1703.65	6033.73	6977.09	4129.73	4736.68	5478.72	4970.09	5242.55	4381.57	3457.37	5261.91	4839.39	5405.14	3806.1	2966.07	6037.38	5927.65	5473.68	5966.88	3979.12	5488.2	5303.66	4315.91	4378.34	5971.98	922.102	4909.03	1553.47	4519.37	1056.34	5104.18	770.91	0.822011	0.756762	0.854689	0.920623	1.03975
22	Betaine	Glycine betaine	247	HMDB0000043	114.525	111.93	171.902	132.469	177.199	134.96	129.433	156.47	54.3588	88.7565	133.176	95.6801	68.6411	138.095	102.623	167.964	132.808	65.1865	97.9905	119.132	118.558	102.588	82.5137	186.2	111.057	98.6894	134.572	75.7092	115.259	152.682	122.684	150.476	141.111	24.7665	106.162	37.9579	113.122	36.583	120.141	26.007	0.752328	0.801653	0.851395	1.06556	1.13168
23	Betaine aldehyde	Betaine aldehyde	249	HMDB0001252	N.D.	N.D.	N.D.	N.D.	N.D.	N.D.	N.D.	N.D.	N.D.	N.D.	N.D.	N.D.	N.D.	N.D.	N.D.	N.D.	N.D.	N.D.	N.D.	N.D.	N.D.	N.D.	N.D.	N.D.	N.D.	N.D.	N.D.	N.D.	N.D.	N.D.	N.D.	N.D.	N.A.	N.A.	N.A.	N.A.	N.A.	N.A.	N.A.	N.A.	N.A.	N.A.	N.A.	N.A.	N.A.
24	cAMP	cAMP	6076	HMDB0000058	0.246696	0.196854	0.286726	0.263059	0.321933	0.275735	0.235889	0.214257	0.14302	0.260134	0.265896	0.153103	0.240467	0.2624	0.26969	0.22303	0.274869	0.163536	0.239648	0.258106	0.190632	0.257072	0.267688	0.287192	0.212688	0.301856	0.242238	0.19806	0.194047	0.221679	0.269208	0.223313	0.255144	0.0404553	0.227218	0.0512648	0.242343	0.0432087	0.232886	0.0368591	0.890549	0.94983	0.912765	1.06657	1.02495
25	Carbamoylphosphate	Carbamoylphosphate	278	HMDB0001096	N.D.	N.D.	N.D.	N.D.	N.D.	N.D.	N.D.	N.D.	N.D.	N.D.	N.D.	N.D.	N.D.	N.D.	N.D.	N.D.	N.D.	N.D.	N.D.	N.D.	N.D.	N.D.	N.D.	N.D.	N.D.	N.D.	N.D.	N.D.	N.D.	N.D.	N.D.	N.D.	N.A.	N.A.	N.A.	N.A.	N.A.	N.A.	N.A.	N.A.	N.A.	N.A.	N.A.	N.A.	N.A.
26	Carnitine	Carnitine	85	HMDB0000062	3921.72	5616.79	4980.72	6742.93	6321.51	5197.72	5774.08	5965	1228.63	3629.43	1822.42	1343.87	1424.24	2353.6	1633.68	2065.01	2060.13	1201.52	1845.21	1638.62	2129.31	1112	1120.4	2006.33	1949.63	2866.9	1421.13	1461.24	2734.69	2354.62	1701.39	2113.82	5565.06	873.652	1937.61	781.564	1639.19	436.426	2075.43	547.924	0.348174	0.294551	0.372939	0.845987	1.07113
27	Carnosine	Carnosine	439224	HMDB0000033	13255.8	20216.6	19866.3	17962.5	18512.3	18142.2	19809.4	16222.7	5281.42	20382.2	20655.3	12584	15843.4	17206.8	14802.8	15055.7	11617	12688.8	15216	14860.7	16382.7	14249.7	11723.8	18766	17766.9	20938.1	18266.1	15718.7	15877.1	16748.2	17884.7	13438.6	17998.5	2318.25	15226.4	4876.34	14438.1	2441.22	17079.8	2206.53	0.845985	0.802185	0.948959	0.948225	1.12172
28	cGMP	cGMP	24316	HMDB0001314	N.D.	N.D.	N.D.	N.D.	N.D.	N.D.	N.D.	N.D.	N.D.	N.D.	N.D.	N.D.	N.D.	N.D.	N.D.	N.D.	N.D.	N.D.	N.D.	N.D.	N.D.	N.D.	N.D.	N.D.	N.D.	N.D.	N.D.	N.D.	N.D.	N.D.	N.D.	N.D.	N.A.	N.A.	N.A.	N.A.	N.A.	N.A.	N.A.	N.A.	N.A.	N.A.	N.A.	N.A.	N.A.
29	Choline	Choline	305	HMDB0000097	N.D.	N.D.	N.D.	N.D.	N.D.	N.D.	N.D.	N.D.	N.D.	N.D.	N.D.	N.D.	N.D.	N.D.	N.D.	N.D.	N.D.	N.D.	N.D.	N.D.	N.D.	N.D.	N.D.	N.D.	N.D.	N.D.	N.D.	N.D.	N.D.	N.D.	N.D.	N.D.	N.A.	N.A.	N.A.	N.A.	N.A.	N.A.	N.A.	N.A.	N.A.	N.A.	N.A.	N.A.	N.A.
30	cis-Aconitic acid	cis-Aconitic acid	643757	HMDB0000072	0.334892	0.61403	1.22809	0.972552	0.316531	0.831137	1.00021	0.406671	0.693404	1.71198	5.22013	3.47144	2.46365	3.0056	3.08763	3.85468	2.79065	1.41378	2.37397	3.5682	5.18779	2.06633	1.94446	3.49117	3.0583	1.68734	4.9343	1.76376	3.51873	2.81486	3.04297	2.61108	0.713014	0.344946	2.93856	1.36937	2.85455	1.20232	2.92892	1.02903	4.12133	4.00349	4.1078	0.971408	0.996717
31	Citric acid	Citric acid	311	HMDB0000094	86.2341	99.0013	166.103	138.165	83.3632	116.213	132.979	75.3432	137.737	218.037	430.043	321.126	287.999	281.642	340.366	345.826	305.943	171.099	247.997	378.958	412.767	235.237	260.941	333.467	302.344	194.217	436.412	221.755	355.896	294.055	274.989	303.121	112.175	31.7716	295.347	88.1899	293.301	79.9881	297.848	75.2937	2.63291	2.61467	2.65521	0.993072	1.00847
32	Citrulline	Citrulline	9750	HMDB0000904	94.3546	94.6794	75.7215	68.6724	94.5943	91.4639	151.421	67.0623	107.153	95.0795	83.4023	68.2468	88.078	98.3071	155.682	73.5324	115.25	91.348	56.1328	62.9524	65.2236	106.93	121.216	76.4454	72.539	96.2142	69.2552	52.8193	92.5757	100.87	145.983	72.1886	92.2462	26.6759	96.1851	27.2257	86.9373	25.359	87.8056	28.5204	1.0427	0.942448	0.951861	0.903854	0.912882
33	CoA	CoA	87642	HMDB0001423	3.68291	5.69549	4.74478	5.94397	12.4146	3.62713	8.63298	6.44623	0.945252	2.62054	4.82499	4.32349	0.619293	6.26876	4.71794	5.88288	3.06003	1.86204	5.94168	5.80234	10.3177	2.41767	2.50634	6.61615	6.65014	4.59978	8.36686	3.78121	8.05101	5.21074	6.1916	3.33929	6.39851	2.91987	3.77539	2.14653	4.81549	2.89445	5.77383	1.86872	0.590042	0.752595	0.90237	1.27549	1.52933
34	Creatine	Creatine	586	HMDB0000064	11135.3	11540	13621.4	14621.8	12789.1	11161.9	12404.4	10656.7	7946.99	12252.7	16498.8	11875.2	11651.2	14383.8	13171	13195.7	13291.7	10605	12715.7	14582.7	11361.1	12923.9	10921	15455.1	16939.2	17147.6	15668.6	13595.3	14607.8	13095.5	16302.2	12176.1	12241.3	1377.84	12621.9	2456.94	12732	1726.83	14941.5	1859.99	1.03109	1.04009	1.22058	1.00872	1.18378
35	Creatinine	Creatinine	588	HMDB0000562	210.172	251.045	300.615	222.591	273.055	212.003	216.658	182.211	154.633	208.7	322.065	176.054	195.829	217.165	169.717	186.212	228.633	189.965	225.781	206.213	187.295	168.845	138.865	232.632	246.541	212.743	262.032	203.188	231.223	243.197	199.674	161.147	233.544	38.5752	203.797	51.9765	197.279	32.7305	219.968	32.3977	0.872629	0.844719	0.941871	0.968016	1.07935
36	Cys	Cys	594	HMDB0000574,HMDB0003417	N.D.	N.D.	N.D.	N.D.	N.D.	N.D.	N.D.	N.D.	N.D.	N.D.	N.D.	N.D.	N.D.	N.D.	N.D.	N.D.	N.D.	N.D.	N.D.	N.D.	N.D.	N.D.	N.D.	N.D.	N.D.	N.D.	N.D.	N.D.	N.D.	N.D.	N.D.	N.D.	N.A.	N.A.	N.A.	N.A.	N.A.	N.A.	N.A.	N.A.	N.A.	N.A.	N.A.	N.A.	N.A.
37	Cystathionine	Cystathionine	834	HMDB0000099	N.D.	N.D.	N.D.	N.D.	N.D.	N.D.	N.D.	N.D.	N.D.	N.D.	N.D.	N.D.	N.D.	N.D.	N.D.	N.D.	N.D.	N.D.	N.D.	N.D.	N.D.	N.D.	N.D.	N.D.	N.D.	N.D.	N.D.	N.D.	N.D.	N.D.	N.D.	N.D.	N.A.	N.A.	N.A.	N.A.	N.A.	N.A.	N.A.	N.A.	N.A.	N.A.	N.A.	N.A.	N.A.
38	Dihydroxyacetone phosphate	DHAP	668	HMDB0001473	38.6146	102.702	37.0264	27.5518	27.3434	48.0678	27.3977	57.1978	32.7418	165.654	68.3986	32.3676	173.371	67.0124	51.6289	41.2608	34.3228	106.242	37.9111	44.9917	91.9084	88.966	73.9742	11.555	56.0848	51.9177	29.7799	95.4919	28.9136	47.3588	41.253	64.3175	45.7376	25.3932	79.0544	57.5185	61.234	33.5901	51.8896	21.4597	1.72843	1.33881	1.13451	0.77458	0.656379
39	Erythrose 4-phosphate	E4P	122357	HMDB0001321	N.D.	N.D.	N.D.	N.D.	N.D.	N.D.	N.D.	N.D.	N.D.	N.D.	N.D.	N.D.	N.D.	N.D.	N.D.	N.D.	N.D.	N.D.	N.D.	N.D.	N.D.	N.D.	N.D.	N.D.	N.D.	N.D.	N.D.	N.D.	N.D.	N.D.	N.D.	N.D.	N.A.	N.A.	N.A.	N.A.	N.A.	N.A.	N.A.	N.A.	N.A.	N.A.	N.A.	N.A.	N.A.
40	Folic acid	Folic acid	6037	HMDB0000121	N.D.	N.D.	N.D.	N.D.	N.D.	N.D.	N.D.	N.D.	N.D.	N.D.	N.D.	N.D.	N.D.	N.D.	N.D.	N.D.	N.D.	N.D.	N.D.	N.D.	N.D.	N.D.	N.D.	N.D.	N.D.	N.D.	N.D.	N.D.	N.D.	N.D.	N.D.	N.D.	N.A.	N.A.	N.A.	N.A.	N.A.	N.A.	N.A.	N.A.	N.A.	N.A.	N.A.	N.A.	N.A.
41	Fructose 1-phosphate	F1P	439394	HMDB0001076	N.D.	N.D.	N.D.	N.D.	N.D.	N.D.	N.D.	N.D.	N.D.	17.0132	12.2188	8.31668	N.D.	8.65102	7.01149	1.97972	N.D.	4.20618	6.00912	N.D.	N.D.	10.3739	N.D.	48.4395	6.17445	N.D.	N.D.	3.59186	14.2824	1.34209	45.587	N.D.	N.A.	N.A.	9.1985	5.06288	17.2572	20.9489	14.1956	18.2169	1<	1<	1<	1.87609	1.54325
42	Fructose 1,6-diphosphate	FBP	172313	HMDB0001058	50.9735	72.328	36.5446	32.5662	37.8177	31.3959	37.558	31.1113	26.7309	109.207	33.4425	37.0123	60.3104	42.1116	29.9499	38.3729	22.9829	95.5275	41.1226	32.4903	42.1472	67.168	15.9682	20.8158	43.1393	50.9869	35.2535	79.4346	49.8594	41.6557	40.0919	35.1912	41.2869	14.0572	47.1421	27.0715	42.2778	26.9319	46.9516	14.366	1.14182	1.024	1.1372	0.896816	0.995958
43	Fructose 6-phosphate	F6P	603	HMDB0000124	179.002	225.154	316.756	307.235	314.374	171.967	247.927	187.007	92.3167	377.877	477.385	349.856	414.346	513.524	432.751	360.509	257.337	596.704	415.945	385.339	299.914	610.568	395.364	454.047	581.967	565.405	559.35	410.516	489.253	390.028	684.386	314.676	243.678	62.4225	377.321	128.326	426.902	125.938	499.448	121.347	1.54844	1.75191	2.04963	1.13141	1.32367
44	Fumaric acid	Fumaric acid	444972	HMDB0000134	2.47667	7.19706	40.4492	34.5411	14.6159	4.54141	41.8541	6.41122	N.D.	85.1335	195.78	81.9925	81.2997	135.783	88.2475	128.219	80.8572	90.9084	110.501	107.284	94.8581	129.74	92.2104	131.95	146.473	121.059	240.968	45.127	169.369	102.239	200.348	97.4043	19.0108	16.9999	113.779	42.7288	104.789	18.5986	140.373	62.4952	5.98497	5.51204	7.38386	0.920981	1.23373
45	Galactose 1-phosphate	Gal1P	123912	HMDB0000645	4.12974	1.07527	2.94623	5.37352	1.85627	1.61126	1.73451	1.34751	2.4829	6.45006	4.80844	5.90779	2.51059	4.89956	7.82297	4.30458	3.94269	4.80036	4.12208	4.728	5.67733	5.76371	6.32027	8.59067	8.06192	7.1223	5.39863	2.21034	4.49982	7.39374	6.76665	7.12211	2.50929	1.52409	4.89836	1.84687	5.49314	1.49929	6.07194	1.93586	1.95209	2.18912	2.41978	1.12142	1.23959
46	GDP	GDP	8977	HMDB0001201	5.26748	4.79869	4.89772	5.66717	6.01364	5.00191	5.29587	5.30619	4.29249	4.26791	4.86334	4.15489	3.97152	4.29395	5.40442	4.95965	4.42568	3.5125	5.22564	5.31528	5.16859	4.30299	5.30021	5.18495	6.44241	5.2967	5.592	5.22775	5.11679	5.27433	3.79573	5.54767	5.28108	0.404325	4.52602	0.49188	4.80448	0.657436	5.28667	0.732176	0.857025	0.909753	1.00106	1.06152	1.16806
47	Gln	Gln	738	HMDB0000641,HMDB0003423	754.541	685.648	786.981	1258.87	1081.76	565.309	1182.7	1243.41	1330.84	668.297	752.515	890.66	566.357	625.741	1350.97	1399.25	1849.7	467.817	485.654	1029.5	862.363	464.753	1158.88	1482.48	720.004	822.567	699.784	635.319	931.175	561.085	1031.76	1917.15	944.902	276.571	948.079	354.928	975.143	511.181	914.855	433.351	1.00336	1.032	0.9682	1.02855	0.964956
48	Glu	Glu	611	HMDB0000148,HMDB0003339	1176.54	2358.46	3082.45	2559.78	3005.03	1635.9	2540.79	1682.35	1017.17	1024.56	1197.07	940.436	617.172	927.051	1045.83	811.032	1267.07	387.466	820.311	990.989	1059.72	456.086	830.557	936.334	699.074	826.224	866.321	792.938	1109.38	831.729	690.477	1009.43	2255.16	687.311	947.541	173.599	843.567	296.478	853.197	144.056	0.420165	0.37406	0.378331	0.89027	0.900433
49	Glucose 1-phosphate	G1P	65533	HMDB0001586	45.4189	59.5346	76.631	62.9056	77.8939	40.107	59.2045	37.3332	17.2788	98.9673	122.063	94.1338	103.536	148.987	103.537	95.6297	47.3875	167.795	130.887	100.459	68.344	158.492	90.7847	105.742	147.619	169.459	138.804	91.4831	120.906	99.2606	216.497	79.3356	57.3786	15.4606	98.0165	37.3734	108.736	41.8314	132.921	45.4132	1.70824	1.89507	2.31656	1.10937	1.35611
50	Glucose 6-phosphate	G6P	5958	HMDB0001401	506.996	621.35	826.172	782.057	739.494	449.54	603.582	474.391	231.041	933.001	1131.03	923.322	977.049	1260.42	1021.66	853.323	644.85	1248.2	1065.55	958.381	724.771	1227.3	1015.57	1012.65	1284.74	1425.64	1227.85	948.213	1044.66	993.572	1577.42	871.179	625.448	144.475	916.355	305.472	987.159	213.897	1171.66	248.756	1.46512	1.57832	1.87331	1.07727	1.27861
51	Glutathione (GSH)	GSH	124886	HMDB0000125	189.208	164.619	87.7703	105.742	136.63	115.259	226.563	111.235	141.71	134.456	95.901	174.821	55.9144	221.203	234.367	177.521	125.539	191.152	201.479	175.016	195.574	192.644	298.407	108.322	232.223	351.935	285.655	229.224	159.514	197.937	395.672	124.863	142.128	47.5648	154.487	60.3433	186.017	57.1305	247.128	92.6758	1.08695	1.30879	1.73877	1.20409	1.59967
52	Glutathione (GSSG)	GSSG	65359	HMDB0003337	426.08	245.316	328.265	341.947	296.092	302.307	292.094	192.087	478.106	251.59	300.863	277.307	519.084	275.095	286.106	206.099	366.18	396.643	185.172	280.412	207.463	404.252	233.858	262.03	238.29	150.929	164.736	283.612	418.214	292.91	270.732	278.389	303.024	68.7648	324.281	111.799	292.001	86.2099	262.227	83.263	1.07015	0.963626	0.865367	0.900457	0.808639
53	Gly	Gly	750	HMDB0000123	789.217	561.812	467.662	550.571	600.729	613.079	779.415	656.566	794.907	619.849	533.126	664.204	794.982	700.593	954.423	837.965	880.357	431.199	474.039	518.32	505.088	661.062	932.596	759.272	738.079	586.905	414.916	625.957	728.928	680.011	962.827	832.793	627.381	111.343	737.506	134.214	645.242	193.458	696.302	164.245	1.17553	1.02847	1.10985	0.874896	0.944131
54	Glyceraldehyde 3-phosphate	GAP	729	HMDB0001112	N.D.	N.D.	N.D.	N.D.	N.D.	N.D.	N.D.	N.D.	N.D.	8.12305	N.D.	N.D.	N.D.	N.D.	N.D.	N.D.	N.D.	N.D.	N.D.	N.D.	N.D.	N.D.	N.D.	N.D.	N.D.	N.D.	N.D.	N.D.	N.D.	N.D.	N.D.	N.D.	N.A.	N.A.	8.12305	N.A.	N.A.	N.A.	N.A.	N.A.	1<	N.A.	N.A.	<1	<1
55	Glycerol 3-phosphate	G3P	439162	HMDB0000126	379.661	538.385	390.673	339.262	400.679	381.212	520.274	343.574	199.911	891.592	1009.6	846.558	913.515	1517.36	1236.24	1674.5	769.241	1280.18	860.935	993.737	670.168	1821.78	1702.07	1846.08	2279.64	1744.27	1260.44	1002.48	1325.1	1224.98	2522.54	1336.37	411.715	75.8244	1036.16	455.283	1243.02	488.658	1586.98	546.481	2.51669	3.01914	3.85455	1.19964	1.53159
56	Glycolic acid	Glycolic acid	757	HMDB0000115	N.D.	N.D.	N.D.	N.D.	N.D.	N.D.	N.D.	N.D.	N.D.	N.D.	N.D.	N.D.	N.D.	N.D.	N.D.	N.D.	N.D.	N.D.	N.D.	N.D.	N.D.	N.D.	N.D.	N.D.	N.D.	N.D.	N.D.	N.D.	N.D.	N.D.	N.D.	N.D.	N.A.	N.A.	N.A.	N.A.	N.A.	N.A.	N.A.	N.A.	N.A.	N.A.	N.A.	N.A.	N.A.
57	Glyoxylic acid	Glyoxylic acid	760	HMDB0000119	N.D.	N.D.	N.D.	N.D.	N.D.	N.D.	N.D.	N.D.	N.D.	N.D.	N.D.	N.D.	N.D.	N.D.	N.D.	N.D.	N.D.	N.D.	N.D.	N.D.	N.D.	N.D.	N.D.	N.D.	N.D.	N.D.	N.D.	N.D.	N.D.	N.D.	N.D.	N.D.	N.A.	N.A.	N.A.	N.A.	N.A.	N.A.	N.A.	N.A.	N.A.	N.A.	N.A.	N.A.	N.A.
58	GMP	GMP	6804	HMDB0001397	2.51293	1.94173	2.3264	2.83025	2.24602	2.13166	2.11219	2.34272	2.03949	2.02124	2.34627	1.93823	2.26023	2.20232	2.28125	1.98939	2.54997	1.5755	1.89167	2.28303	2.28125	1.83216	2.58029	2.31256	2.50408	2.30691	2.20273	2.27429	1.96701	2.03426	N.D.	2.30422	2.30549	0.273516	2.1348	0.155023	2.1633	0.359138	2.22764	0.181056	0.925966	0.938328	0.966235	1.01335	1.04349
59	GTP	GTP	6830	HMDB0001273	79.0205	105.155	108.675	109.761	124.33	95.9911	118.041	99.2067	60.6706	93.2827	123.747	72.3897	89.2395	96.0199	100.81	89.3589	100.303	51.7176	87.1482	87.7495	92.3747	61.8184	66.1255	106.755	99.9186	90.1072	90.5	60.9004	104.882	85.0439	73.1839	103.224	105.023	13.9876	90.6898	18.7855	81.749	19.6062	88.47	15.2615	0.863527	0.778394	0.84239	0.901413	0.975523
60	Guanine	Guanine	764	HMDB0000132	N.D.	N.D.	N.D.	N.D.	N.D.	N.D.	N.D.	N.D.	N.D.	N.D.	N.D.	N.D.	N.D.	N.D.	N.D.	N.D.	N.D.	N.D.	N.D.	N.D.	N.D.	N.D.	N.D.	N.D.	N.D.	N.D.	N.D.	N.D.	N.D.	N.D.	N.D.	N.D.	N.A.	N.A.	N.A.	N.A.	N.A.	N.A.	N.A.	N.A.	N.A.	N.A.	N.A.	N.A.	N.A.
61	Guanosine	Guanosine	6802	HMDB0000133	N.D.	N.D.	N.D.	N.D.	N.D.	N.D.	N.D.	N.D.	N.D.	N.D.	N.D.	N.D.	N.D.	N.D.	N.D.	N.D.	N.D.	N.D.	N.D.	N.D.	N.D.	N.D.	N.D.	N.D.	N.D.	N.D.	N.D.	N.D.	N.D.	N.D.	N.D.	N.D.	N.A.	N.A.	N.A.	N.A.	N.A.	N.A.	N.A.	N.A.	N.A.	N.A.	N.A.	N.A.	N.A.
62	His	His	773	HMDB0000177	130.163	93.0203	88.9068	88.3473	98.5515	92.7814	99.444	98.454	128.964	89.1611	98.2822	112.069	102.605	107.082	98.6707	120.101	104.566	111.382	84.3805	122.001	81.7563	111.309	112.542	80.3273	86.2642	105.724	90.7446	119.586	130.75	107.853	107.195	151.693	98.7085	13.4213	107.117	12.8872	101.033	16.366	112.476	21.3027	1.08518	1.02355	1.13948	0.943204	1.05003
63	HMG CoA	HMG-CoA	445127	HMDB0001375	N.D.	N.D.	N.D.	N.D.	N.D.	N.D.	N.D.	N.D.	N.D.	0.289175	0.276272	0.212114	0.247941	0.259729	N.D.	0.2306	N.D.	N.D.	N.D.	N.D.	N.D.	N.D.	N.D.	0.234602	N.D.	N.D.	N.D.	N.D.	N.D.	N.D.	0.220603	N.D.	N.A.	N.A.	0.252638	0.0286138	0.234602	N.A.	0.220603	N.A.	1<	1<	1<	0.928609	0.873199
64	Homocysteine	Homocysteine	778	HMDB0000742	N.D.	N.D.	N.D.	N.D.	N.D.	N.D.	N.D.	N.D.	N.D.	N.D.	N.D.	N.D.	N.D.	N.D.	N.D.	N.D.	N.D.	N.D.	N.D.	N.D.	N.D.	N.D.	N.D.	N.D.	N.D.	N.D.	N.D.	N.D.	N.D.	N.D.	N.D.	N.D.	N.A.	N.A.	N.A.	N.A.	N.A.	N.A.	N.A.	N.A.	N.A.	N.A.	N.A.	N.A.	N.A.
65	Homoserine	Homoserine	12647	HMDB0000719	N.D.	N.D.	N.D.	N.D.	N.D.	N.D.	N.D.	N.D.	N.D.	N.D.	N.D.	N.D.	N.D.	N.D.	N.D.	N.D.	N.D.	N.D.	N.D.	N.D.	N.D.	N.D.	N.D.	N.D.	N.D.	N.D.	N.D.	N.D.	N.D.	N.D.	N.D.	N.D.	N.A.	N.A.	N.A.	N.A.	N.A.	N.A.	N.A.	N.A.	N.A.	N.A.	N.A.	N.A.	N.A.
66	Hydroxyproline	Hydroxyproline	5810	HMDB0000725	N.D.	21.8656	26.4932	N.D.	19.5212	18.667	21.2802	18.3792	29.4	19.4343	25.3942	N.D.	18.7871	18.9401	N.D.	20.2337	27.1556	16.7008	20.3099	24.9652	17.3986	N.D.	37.2856	24.9846	22.7654	N.D.	26.1853	20.1761	18.5616	20.7059	N.D.	22.5691	21.0344	3.01643	22.0316	4.37408	24.1143	7.05629	21.8273	2.64845	1.04741	1.14642	1.03769	1.09454	0.990726
67	Hypoxanthine	Hypoxanthine	790	HMDB0000157	23.4245	N.D.	6.34135	5.8758	N.D.	5.71889	N.D.	N.D.	5.94038	N.D.	N.D.	N.D.	4.36235	N.D.	4.99445	N.D.	N.D.	4.21704	4.38645	6.30922	N.D.	7.37102	23.2553	6.98728	N.D.	27.5683	N.D.	N.D.	N.D.	N.D.	11.0872	5.46116	10.3401	8.72694	5.09906	0.794196	8.75439	7.22439	14.7055	11.4892	0.493132	0.846641	1.42218	1.71686	2.88397
68	Ile	Ile	791	HMDB0000172	69.3272	63.998	79.1345	54.7486	70.9776	55.1572	65.688	55.8709	59.1845	64.8811	66.6433	56.2236	69.4959	57.0153	63.3696	73.847	53.0499	65.1984	58.582	53.1332	56.8233	58.1236	72.4665	54.9161	55.4408	62.7697	65.1124	57.1113	82.8645	57.8445	73.9097	73.3364	64.3628	8.76504	63.8325	6.18238	59.0366	6.67552	66.0487	9.7762	0.991762	0.917248	1.02619	0.924867	1.03472
69	IMP	IMP	8582	HMDB0000175	157.005	11.04	52.4199	26.0422	24.697	78.4331	20.9907	43.665	48.8094	25.7859	5.13784	33.5332	65.5214	70.3508	51.8518	39.8681	14.546	188.921	38.7579	52.6003	9.59544	362.074	364.232	60.7618	26.1998	315.496	16.7231	13.4525	20.8766	28.9246	218.301	52.5523	51.7866	47.5884	42.6073	21.3657	136.436	150.618	86.5657	114.907	0.822748	2.63458	1.67158	3.20218	2.03171
70	Inosine	Inosine	6021	HMDB0000195	26.7346	N.D.	5.57702	N.D.	N.D.	7.60424	N.D.	N.D.	13.0256	4.05207	N.D.	6.14415	6.36695	4.60504	9.5346	3.52867	N.D.	7.07554	N.D.	7.50262	N.D.	17.5227	52.189	10.3993	N.D.	20.0922	N.D.	N.D.	N.D.	N.D.	21.1104	6.60171	13.3053	11.6742	6.75102	3.41341	18.9378	19.0528	15.9348	8.09867	0.507393	1.42333	1.19763	2.80518	2.36035
71	Isocitric acid	Isocitric acid	1198	HMDB0000193	N.D.	N.D.	N.D.	N.D.	N.D.	N.D.	N.D.	N.D.	N.D.	N.D.	N.D.	N.D.	N.D.	N.D.	N.D.	N.D.	N.D.	N.D.	N.D.	N.D.	N.D.	N.D.	N.D.	N.D.	N.D.	N.D.	N.D.	N.D.	N.D.	N.D.	N.D.	N.D.	N.A.	N.A.	N.A.	N.A.	N.A.	N.A.	N.A.	N.A.	N.A.	N.A.	N.A.	N.A.	N.A.
72	Lactic acid	Lactic acid	612	HMDB0000190,HMDB0001311	2928.44	4219.29	2792.34	1846.26	2835.57	2257.69	2717.07	2094.61	5463.26	8205.6	11288.7	11313.7	10457.2	14997.5	10907.2	12662.3	8557.31	20040.2	10556.4	10577.5	4791.02	21494.3	17852.2	12999.8	16471.1	20548.8	14736.8	11754.7	12435.3	10761.1	22043.9	12112.4	2711.41	724.825	10661.9	2848.02	13358.6	5894.26	15108	4242	3.93225	4.92681	5.57202	1.25292	1.417
73	Leu	Leu	857	HMDB0000687	134.292	113.893	133.567	100.852	132.833	107.305	126.626	124.906	126.024	113.312	113.209	111.508	137.175	125.261	130.06	151.854	130.559	123.788	105.007	121.145	107.337	124.756	145.793	114.171	105.674	120.041	121.343	111.637	150.824	111.709	147.566	179.086	121.784	12.8766	126.051	13.8612	121.57	13.1717	130.985	25.5831	1.03503	0.998237	1.07555	0.964451	1.03915
74	Lys	Lys	866	HMDB0000182,HMDB0003405	385.157	173.342	146.768	129.181	162.308	153.042	162.387	1166.97	404.014	189.726	118.888	301.769	270.97	204.326	212.192	1721.6	267.134	472.641	226.576	260.543	154.475	270.388	224.822	228.634	174.84	197.53	184.294	342.098	285.766	201.775	205.645	1916.17	309.895	355.83	427.936	529.623	263.152	92.4041	438.515	599.832	1.38091	0.849165	1.41504	0.614932	1.02472
75	Malic acid	Malic acid	525	HMDB0000156,HMDB0000744	N.D.	N.D.	31.0718	2.46946	N.D.	N.D.	N.D.	N.D.	N.D.	257.44	463.791	184.954	156.62	321.752	168.633	277.492	162.485	278.086	258.441	240.216	208.483	357.078	216.551	328.911	405.581	337.203	588.425	104.617	367.14	221.185	517.462	217.014	16.7706	20.2249	261.526	108.249	256.281	64.1809	344.828	161.561	15.5943	15.2816	20.5615	0.979945	1.31852
76	Malonyl CoA	Malonyl-CoA	644066	HMDB0001175	N.D.	N.D.	N.D.	N.D.	N.D.	N.D.	N.D.	N.D.	N.D.	N.D.	N.D.	N.D.	N.D.	N.D.	N.D.	N.D.	N.D.	N.D.	N.D.	N.D.	N.D.	N.D.	N.D.	N.D.	N.D.	N.D.	N.D.	N.D.	N.D.	N.D.	N.D.	N.D.	N.A.	N.A.	N.A.	N.A.	N.A.	N.A.	N.A.	N.A.	N.A.	N.A.	N.A.	N.A.	N.A.
77	Met	Met	876	HMDB0000696	31.3636	39.7844	23.085	25.7858	32.6167	27.4951	28.7176	25.8829	26.0798	36.5046	24.3597	25.8202	30.4636	32.5879	28.8058	33.5718	26.1767	32.7915	19.2196	28.1011	27.4839	29.5267	36.5649	27.3349	27.3415	39.8208	19.6513	29.4168	37.3163	26.4072	34.6408	35.107	29.3414	5.22927	29.7742	4.27033	28.3999	5.04983	31.2127	6.68944	1.01475	0.967914	1.06378	0.953844	1.04832
78	Mevalonic acid	Mevalonic acid	134965	HMDB0000227	N.D.	N.D.	N.D.	N.D.	N.D.	N.D.	N.D.	N.D.	N.D.	N.D.	N.D.	N.D.	N.D.	N.D.	N.D.	N.D.	N.D.	N.D.	N.D.	N.D.	N.D.	N.D.	N.D.	N.D.	N.D.	N.D.	N.D.	N.D.	N.D.	N.D.	N.D.	N.D.	N.A.	N.A.	N.A.	N.A.	N.A.	N.A.	N.A.	N.A.	N.A.	N.A.	N.A.	N.A.	N.A.
79	N-Acetylglutamic acid	N-Acetylglutamic acid	70914	HMDB0001138	N.D.	N.D.	N.D.	N.D.	N.D.	N.D.	N.D.	N.D.	N.D.	N.D.	N.D.	N.D.	N.D.	N.D.	N.D.	N.D.	N.D.	N.D.	N.D.	N.D.	N.D.	N.D.	N.D.	N.D.	N.D.	N.D.	N.D.	N.D.	N.D.	N.D.	N.D.	N.D.	N.A.	N.A.	N.A.	N.A.	N.A.	N.A.	N.A.	N.A.	N.A.	N.A.	N.A.	N.A.	N.A.
80	N-Carbamoylaspartic acid	N-Carbamoylaspartic acid	93072	HMDB0000828	0.552319	0.185502	0.157031	0.0389916	N.D.	0.423358	0.174606	0.305932	0.538686	0.473651	0.0232815	0.302118	0.180434	0.908664	0.318903	0.567245	0.0497187	2.06643	0.382658	0.232392	0.0554741	2.06061	0.218168	0.0260843	0.120842	0.24083	0.355565	0.361692	0.173898	1.16985	0.34172	0.597813	0.262534	0.1763	0.414123	0.271519	0.636442	0.888823	0.420276	0.335885	1.5774	2.42422	1.60084	1.53684	1.01486
81	N,N-Dimethylglycine	DMG	673	HMDB0000092	N.D.	N.D.	N.D.	N.D.	N.D.	N.D.	N.D.	N.D.	N.D.	N.D.	N.D.	N.D.	N.D.	N.D.	N.D.	N.D.	N.D.	N.D.	N.D.	N.D.	N.D.	N.D.	N.D.	N.D.	N.D.	N.D.	N.D.	N.D.	N.D.	N.D.	N.D.	N.D.	N.A.	N.A.	N.A.	N.A.	N.A.	N.A.	N.A.	N.A.	N.A.	N.A.	N.A.	N.A.	N.A.
82	NAD+	NAD+	5893	HMDB0000902	284.083	450.272	430.545	413.743	436.869	336.714	421.058	411.135	150.092	415.012	469.228	302.459	304.526	398.604	340.632	355.381	349.149	266.355	350.713	340.273	452.57	268.437	258.816	421.302	403.398	430.249	353.412	311.272	365.136	399.681	405.732	387.029	398.052	57.3055	341.992	96.1391	338.452	72.3061	381.988	37.3994	0.859163	0.85027	0.959644	0.98965	1.11695
83	NADH	NADH	439153	HMDB0001487	11.8245	9.28486	10.6137	11.3217	10.399	9.34895	10.0499	10.0949	9.80991	10.3664	12.0561	8.9235	10.7954	10.1599	10.7397	9.45153	10.8732	7.81209	8.90826	10.2897	10.6634	8.96451	12.1876	10.6588	11.927	11.1824	10.931	10.7436	9.56968	9.27767	8.3936	10.5186	10.3672	0.884774	10.2878	0.956201	10.0447	1.39085	10.3179	1.15132	0.992341	0.968891	0.995249	0.97637	1.00293
84	NADP+	NADP+	5886	HMDB0000217	24.8425	25.789	36.6151	39.807	44.6569	26.7861	36.7774	28.3439	13.1131	21.4779	33.8981	26.9377	23.9601	34.2658	27.4435	26.4047	29.8576	23.0196	24.4494	31.6456	39.0158	20.5445	18.5975	28.9211	23.889	18.483	25.6944	23.6019	36.3085	29.2885	24.9346	28.2373	32.9522	7.44862	25.9376	6.80842	27.0064	6.68091	26.3047	5.20004	0.787128	0.819561	0.798266	1.0412	1.01415
85	NADPH	NADPH	5884	HMDB0000221	N.D.	N.D.	N.D.	7.7315	N.D.	N.D.	N.D.	N.D.	N.D.	N.D.	8.12771	N.D.	N.D.	N.D.	N.D.	N.D.	N.D.	N.D.	N.D.	N.D.	N.D.	N.D.	N.D.	7.15004	N.D.	N.D.	N.D.	N.D.	N.D.	N.D.	N.D.	N.D.	7.7315	N.A.	8.12771	N.A.	7.15004	N.A.	N.A.	N.A.	1.05125	0.924793	<1	0.879711	<1
86	Ornithine	Ornithine	389	HMDB0000214,HMDB0003374	87.5982	43.8221	46.2676	42.7544	90.4367	49.1978	52.7446	47.2967	85.0418	44.1081	42.5972	52.9793	165.27	48.1862	59.6482	50.2422	64.0735	55.5091	42.9391	52.3698	83.8304	57.6131	67.9488	37.4562	50.0919	48.3469	47.6131	50.936	151.992	47.7535	54.6509	57.866	57.5148	19.7016	68.5091	41.3508	57.7175	14.5865	63.6563	35.8734	1.19116	1.00353	1.10678	0.84248	0.929166
87	Phe	Phe	994	HMDB0000159	73.6028	69.9277	75.7145	72.9646	73.1598	61.8045	71.6105	75.8222	67.0912	63.6345	65.3905	69.5621	66.6885	76.6617	65.9673	80.0622	85.9635	67.2837	60.4433	70.6027	52.2509	63.8414	78.7957	69.4171	65.5104	82.4825	67.5108	64.5957	80.2223	65.2877	79.7908	94.7941	71.8258	4.49447	69.3823	5.8581	68.5748	10.4766	75.0243	10.9983	0.965979	0.954737	1.04453	0.988362	1.08132
88	Phosphocreatine	Phosphocreatine	9548602	HMDB0001511	2208.92	2632.72	3106.44	2973.51	3120.94	2403.9	2663.45	2619.04	657.641	2621.57	2794.16	1733.71	2140.93	1844.37	1746.78	1726.31	2049.49	1084.72	2013.55	1848.83	2908.37	1089.85	1063.05	1923.08	2046.17	1693.78	2004.28	2046.34	1845.48	2182.74	1174.14	1594.53	2716.11	328.712	1908.18	655.257	1747.62	642.646	1823.43	327.847	0.702541	0.643426	0.671338	0.915855	0.955586
89	Phosphoenolpyruvic acid	PEP	1005	HMDB0000263	53.2332	2.69421	N.D.	2.21496	7.60182	12.1718	8.83157	24.9014	30.1136	18.3533	N.D.	25.7779	76.4111	17.3108	16.5972	38.1512	8.3649	58.9101	18.4328	13.7065	24.7803	45.9955	12.9206	N.D.	6.55948	5.43156	8.02915	50.2693	42.4945	24.7756	11.3404	25.4761	15.9498	18.1161	31.8164	21.1797	26.1587	19.038	21.797	17.1563	1.99478	1.64006	1.3666	0.822175	0.685086
90	Pro	Pro	614	HMDB0000162,HMDB0003411	225.631	170.716	196.227	150.099	129.446	119.506	227.911	195.846	245.584	147.233	145.698	224.145	131.332	171.156	286.82	227.745	236.998	212.609	161.056	232.895	109.927	164.497	269.329	180.073	132.43	156.038	175.879	195.457	155.169	145.907	249.445	247.837	176.923	41.4245	197.464	56.312	195.923	51.507	182.27	45.1271	1.1161	1.10739	1.03023	0.992196	0.923056
91	PRPP	PRPP	7339	HMDB0000280	3.58936	0.973475	1.22917	1.6152	2.21075	0.879658	2.1907	1.60597	1.31171	2.65434	2.18004	4.55093	3.91685	3.17611	2.17928	7.30847	1.75923	9.27759	4.61855	3.72273	3.1264	7.68568	1.3964	1.66731	3.3195	3.6464	4.94277	8.00221	7.04571	3.42368	4.62336	4.98217	1.78679	0.882333	3.40972	1.88273	4.15674	2.92048	4.99823	1.71067	1.9083	2.32638	2.79733	1.21909	1.46588
92	Putrescine	Putrescine	1045	HMDB0001414	3.21736	3.56507	2.60521	2.29481	3.63236	2.74247	2.0066	1.14865	8.89996	4.57	3.90538	6.09951	2.53335	4.72545	6.19044	2.1136	9.65788	2.58024	2.97219	3.55355	2.45028	2.85215	13.8106	6.58756	5.4366	8.66559	3.41675	3.52077	6.21008	3.41486	4.74771	15.2146	2.65157	0.83913	4.87971	2.1907	5.55806	4.18374	6.32837	4.01042	1.84031	2.09614	2.38665	1.13901	1.29687
93	Pyruvic acid	Pyruvic acid	1060	HMDB0000243	210.341	248.638	215.698	135.189	217.951	203.682	191.577	219.768	80.9917	362.215	183.4	203.13	330.075	238.528	219.792	279.838	120.856	287.437	252.789	168.832	191.385	248.436	133.899	127.216	201.19	200.184	218.745	201.414	253.405	226.484	245.492	211.877	205.356	32.7056	237.246	88.5062	191.356	64.5386	219.849	20.5882	1.1553	0.93183	1.07058	0.806573	0.92667
94	Ribose 1-phosphate	R1P	439236	HMDB0001489	34.1138	3.5137	5.9292	3.2169	3.20164	4.71448	2.55608	3.53073	12.0421	2.2137	1.91482	5.32185	7.78051	4.50573	7.59079	2.6403	2.99793	7.93478	2.17135	7.41676	1.09696	9.52855	28.4856	9.27352	2.86134	23.065	0.812082	2.07429	5.55332	7.75616	15.2635	9.65849	7.59707	10.766	5.50122	3.48921	8.61318	8.68168	8.38052	7.56435	0.724125	1.13375	1.10313	1.56569	1.52339
95	Ribose 5-phosphate	R5P	439167	HMDB0001548	13.238	6.21535	18.7522	12.168	6.52627	11.8958	10.7186	8.70611	6.87796	6.76987	9.97131	6.32629	17.1898	14.1487	6.40887	7.86111	15.1104	4.26788	5.22078	10.0957	6.64828	4.53517	4.87563	3.80379	4.37538	2.58941	4.06231	4.50659	7.34918	5.09773	5.37199	6.44704	11.0275	4.06226	9.44423	4.09846	6.8197	3.90347	4.97495	1.46771	0.856422	0.618425	0.451139	0.722102	0.526772
96	Ribulose 5-phosphate	Ru5P	439184	HMDB0000618	29.9668	15.2457	25.8191	21.665	31.7222	19.2803	25.9707	22.4659	8.76776	15.5127	18.3507	18.2705	18.9077	21.696	16.5548	23.0917	24.1498	16.613	18.9362	24.5709	19.2251	17.2238	11.6366	19.0288	19.1604	11.7246	21.6093	14.9776	23.7772	18.8495	16.6185	21.1564	24.017	5.46605	17.644	4.36056	18.923	4.15134	18.4842	3.90939	0.734647	0.787903	0.769631	1.07249	1.04762
97	S-Adenosylhomocysteine	SAH	439155	HMDB0000939	3.98369	3.14979	3.81187	4.04793	3.82424	3.49138	3.72406	3.46343	3.12979	3.33912	3.50005	3.35462	3.58519	3.2833	3.64578	3.1879	3.59621	2.32887	3.19725	3.30875	2.96177	2.86364	3.24951	2.97027	3.36355	3.63931	3.66895	3.49186	3.70408	3.19304	3.35336	3.68335	3.68705	0.300226	3.37822	0.184507	3.05953	0.37701	3.51219	0.191402	0.916239	0.829805	0.952574	0.905665	1.03966
98	S-Adenosylmethionine	SAM	34755	HMDB0001185	6.59012	7.20365	8.71099	8.03972	9.19784	7.9082	7.91928	7.15354	5.47159	7.75896	9.79652	5.42456	6.07847	6.22299	7.27121	6.78093	6.64054	4.80206	5.94468	6.52912	7.74629	5.44752	6.83039	8.63222	8.71987	7.52393	8.58516	7.37404	7.10854	6.74908	7.43144	6.94256	7.84042	0.852857	6.85065	1.44473	6.5716	1.22401	7.55433	0.72615	0.873761	0.83817	0.963511	0.959267	1.10272
99	Sarcosine	Sarcosine	1088	HMDB0000271	N.D.	N.D.	N.D.	N.D.	N.D.	N.D.	N.D.	N.D.	N.D.	N.D.	N.D.	N.D.	N.D.	N.D.	N.D.	N.D.	N.D.	N.D.	N.D.	N.D.	N.D.	N.D.	N.D.	N.D.	N.D.	N.D.	N.D.	N.D.	N.D.	N.D.	N.D.	N.D.	N.A.	N.A.	N.A.	N.A.	N.A.	N.A.	N.A.	N.A.	N.A.	N.A.	N.A.	N.A.	N.A.
100	Sedoheptulose 7-phosphate	S7P	165007	HMDB0001068	N.D.	N.D.	N.D.	N.D.	N.D.	N.D.	N.D.	N.D.	N.D.	N.D.	N.D.	N.D.	N.D.	N.D.	N.D.	N.D.	N.D.	N.D.	N.D.	N.D.	N.D.	N.D.	N.D.	N.D.	N.D.	N.D.	N.D.	N.D.	N.D.	N.D.	N.D.	N.D.	N.A.	N.A.	N.A.	N.A.	N.A.	N.A.	N.A.	N.A.	N.A.	N.A.	N.A.	N.A.	N.A.
101	Ser	Ser	617	HMDB0000187,HMDB0003406	286.758	156.923	273.602	247.536	180.968	185.786	322.408	263.47	326.855	124.937	211.428	292.626	180.611	218.789	354.085	394.377	431.672	155.653	199.352	262.167	157.929	223.546	370.827	244.653	211.688	167.951	225.491	230.951	224.909	206.756	316.702	437.932	239.681	58.6017	262.963	93.3314	255.725	98.6782	252.798	85.6636	1.09714	1.06694	1.05472	0.972473	0.961341
102	Spermidine	Spermidine	1102	HMDB0001257	4.4993	0.108297	N.D.	N.D.	N.D.	1.27127	0.203793	0.524373	14.4195	0.704601	N.D.	4.98385	3.06836	3.32497	6.19087	1.76976	4.60029	4.42598	1.3651	3.31808	0.325668	5.08646	9.42478	1.55778	1.28895	2.81297	N.D.	3.6596	2.23568	3.27542	5.17853	9.39524	1.32141	1.83422	4.92313	4.57395	3.76302	2.8679	3.97806	2.67727	3.72567	2.84774	3.01047	0.764355	0.808034
103	Spermine	Spermine	1103	HMDB0001256	37.8926	5.43097	N.D.	N.D.	1.60136	3.33053	2.08707	15.1991	24.1994	11.5983	6.18352	30.6732	70.0362	29.9774	9.12118	28.2253	0.988222	93.8395	16.5807	24.9857	14.0332	49.9006	8.85279	6.49128	13.7509	11.2091	12.18	59.845	59.3949	31.1832	45.6079	40.105	10.9236	14.131	26.2518	20.2468	26.959	30.936	34.1595	20.3476	2.40322	2.46796	3.12713	1.02694	1.30122
104	Succinic acid	Succinic acid	1110	HMDB0000254	31.0339	34.6164	33.6645	37.7299	32.4327	24.3102	34.3315	29.1278	33.7589	41.7861	83.2491	72.1544	65.2879	59.1196	51.5179	40.5025	77.7459	50.4834	65.0647	91.6354	43.5263	66.5492	70.9382	57.7088	65.6544	69.1236	72.752	49.5903	52.8441	49.8664	48.636	65.3416	32.1559	4.07418	55.9221	17.1397	65.4565	15.2733	59.226	9.94964	1.73909	2.0356	1.84184	1.1705	1.05908
105	Thr	Thr	6288	HMDB0000167	198.074	129.786	187.007	164.522	143.119	171.018	164.761	289.556	221.663	125.782	143.262	216.837	170.561	204.877	181.808	409.213	199.288	181.272	127.076	198.151	128.129	190.89	220.13	184.037	134.491	156.726	150.025	189.969	203.146	190.812	219.876	476.982	180.98	48.9965	209.25	87.6579	178.622	33.6466	215.253	109.616	1.15621	0.986968	1.18937	0.853627	1.02869
106	Trp	Trp	1148	HMDB0000929	46.1337	25.4824	27.862	19.0068	22.501	24.9351	27.3722	32.8872	42.4645	25.2713	25.7643	25.5669	31.3136	32.2281	29.4988	43.2732	33.7678	38.6812	28.6151	25.8098	19.7595	35.8208	38.4598	25.5464	24.4861	30.8969	25.605	33.6096	33.3173	26.5574	34.5216	44.3491	28.2726	8.27546	31.9226	7.25915	30.8076	6.90725	31.6679	6.442	1.1291	1.08966	1.12009	0.965071	0.992021
107	Tyr	Tyr	1153	HMDB0000158	125.593	86.2751	93.154	84.4722	94.8527	75.1831	86.9386	121.919	105.124	77.1294	79.9547	116.618	127.263	95.3356	93.3032	164.621	80.0189	144.929	87.8825	100.177	78.2792	107.445	100.26	82.9478	82.7174	93.1292	92.1591	113.562	127.999	89.3725	108.871	172.041	96.0486	18.1262	107.419	28.7173	97.7424	21.8503	109.981	29.1788	1.11838	1.01764	1.14506	0.90992	1.02386
108	UDP-glucose	UDP-Glc	8629	HMDB0000286	12.4379	17.0728	16.8155	13.6776	22.5899	10.0648	18.0641	16.205	20.4126	16.6987	19.6326	12.7935	9.79644	14.6864	17.6349	10.8176	20.8927	7.32217	12.7361	12.9815	16.6782	9.56106	22.6568	17.6072	14.7825	18.4529	12.8296	12.9133	12.5652	12.4545	15.6505	15.9988	15.8659	3.83053	15.3091	3.95253	15.0545	5.3542	14.4559	2.15456	0.964903	0.948855	0.911129	0.983368	0.944271
109	Urea	Urea	1176	HMDB0000294	7138.43	5857.02	4177.75	4082.94	5347.93	4752.38	4504.55	4473.84	6006.83	6050.79	5172.51	4208.93	6082.91	4460.42	4409.31	4164.13	6240.19	5548.85	3986.48	5279.7	4233.32	4706.65	4060.97	4150.66	4983.33	5665.97	3470.34	6065.43	5616.13	5103.02	4798.47	4096.09	5041.85	1036.14	5069.48	865.715	4775.85	829.787	4974.85	858.705	1.00548	0.947241	0.98671	0.94208	0.981333
110	Uric acid	Uric acid	1175	HMDB0000289	16.5244	1.98964	3.95924	3.72917	16.1208	4.18827	3.0856	5.2958	18.579	4.3793	2.16219	8.97517	63.1434	7.40505	9.65013	5.40463	8.6709	12.3121	6.8604	8.29704	23.5012	12.3514	16.0598	5.23973	4.43227	17.4176	5.60177	9.82238	47.8922	6.82437	8.15965	12.2563	6.86162	5.91526	14.9624	20.0815	11.6616	5.91578	14.0508	14.2854	2.18059	1.69954	2.04774	0.779394	0.939078
111	Val	Val	1182	HMDB0000883	233.568	180.403	197.899	181.971	224.264	187.89	171.893	196.635	211.101	183.953	192.618	183.41	266.757	206.579	183.187	215.761	215.336	211.315	159.594	196.721	185.331	188.409	218.2	188.655	176.299	187.057	191.553	203.918	265.322	195.598	252.327	209.697	196.816	21.699	205.421	28.0464	195.445	19.4576	210.221	31.8447	1.04372	0.993037	1.06811	0.951438	1.02337
112	Xanthine	Xanthine	1188	HMDB0000292	3.86533	0.837954	1.69981	1.35984	0.932955	1.77246	1.34192	1.46952	1.73619	N.D.	N.D.	0.931072	1.24937	1.35417	1.35982	0.959956	1.0493	0.726579	0.754247	1.37693	N.D.	1.54945	4.10834	1.46203	1.05955	7.50997	N.D.	1.04852	N.D.	0.866073	1.55319	1.88841	1.65997	0.949408	1.2651	0.297915	1.57527	1.16478	2.32095	2.57019	0.762118	0.948972	1.39819	1.24518	1.8346
113	XMP	XMP	73323	HMDB0001554	0.0904494	N.D.	N.D.	N.D.	N.D.	N.D.	N.D.	N.D.	N.D.	N.D.	N.D.	N.D.	N.D.	N.D.	N.D.	N.D.	0.0629325	N.D.	N.D.	N.D.	N.D.	N.D.	N.D.	N.D.	N.D.	N.D.	N.D.	N.D.	N.D.	N.D.	N.D.	N.D.	0.0904494	N.A.	N.A.	N.A.	0.0629325	N.A.	N.A.	N.A.	<1	0.695775	<1	1<	N.A.
114	Xylulose 5-phosphate	X5P	439190	HMDB0000868	N.D.	N.D.	N.D.	N.D.	N.D.	N.D.	N.D.	N.D.	N.D.	N.D.	N.D.	N.D.	N.D.	N.D.	N.D.	N.D.	N.D.	N.D.	N.D.	N.D.	N.D.	N.D.	N.D.	N.D.	N.D.	N.D.	N.D.	N.D.	N.D.	N.D.	N.D.	N.D.	N.A.	N.A.	N.A.	N.A.	N.A.	N.A.	N.A.	N.A.	N.A.	N.A.	N.A.	N.A.	N.A.
115	β-Ala	b-Ala	239	HMDB0000056	136.943	313.354	243.858	271.81	271.362	162.836	268.724	150.023	56.8455	274.159	232.302	225.375	194.081	178.447	213.307	206.275	150.633	149.732	202.188	217.615	205.998	165.524	132.737	233.226	183.714	212.336	191.246	214.656	199.763	191.626	307.017	132.688	227.364	67.1986	197.599	63.6396	182.206	37.0309	204.131	48.7357	0.869086	0.801387	0.897815	0.922103	1.03306
116	γ-Aminobutyric acid	GABA	119	HMDB0000112	6.18938	7.69555	8.7803	11.3586	8.34596	8.36316	8.65297	7.99261	4.71998	7.42884	6.85609	9.74707	6.45903	6.2474	7.4657	9.50363	9.66896	4.0596	5.5163	10.8834	6.15213	7.2975	4.93436	9.25413	9.60873	5.75446	7.56221	9.61595	6.46657	8.20838	13.2878	5.63433	8.42232	1.4398	7.30347	1.67148	7.2208	2.47319	8.2673	2.55829	0.867157	0.857341	0.981595	0.98868	1.13197
Metabolites were sorted in alphabetical order. N.D.: not detected owing to the compound concentration being lower than limit of detection. N.A.: not available due to insufficiency of data
[truncated: 1 more columns]
