# Supplementary material for: Effects of hypoxia and hyperoxia on exercise-induced metabolomic and transcriptomic profiles in equine skeletal muscle
Source: J Exp Biol. 2025 Dec 17;228(24):jeb250956. doi: 10.1242/jeb.250956 (PMC12752499; doi:10.1242/jeb.250956)
Supplement: Table S2. Significant features [file jexbio-228-250956-TableS2.xlsx]

## Sheet: TS2 Significant features
Table S2. Significant features
No.	Compound	f.value	p.value	FDR	Tukey's HSD
1	Carnitine	58.697	3.39e-12	2.91e-10	Pre-Normoxia; Pre-Hyperoxia; Pre-Hypoxia
2	Glutamate	24.816	4.85e-08	2.09e-06	Pre-Normoxia; Pre-Hyperoxia; Pre-Hypoxia
3	Alanine	18.473	8.27e-07	2.37e-05	Pre-Normoxia; Pre-Hyperoxia; Pre-Hypoxia
4	Lactate	15.657	3.59e-06	7.72e-05	Pre-Normoxia; Pre-Hyperoxia; Pre-Hypoxia
5	Malate	13.716	1.09e-05	0.00018734	Pre-Normoxia; Pre-Hyperoxia; Pre-Hypoxia
6	Citrate	12.898	1.79e-05	0.00025598	Pre-Normoxia; Pre-Hyperoxia; Pre-Hypoxia
7	Fumarate	10.909	6.42e-05	0.00078871	Pre-Normoxia; Pre-Hyperoxia; Pre-Hypoxia
8	Succinate	10.57	8.08e-05	0.00086755	Pre-Normoxia; Pre-Hyperoxia; Pre-Hypoxia
9	Glycerol 3-phosphate	10.4	9.08e-05	0.00086755	Pre-Normoxia; Pre-Hyperoxia; Pre-Hypoxia
10	Acetyl CoA	9.7395	0.00014418	0.00124	Pre-Hyperoxia; Pre-Hypoxia
11	cis-Aconitate	8.5727	0.0003392	0.0026519	Pre-Normoxia; Pre-Hyperoxia; Pre-Hypoxia
12	S-Adenosylhomocysteine	7.4303	0.00082556	0.0054626	Pre-Hyperoxia; Hyperoxia-Hypoxia
13	Glucose 6-phosphate	7.43	0.00082574	0.0054626	Pre-Hyperoxia; Pre-Hypoxia
14	Fructose 6-phosphate	7.3006	0.00091648	0.0056298	Pre-Hyperoxia; Pre-Hypoxia
15	Galactose 1-phosphate	6.6773	0.0015304	0.0087744	Pre-Normoxia; Pre-Hyperoxia; Pre-Hypoxia
16	Phosphocreatine	6.1162	0.0024663	0.013256	Pre-Normoxia; Pre-Hyperoxia; Pre-Hypoxia
17	Glucose 1-phosphate	5.8315	0.0031605	0.015988	Pre-Hyperoxia; Pre-Hypoxia
18	Ribose 5-phosphate	4.5827	0.0098629	0.047123	Pre-Hypoxia
