# Supplementary material for: Effects of hypoxia and hyperoxia on exercise-induced metabolomic and transcriptomic profiles in equine skeletal muscle
Source: J Exp Biol. 2025 Dec 17;228(24):jeb250956. doi: 10.1242/jeb.250956 (PMC12752499; doi:10.1242/jeb.250956)
Supplement: Table S3. Gene sets enrichment of each cluster [file jexbio-228-250956-TableS3.xlsx]

## Sheet: TS3 k-means
Table S3. Gene sets enrichment of each cluster
The top 10 enriched gene sets based on the gene ontology biological process (GOBP)
No.	group	FDR	nGenes	Pathway size	Fold enriched	Pathway	URL	Genes
1	1	1.26e-07	59	2724	2.29403	Response to chemical	http://amigo.geneontology.org/amigo/term/GO:0042221	ENSECAG00000034282, ENSECAG00000037376, ENSECAG00000000214, ENSECAG00000000607, ENSECAG00000000794, ENSECAG00000000874, ENSECAG00000001249, ENSECAG00000002866, ENSECAG00000003315, ENSECAG00000003816, ENSECAG00000006595, ENSECAG00000008287, ENSECAG00000008335, ENSECAG00000008423, ENSECAG00000008923, ENSECAG00000009303, ENSECAG00000009562, ENSECAG00000009828, ENSECAG00000010546, ENSECAG00000010560,…
2	1	5.51e-07	26	566	4.17442	Response to cytokine	http://amigo.geneontology.org/amigo/term/GO:0034097	ENSECAG00000034282, ENSECAG00000037376, ENSECAG00000000214, ENSECAG00000000874, ENSECAG00000001249, ENSECAG00000002866, ENSECAG00000008423, ENSECAG00000009303, ENSECAG00000009562, ENSECAG00000010546, ENSECAG00000011827, ENSECAG00000013457, ENSECAG00000014338, ENSECAG00000015342, ENSECAG00000016482, ENSECAG00000016983, ENSECAG00000017662, ENSECAG00000017715, ENSECAG00000019438, ENSECAG00000019795,…
3	1	5.51e-07	50	1970	2.40978	Cellular response to chemical stimulus	http://amigo.geneontology.org/amigo/term/GO:0070887	ENSECAG00000034282, ENSECAG00000037376, ENSECAG00000000214, ENSECAG00000000607, ENSECAG00000000874, ENSECAG00000001249, ENSECAG00000002866, ENSECAG00000003315, ENSECAG00000003816, ENSECAG00000008287, ENSECAG00000008335, ENSECAG00000008923, ENSECAG00000009303, ENSECAG00000009562, ENSECAG00000009828, ENSECAG00000010546, ENSECAG00000010560, ENSECAG00000010818, ENSECAG00000011486, ENSECAG00000011746,…
4	1	7.14e-07	21	426	4.90872	Inflammatory response	http://amigo.geneontology.org/amigo/term/GO:0006954	ENSECAG00000018028, ENSECAG00000033827, ENSECAG00000034282, ENSECAG00000000051, ENSECAG00000000874, ENSECAG00000001249, ENSECAG00000008923, ENSECAG00000009562, ENSECAG00000010918, ENSECAG00000011496, ENSECAG00000011827, ENSECAG00000012104, ENSECAG00000014259, ENSECAG00000016482, ENSECAG00000017181, ENSECAG00000017436, ENSECAG00000017662, ENSECAG00000019781, ENSECAG00000021525, ENSECAG00000027864,…
5	1	7.14e-07	48	1871	2.43444	Response to organic substance	http://amigo.geneontology.org/amigo/term/GO:0010033	ENSECAG00000034282, ENSECAG00000037376, ENSECAG00000000214, ENSECAG00000000607, ENSECAG00000000874, ENSECAG00000001249, ENSECAG00000002866, ENSECAG00000003315, ENSECAG00000008287, ENSECAG00000008335, ENSECAG00000008423, ENSECAG00000008923, ENSECAG00000009303, ENSECAG00000009562, ENSECAG00000010546, ENSECAG00000010818, ENSECAG00000011486, ENSECAG00000011827, ENSECAG00000012104, ENSECAG00000013457,…
6	1	7.14e-07	43	1552	2.59681	Cellular response to organic substance	http://amigo.geneontology.org/amigo/term/GO:0071310	ENSECAG00000034282, ENSECAG00000037376, ENSECAG00000000214, ENSECAG00000000607, ENSECAG00000000874, ENSECAG00000001249, ENSECAG00000002866, ENSECAG00000003315, ENSECAG00000008287, ENSECAG00000008335, ENSECAG00000008923, ENSECAG00000009303, ENSECAG00000009562, ENSECAG00000010546, ENSECAG00000010818, ENSECAG00000011486, ENSECAG00000011827, ENSECAG00000012104, ENSECAG00000013457, ENSECAG00000013883,…
7	1	7.14e-07	24	518	4.23864	Cellular response to cytokine stimulus	http://amigo.geneontology.org/amigo/term/GO:0071345	ENSECAG00000034282, ENSECAG00000037376, ENSECAG00000000214, ENSECAG00000000874, ENSECAG00000001249, ENSECAG00000002866, ENSECAG00000009303, ENSECAG00000009562, ENSECAG00000010546, ENSECAG00000011827, ENSECAG00000013457, ENSECAG00000014338, ENSECAG00000015342, ENSECAG00000016482, ENSECAG00000016983, ENSECAG00000017662, ENSECAG00000017715, ENSECAG00000019438, ENSECAG00000019795, ENSECAG00000021206,…
8	1	9.17e-07	39	1378	2.74779	Tissue development	http://amigo.geneontology.org/amigo/term/GO:0009888	ENSECAG00000001166, ENSECAG00000001167, ENSECAG00000001249, ENSECAG00000002866, ENSECAG00000003816, ENSECAG00000004158, ENSECAG00000006453, ENSECAG00000008287, ENSECAG00000009828, ENSECAG00000010546, ENSECAG00000010818, ENSECAG00000011486, ENSECAG00000011827, ENSECAG00000013153, ENSECAG00000013728, ENSECAG00000013883, ENSECAG00000014260, ENSECAG00000014338, ENSECAG00000016482, ENSECAG00000016983,…
9	1	4.74e-06	52	2384	2.14239	Animal organ development	http://amigo.geneontology.org/amigo/term/GO:0048513	ENSECAG00000001166, ENSECAG00000001249, ENSECAG00000002866, ENSECAG00000003315, ENSECAG00000003462, ENSECAG00000003816, ENSECAG00000004158, ENSECAG00000006453, ENSECAG00000008287, ENSECAG00000009562, ENSECAG00000009828, ENSECAG00000010546, ENSECAG00000010818, ENSECAG00000011486, ENSECAG00000011496, ENSECAG00000011827, ENSECAG00000012104, ENSECAG00000013153, ENSECAG00000013728, ENSECAG00000014260,…
10	1	6.24e-06	9	61	13.2457	Response to interleukin-1	http://amigo.geneontology.org/amigo/term/GO:0070555	ENSECAG00000034282, ENSECAG00000008423, ENSECAG00000009562, ENSECAG00000014338, ENSECAG00000015342, ENSECAG00000016983, ENSECAG00000021206, ENSECAG00000027864, ENSECAG00000029465
11	2	4.79e-14	148	1889	1.96375	Anatomical structure morphogenesis	http://amigo.geneontology.org/amigo/term/GO:0009653	ENSECAG00000016545, ENSECAG00000017671, ENSECAG00000022125, ENSECAG00000033662, ENSECAG00000000296, ENSECAG00000000336, ENSECAG00000000495, ENSECAG00000000593, ENSECAG00000000701, ENSECAG00000000860, ENSECAG00000000931, ENSECAG00000000953, ENSECAG00000001279, ENSECAG00000001326, ENSECAG00000002132, ENSECAG00000002962, ENSECAG00000003002, ENSECAG00000003106, ENSECAG00000005379, ENSECAG00000006500,…
12	2	4.79e-14	22	48	10.1584	Collagen fibril organization	http://amigo.geneontology.org/amigo/term/GO:0030199	ENSECAG00000000336, ENSECAG00000007493, ENSECAG00000007527, ENSECAG00000008499, ENSECAG00000010830, ENSECAG00000013089, ENSECAG00000013693, ENSECAG00000014771, ENSECAG00000016121, ENSECAG00000016328, ENSECAG00000017027, ENSECAG00000017864, ENSECAG00000018248, ENSECAG00000019442, ENSECAG00000019884, ENSECAG00000020280, ENSECAG00000021205, ENSECAG00000024740, ENSECAG00000024769, ENSECAG00000025161,…
13	2	4.79e-14	268	4937	1.51776	Multicellular organismal process	http://amigo.geneontology.org/amigo/term/GO:0032501	ENSECAG00000010475, ENSECAG00000012072, ENSECAG00000013022, ENSECAG00000016545, ENSECAG00000017671, ENSECAG00000017789, ENSECAG00000019596, ENSECAG00000020411, ENSECAG00000021589, ENSECAG00000022073, ENSECAG00000022125, ENSECAG00000034840, ENSECAG00000039946, ENSECAG00000000121, ENSECAG00000000296, ENSECAG00000000336, ENSECAG00000000430, ENSECAG00000000480, ENSECAG00000000495, ENSECAG00000000593,…
14	2	3e-13	77	687	2.73496	Enzyme linked receptor protein signaling pathway	http://amigo.geneontology.org/amigo/term/GO:0007167	ENSECAG00000012072, ENSECAG00000015029, ENSECAG00000017891, ENSECAG00000018005, ENSECAG00000026863, ENSECAG00000000336, ENSECAG00000000727, ENSECAG00000000860, ENSECAG00000001326, ENSECAG00000002962, ENSECAG00000003789, ENSECAG00000004216, ENSECAG00000005379, ENSECAG00000006902, ENSECAG00000007047, ENSECAG00000007138, ENSECAG00000007317, ENSECAG00000008055, ENSECAG00000008296, ENSECAG00000008830,…
15	2	6.14e-13	40	212	4.44463	Extracellular matrix organization	http://amigo.geneontology.org/amigo/term/GO:0030198	ENSECAG00000000480, ENSECAG00000000336, ENSECAG00000006500, ENSECAG00000007023, ENSECAG00000007420, ENSECAG00000007493, ENSECAG00000007527, ENSECAG00000008499, ENSECAG00000008859, ENSECAG00000009011, ENSECAG00000009218, ENSECAG00000010830, ENSECAG00000011790, ENSECAG00000011887, ENSECAG00000012066, ENSECAG00000013089, ENSECAG00000013301, ENSECAG00000013630, ENSECAG00000013693, ENSECAG00000014771,…
16	2	6.14e-13	40	213	4.42098	Extracellular structure organization	http://amigo.geneontology.org/amigo/term/GO:0043062	ENSECAG00000000480, ENSECAG00000000336, ENSECAG00000006500, ENSECAG00000007023, ENSECAG00000007420, ENSECAG00000007493, ENSECAG00000007527, ENSECAG00000008499, ENSECAG00000008859, ENSECAG00000009011, ENSECAG00000009218, ENSECAG00000010830, ENSECAG00000011790, ENSECAG00000011887, ENSECAG00000012066, ENSECAG00000013089, ENSECAG00000013301, ENSECAG00000013630, ENSECAG00000013693, ENSECAG00000014771,…
17	2	6.14e-13	40	213	4.42098	External encapsulating structure organization	http://amigo.geneontology.org/amigo/term/GO:0045229	ENSECAG00000000480, ENSECAG00000000336, ENSECAG00000006500, ENSECAG00000007023, ENSECAG00000007420, ENSECAG00000007493, ENSECAG00000007527, ENSECAG00000008499, ENSECAG00000008859, ENSECAG00000009011, ENSECAG00000009218, ENSECAG00000010830, ENSECAG00000011790, ENSECAG00000011887, ENSECAG00000012066, ENSECAG00000013089, ENSECAG00000013301, ENSECAG00000013630, ENSECAG00000013693, ENSECAG00000014771,…
18	2	1.25e-12	191	2903	1.67952	System development	http://amigo.geneontology.org/amigo/term/GO:0048731	ENSECAG00000012072, ENSECAG00000016545, ENSECAG00000017671, ENSECAG00000017789, ENSECAG00000019596, ENSECAG00000021589, ENSECAG00000034840, ENSECAG00000000121, ENSECAG00000000296, ENSECAG00000000336, ENSECAG00000000480, ENSECAG00000000495, ENSECAG00000000593, ENSECAG00000000701, ENSECAG00000000860, ENSECAG00000000931, ENSECAG00000000953, ENSECAG00000001279, ENSECAG00000001326, ENSECAG00000002874,…
19	2	3.26e-12	206	3270	1.61403	Multicellular organism development	http://amigo.geneontology.org/amigo/term/GO:0007275	ENSECAG00000012072, ENSECAG00000016545, ENSECAG00000017671, ENSECAG00000017789, ENSECAG00000019596, ENSECAG00000021589, ENSECAG00000034840, ENSECAG00000000121, ENSECAG00000000296, ENSECAG00000000336, ENSECAG00000000480, ENSECAG00000000495, ENSECAG00000000593, ENSECAG00000000701, ENSECAG00000000860, ENSECAG00000000931, ENSECAG00000000953, ENSECAG00000001279, ENSECAG00000001326, ENSECAG00000002132,…
20	2	4.34e-12	96	1045	2.26419	Cell migration	http://amigo.geneontology.org/amigo/term/GO:0016477	ENSECAG00000015126, ENSECAG00000024882, ENSECAG00000026863, ENSECAG00000033662, ENSECAG00000034603, ENSECAG00000000121, ENSECAG00000000234, ENSECAG00000000593, ENSECAG00000000658, ENSECAG00000000701, ENSECAG00000000860, ENSECAG00000001279, ENSECAG00000002962, ENSECAG00000003002, ENSECAG00000003106, ENSECAG00000004544, ENSECAG00000004894, ENSECAG00000007189, ENSECAG00000007300, ENSECAG00000007317,…
21	3	9.68e-28	167	1850	2.46826	Immune system process	http://amigo.geneontology.org/amigo/term/GO:0002376	ENSECAG00000000548, ENSECAG00000001923, ENSECAG00000006153, ENSECAG00000009625, ENSECAG00000009742, ENSECAG00000011673, ENSECAG00000012128, ENSECAG00000012222, ENSECAG00000014635, ENSECAG00000015109, ENSECAG00000019932, ENSECAG00000022853, ENSECAG00000022992, ENSECAG00000023256, ENSECAG00000030548, ENSECAG00000034339, ENSECAG00000039599, ENSECAG00000040241, ENSECAG00000042150, ENSECAG00000000173,…
22	3	8.22e-23	109	1090	2.96681	Immune response	http://amigo.geneontology.org/amigo/term/GO:0006955	ENSECAG00000000548, ENSECAG00000001923, ENSECAG00000006153, ENSECAG00000009625, ENSECAG00000009742, ENSECAG00000012128, ENSECAG00000012222, ENSECAG00000015109, ENSECAG00000022853, ENSECAG00000022992, ENSECAG00000023256, ENSECAG00000030548, ENSECAG00000040241, ENSECAG00000042150, ENSECAG00000000173, ENSECAG00000000465, ENSECAG00000001214, ENSECAG00000001499, ENSECAG00000001774, ENSECAG00000002437,…
23	3	5.96e-21	144	1755	2.34099	Response to external stimulus	http://amigo.geneontology.org/amigo/term/GO:0009605	ENSECAG00000000548, ENSECAG00000001923, ENSECAG00000009625, ENSECAG00000009742, ENSECAG00000012128, ENSECAG00000014891, ENSECAG00000015109, ENSECAG00000022992, ENSECAG00000023256, ENSECAG00000030548, ENSECAG00000000074, ENSECAG00000000173, ENSECAG00000000303, ENSECAG00000000400, ENSECAG00000000465, ENSECAG00000001069, ENSECAG00000001087, ENSECAG00000001214, ENSECAG00000001499, ENSECAG00000001774,…
24	3	1.8e-19	75	541	3.53989	Lymphocyte activation	http://amigo.geneontology.org/amigo/term/GO:0046649	ENSECAG00000000548, ENSECAG00000001923, ENSECAG00000009625, ENSECAG00000012128, ENSECAG00000014635, ENSECAG00000015109, ENSECAG00000019932, ENSECAG00000022853, ENSECAG00000023256, ENSECAG00000039599, ENSECAG00000000400, ENSECAG00000000465, ENSECAG00000001774, ENSECAG00000002437, ENSECAG00000002867, ENSECAG00000004945, ENSECAG00000007192, ENSECAG00000008098, ENSECAG00000008274, ENSECAG00000008622,…
25	3	2.53e-19	87	721	3.12434	Cell activation	http://amigo.geneontology.org/amigo/term/GO:0001775	ENSECAG00000000548, ENSECAG00000001923, ENSECAG00000009625, ENSECAG00000012128, ENSECAG00000014635, ENSECAG00000015109, ENSECAG00000019932, ENSECAG00000022853, ENSECAG00000023256, ENSECAG00000039599, ENSECAG00000000400, ENSECAG00000000465, ENSECAG00000001774, ENSECAG00000002437, ENSECAG00000002867, ENSECAG00000004055, ENSECAG00000004945, ENSECAG00000006153, ENSECAG00000006485, ENSECAG00000007192,…
26	3	2.76e-19	82	641	3.25504	Leukocyte activation	http://amigo.geneontology.org/amigo/term/GO:0045321	ENSECAG00000000548, ENSECAG00000001923, ENSECAG00000009625, ENSECAG00000012128, ENSECAG00000014635, ENSECAG00000015109, ENSECAG00000019932, ENSECAG00000022853, ENSECAG00000023256, ENSECAG00000039599, ENSECAG00000000400, ENSECAG00000000465, ENSECAG00000001774, ENSECAG00000002437, ENSECAG00000002867, ENSECAG00000004945, ENSECAG00000006153, ENSECAG00000006485, ENSECAG00000007192, ENSECAG00000008098,…
27	3	4.39e-19	107	1040	2.66883	Regulation of immune system process	http://amigo.geneontology.org/amigo/term/GO:0002682	ENSECAG00000000548, ENSECAG00000001923, ENSECAG00000006153, ENSECAG00000009625, ENSECAG00000012128, ENSECAG00000015109, ENSECAG00000019932, ENSECAG00000022853, ENSECAG00000023256, ENSECAG00000039599, ENSECAG00000000173, ENSECAG00000000465, ENSECAG00000000982, ENSECAG00000001214, ENSECAG00000001499, ENSECAG00000001774, ENSECAG00000002867, ENSECAG00000003580, ENSECAG00000004162, ENSECAG00000004523,…
28	3	1.07e-16	93	1033	2.7136	Defense response	http://amigo.geneontology.org/amigo/term/GO:0006952	ENSECAG00000000548, ENSECAG00000001923, ENSECAG00000006153, ENSECAG00000009625, ENSECAG00000015109, ENSECAG00000016330, ENSECAG00000021580, ENSECAG00000022992, ENSECAG00000023256, ENSECAG00000030548, ENSECAG00000000074, ENSECAG00000000173, ENSECAG00000000465, ENSECAG00000001214, ENSECAG00000001499, ENSECAG00000001774, ENSECAG00000002111, ENSECAG00000002264, ENSECAG00000002867, ENSECAG00000003011,…
29	3	1.09e-16	57	355	3.92338	T cell activation	http://amigo.geneontology.org/amigo/term/GO:0042110	ENSECAG00000012128, ENSECAG00000014635, ENSECAG00000019932, ENSECAG00000022853, ENSECAG00000023256, ENSECAG00000039599, ENSECAG00000000400, ENSECAG00000000465, ENSECAG00000002867, ENSECAG00000004945, ENSECAG00000007192, ENSECAG00000008098, ENSECAG00000008274, ENSECAG00000008622, ENSECAG00000009044, ENSECAG00000009488, ENSECAG00000009530, ENSECAG00000009973, ENSECAG00000010263, ENSECAG00000010267,…
30	3	1.21e-14	82	888	2.72597	Response to external biotic stimulus	http://amigo.geneontology.org/amigo/term/GO:0043207	ENSECAG00000000548, ENSECAG00000001923, ENSECAG00000009625, ENSECAG00000009742, ENSECAG00000012128, ENSECAG00000015109, ENSECAG00000022992, ENSECAG00000023256, ENSECAG00000030548, ENSECAG00000000465, ENSECAG00000001774, ENSECAG00000002867, ENSECAG00000004055, ENSECAG00000004523, ENSECAG00000004572, ENSECAG00000004942, ENSECAG00000004945, ENSECAG00000005631, ENSECAG00000006153, ENSECAG00000007192,…
31	4	2.2e-07	25	244	4.7909	Muscle system process	http://amigo.geneontology.org/amigo/term/GO:0003012	ENSECAG00000007867, ENSECAG00000014239, ENSECAG00000015657, ENSECAG00000001177, ENSECAG00000003033, ENSECAG00000003990, ENSECAG00000006948, ENSECAG00000007671, ENSECAG00000008609, ENSECAG00000013566, ENSECAG00000013613, ENSECAG00000013616, ENSECAG00000014017, ENSECAG00000014243, ENSECAG00000015359, ENSECAG00000016002, ENSECAG00000017410, ENSECAG00000017431, ENSECAG00000019844, ENSECAG00000020452,…
32	4	5.88e-06	20	195	4.92447	Muscle contraction	http://amigo.geneontology.org/amigo/term/GO:0006936	ENSECAG00000007867, ENSECAG00000014239, ENSECAG00000015657, ENSECAG00000001177, ENSECAG00000003033, ENSECAG00000003990, ENSECAG00000006948, ENSECAG00000008609, ENSECAG00000013566, ENSECAG00000013613, ENSECAG00000013616, ENSECAG00000014017, ENSECAG00000015359, ENSECAG00000017410, ENSECAG00000019844, ENSECAG00000020452, ENSECAG00000021370, ENSECAG00000024940, ENSECAG00000036379, ENSECAG00000039581
33	4	7.73e-05	14	109	5.98712	Striated muscle contraction	http://amigo.geneontology.org/amigo/term/GO:0006941	ENSECAG00000007867, ENSECAG00000015657, ENSECAG00000003033, ENSECAG00000003990, ENSECAG00000013566, ENSECAG00000013616, ENSECAG00000015359, ENSECAG00000017410, ENSECAG00000019844, ENSECAG00000020452, ENSECAG00000021370, ENSECAG00000024940, ENSECAG00000036379, ENSECAG00000039581
34	4	0.000131	15	131	5.20857	Regulation of muscle system process	http://amigo.geneontology.org/amigo/term/GO:0090257	ENSECAG00000001177, ENSECAG00000003990, ENSECAG00000006948, ENSECAG00000007671, ENSECAG00000008609, ENSECAG00000013566, ENSECAG00000013616, ENSECAG00000014017, ENSECAG00000015657, ENSECAG00000016002, ENSECAG00000017410, ENSECAG00000020452, ENSECAG00000034915, ENSECAG00000036379, ENSECAG00000039581
35	4	0.00065	12	96	5.73556	Regulation of muscle contraction	http://amigo.geneontology.org/amigo/term/GO:0006937	ENSECAG00000001177, ENSECAG00000003990, ENSECAG00000006948, ENSECAG00000008609, ENSECAG00000013566, ENSECAG00000013616, ENSECAG00000014017, ENSECAG00000015657, ENSECAG00000017410, ENSECAG00000020452, ENSECAG00000036379, ENSECAG00000039581
36	4	0.000781	11	83	6.03913	Cardiac muscle contraction	http://amigo.geneontology.org/amigo/term/GO:0060048	ENSECAG00000007867, ENSECAG00000003033, ENSECAG00000013566, ENSECAG00000013616, ENSECAG00000015359, ENSECAG00000017410, ENSECAG00000019844, ENSECAG00000020452, ENSECAG00000021370, ENSECAG00000024940, ENSECAG00000036379
37	4	0.000781	26	413	2.82433	Muscle structure development	http://amigo.geneontology.org/amigo/term/GO:0061061	ENSECAG00000007867, ENSECAG00000015657, ENSECAG00000000616, ENSECAG00000001177, ENSECAG00000002411, ENSECAG00000004658, ENSECAG00000007671, ENSECAG00000008775, ENSECAG00000010880, ENSECAG00000011871, ENSECAG00000013546, ENSECAG00000013566, ENSECAG00000016384, ENSECAG00000016661, ENSECAG00000017410, ENSECAG00000017431, ENSECAG00000018656, ENSECAG00000018874, ENSECAG00000019844, ENSECAG00000020452,…
38	4	0.000993	9	55	7.46208	Actin-mediated cell contraction	http://amigo.geneontology.org/amigo/term/GO:0070252	ENSECAG00000003033, ENSECAG00000013566, ENSECAG00000013616, ENSECAG00000015359, ENSECAG00000019844, ENSECAG00000020452, ENSECAG00000021370, ENSECAG00000024940, ENSECAG00000036379
39	4	0.00304	19	309	3.17659	Regulation of system process	http://amigo.geneontology.org/amigo/term/GO:0044057	ENSECAG00000014239, ENSECAG00000001177, ENSECAG00000003033, ENSECAG00000003990, ENSECAG00000006948, ENSECAG00000007671, ENSECAG00000008609, ENSECAG00000013566, ENSECAG00000013616, ENSECAG00000014017, ENSECAG00000015657, ENSECAG00000016002, ENSECAG00000017410, ENSECAG00000019844, ENSECAG00000020452, ENSECAG00000021370, ENSECAG00000034915, ENSECAG00000036379, ENSECAG00000039581
40	4	0.00374	4	7	23.2154	Transition between fast and slow fiber	http://amigo.geneontology.org/amigo/term/GO:0014883	ENSECAG00000007671, ENSECAG00000015657, ENSECAG00000020452, ENSECAG00000034915
The top 10 enriched gene sets based on the Kyoto Encyclopedia of Genes and Genomes (KEGG)
No.	group	FDR	nGenes	Pathway size	Fold enriched	Pathway	URL	Genes
1	1	7.01e-07	9	49	15.511	Malaria	http://www.genome.jp/kegg-bin/show_pathway?ecb05144	ENSECAG00000010918, ENSECAG00000018028, ENSECAG00000008423, ENSECAG00000016482, ENSECAG00000000051, ENSECAG00000015342, ENSECAG00000000874, ENSECAG00000008923, ENSECAG00000013883
2	1	1.18e-05	11	108	7.78271	TNF signaling pathway	http://www.genome.jp/kegg-bin/show_pathway?ecb04668	ENSECAG00000008423, ENSECAG00000012742, ENSECAG00000010560, ENSECAG00000016482, ENSECAG00000000051, ENSECAG00000001249, ENSECAG00000014260, ENSECAG00000013883, ENSECAG00000017715, ENSECAG00000003816, ENSECAG00000030554
3	1	1.47e-05	14	271	5.37714	Cytokine-cytokine receptor interaction	http://www.genome.jp/kegg-bin/show_pathway?ecb04060	ENSECAG00000012742, ENSECAG00000010560, ENSECAG00000016482, ENSECAG00000027864, ENSECAG00000000051, ENSECAG00000015342, ENSECAG00000000214, ENSECAG00000006595, ENSECAG00000024016, ENSECAG00000019438, ENSECAG00000013457, ENSECAG00000017715, ENSECAG00000030554, ENSECAG00000032390
4	1	2.46e-05	11	121	6.78309	Osteoclast differentiation	http://www.genome.jp/kegg-bin/show_pathway?ecb04380	ENSECAG00000017625, ENSECAG00000000051, ENSECAG00000011895, ENSECAG00000001249, ENSECAG00000014260, ENSECAG00000023092, ENSECAG00000018002, ENSECAG00000017657, ENSECAG00000017715, ENSECAG00000003816, ENSECAG00000026965
5	1	0.000179	8	89	8.27253	Rheumatoid arthritis	http://www.genome.jp/kegg-bin/show_pathway?ecb05323	ENSECAG00000012742, ENSECAG00000010560, ENSECAG00000016482, ENSECAG00000000051, ENSECAG00000015342, ENSECAG00000014260, ENSECAG00000013883, ENSECAG00000017715
6	1	0.000188	8	86	8.02559	IL-17 signaling pathway	http://www.genome.jp/kegg-bin/show_pathway?ecb04657	ENSECAG00000012742, ENSECAG00000010560, ENSECAG00000016482, ENSECAG00000000051, ENSECAG00000015342, ENSECAG00000014260, ENSECAG00000023092, ENSECAG00000018002
7	1	0.000371	7	82	8.71296	Viral protein interaction with cytokine and cytokine receptor	http://www.genome.jp/kegg-bin/show_pathway?ecb04061	ENSECAG00000012742, ENSECAG00000010560, ENSECAG00000016482, ENSECAG00000015342, ENSECAG00000000214, ENSECAG00000006595, ENSECAG00000017715
8	1	0.00132	8	99	5.84472	AGE-RAGE signaling pathway in diabetic complications	http://www.genome.jp/kegg-bin/show_pathway?ecb04933	ENSECAG00000008423, ENSECAG00000019781, ENSECAG00000016482, ENSECAG00000000051, ENSECAG00000015342, ENSECAG00000013883, ENSECAG00000014338, ENSECAG00000005241
9	1	0.00132	11	207	4.17716	Lipid and atherosclerosis	http://www.genome.jp/kegg-bin/show_pathway?ecb05417	ENSECAG00000010918, ENSECAG00000018028, ENSECAG00000008423, ENSECAG00000010560, ENSECAG00000016482, ENSECAG00000000051, ENSECAG00000015342, ENSECAG00000033016, ENSECAG00000014260, ENSECAG00000013883, ENSECAG00000011965
10	1	0.00139	9	164	4.99941	JAK-STAT signaling pathway	http://www.genome.jp/kegg-bin/show_pathway?ecb04630	ENSECAG00000016482, ENSECAG00000001249, ENSECAG00000024016, ENSECAG00000021543, ENSECAG00000019438, ENSECAG00000022059, ENSECAG00000013457, ENSECAG00000030554, ENSECAG00000026965
11	2	9.04e-15	26	101	7.62814	Protein digestion and absorption	http://www.genome.jp/kegg-bin/show_pathway?ecb04974	ENSECAG00000009462, ENSECAG00000025065, ENSECAG00000013693, ENSECAG00000021205, ENSECAG00000022731, ENSECAG00000024740, ENSECAG00000008499, ENSECAG00000019436, ENSECAG00000016361, ENSECAG00000000430, ENSECAG00000024119, ENSECAG00000009887, ENSECAG00000021600, ENSECAG00000021274, ENSECAG00000024970, ENSECAG00000019508, ENSECAG00000023199, ENSECAG00000012733, ENSECAG00000016169, ENSECAG00000020887,…
12	2	2.57e-07	19	87	5.05413	ECM-receptor interaction	http://www.genome.jp/kegg-bin/show_pathway?ecb04512	ENSECAG00000013693, ENSECAG00000000336, ENSECAG00000000701, ENSECAG00000022731, ENSECAG00000021122, ENSECAG00000010178, ENSECAG00000024740, ENSECAG00000019436, ENSECAG00000020468, ENSECAG00000021274, ENSECAG00000011669, ENSECAG00000011993, ENSECAG00000012733, ENSECAG00000016169, ENSECAG00000023104, ENSECAG00000020887, ENSECAG00000000296, ENSECAG00000014709, ENSECAG00000021277
13	2	2.57e-07	16	84	6.0228	Complement and coagulation cascades	http://www.genome.jp/kegg-bin/show_pathway?ecb04610	ENSECAG00000007010, ENSECAG00000011256, ENSECAG00000003106, ENSECAG00000020325, ENSECAG00000004709, ENSECAG00000008615, ENSECAG00000009519, ENSECAG00000021429, ENSECAG00000008295, ENSECAG00000023766, ENSECAG00000012362, ENSECAG00000010963, ENSECAG00000008259, ENSECAG00000021849, ENSECAG00000019868, ENSECAG00000010531
14	2	0.000126	34	341	2.35527	PI3K-Akt signaling pathway	http://www.genome.jp/kegg-bin/show_pathway?ecb04151	ENSECAG00000013693, ENSECAG00000000336, ENSECAG00000015510, ENSECAG00000028346, ENSECAG00000000701, ENSECAG00000010109, ENSECAG00000022731, ENSECAG00000021122, ENSECAG00000022865, ENSECAG00000010178, ENSECAG00000024740, ENSECAG00000014361, ENSECAG00000016606, ENSECAG00000013913, ENSECAG00000019436, ENSECAG00000018306, ENSECAG00000020468, ENSECAG00000018176, ENSECAG00000021274, ENSECAG00000000860,…
15	2	0.00133	23	197	2.56348	Focal adhesion	http://www.genome.jp/kegg-bin/show_pathway?ecb04510	ENSECAG00000013693, ENSECAG00000000336, ENSECAG00000000701, ENSECAG00000010109, ENSECAG00000022731, ENSECAG00000021122, ENSECAG00000010178, ENSECAG00000024740, ENSECAG00000019436, ENSECAG00000020468, ENSECAG00000018176, ENSECAG00000021274, ENSECAG00000024746, ENSECAG00000011669, ENSECAG00000011993, ENSECAG00000012733, ENSECAG00000016169, ENSECAG00000023104, ENSECAG00000020887, ENSECAG00000015126,…
16	2	0.00377	10	80	4.24479	Staphylococcus aureus infection	http://www.genome.jp/kegg-bin/show_pathway?ecb05150	ENSECAG00000011256, ENSECAG00000013060, ENSECAG00000003106, ENSECAG00000020325, ENSECAG00000004709, ENSECAG00000008615, ENSECAG00000009519, ENSECAG00000021429, ENSECAG00000008259, ENSECAG00000019868
17	2	0.018	8	105	4.20011	Systemic lupus erythematosus	http://www.genome.jp/kegg-bin/show_pathway?ecb05322	ENSECAG00000013060, ENSECAG00000020325, ENSECAG00000004709, ENSECAG00000008615, ENSECAG00000009519, ENSECAG00000021429, ENSECAG00000012362, ENSECAG00000019868
18	2	0.0205	15	148	2.57981	Cell adhesion molecules	http://www.genome.jp/kegg-bin/show_pathway?ecb04514	ENSECAG00000011240, ENSECAG00000009864, ENSECAG00000024128, ENSECAG00000009049, ENSECAG00000009553, ENSECAG00000011386, ENSECAG00000019193, ENSECAG00000019596, ENSECAG00000014218, ENSECAG00000013261, ENSECAG00000021418, ENSECAG00000016139, ENSECAG00000006637, ENSECAG00000014709, ENSECAG00000032438
19	2	0.0912	17	180	2.06804	Axon guidance	http://www.genome.jp/kegg-bin/show_pathway?ecb04360	ENSECAG00000018997, ENSECAG00000013862, ENSECAG00000010992, ENSECAG00000023211, ENSECAG00000019242, ENSECAG00000025014, ENSECAG00000008830, ENSECAG00000023421, ENSECAG00000009755, ENSECAG00000010510, ENSECAG00000017671, ENSECAG00000012072, ENSECAG00000000495, ENSECAG00000022602, ENSECAG00000011631, ENSECAG00000021735, ENSECAG00000012062
20	2	0.0912	25	328	1.77496	Human papillomavirus infection	http://www.genome.jp/kegg-bin/show_pathway?ecb05165	ENSECAG00000013693, ENSECAG00000000336, ENSECAG00000000701, ENSECAG00000022731, ENSECAG00000021122, ENSECAG00000017678, ENSECAG00000013426, ENSECAG00000010178, ENSECAG00000024740, ENSECAG00000016635, ENSECAG00000019436, ENSECAG00000018306, ENSECAG00000020468, ENSECAG00000008830, ENSECAG00000021274, ENSECAG00000019153, ENSECAG00000011669, ENSECAG00000011993, ENSECAG00000012733, ENSECAG00000016169,…
21	3	2.69e-07	33	271	3.23609	Cytokine-cytokine receptor interaction	http://www.genome.jp/kegg-bin/show_pathway?ecb04060	ENSECAG00000000288, ENSECAG00000008668, ENSECAG00000017676, ENSECAG00000022448, ENSECAG00000024671, ENSECAG00000015261, ENSECAG00000001214, ENSECAG00000041678, ENSECAG00000003837, ENSECAG00000014973, ENSECAG00000019875, ENSECAG00000014108, ENSECAG00000016543, ENSECAG00000014511, ENSECAG00000024512, ENSECAG00000022992, ENSECAG00000009248, ENSECAG00000020767, ENSECAG00000016330, ENSECAG00000010260,…
22	3	8.14e-06	19	100	4.18027	Hematopoietic cell lineage	http://www.genome.jp/kegg-bin/show_pathway?ecb04640	ENSECAG00000016394, ENSECAG00000009646, ENSECAG00000000288, ENSECAG00000008668, ENSECAG00000010267, ENSECAG00000020358, ENSECAG00000014511, ENSECAG00000022510, ENSECAG00000016667, ENSECAG00000020767, ENSECAG00000012498, ENSECAG00000010739, ENSECAG00000024979, ENSECAG00000010500, ENSECAG00000020720, ENSECAG00000018057, ENSECAG00000014635, ENSECAG00000016578, ENSECAG00000036014
23	3	0.000916	19	121	2.99138	Osteoclast differentiation	http://www.genome.jp/kegg-bin/show_pathway?ecb04380	ENSECAG00000014800, ENSECAG00000041678, ENSECAG00000024457, ENSECAG00000040744, ENSECAG00000012768, ENSECAG00000031571, ENSECAG00000023420, ENSECAG00000021603, ENSECAG00000016330, ENSECAG00000024389, ENSECAG00000009488, ENSECAG00000010260, ENSECAG00000014916, ENSECAG00000035431, ENSECAG00000030891, ENSECAG00000020898, ENSECAG00000023256, ENSECAG00000015095, ENSECAG00000030024
24	3	0.000916	16	111	3.38985	Natural killer cell mediated cytotoxicity	http://www.genome.jp/kegg-bin/show_pathway?ecb04650	ENSECAG00000022197, ENSECAG00000009535, ENSECAG00000040744, ENSECAG00000000465, ENSECAG00000013345, ENSECAG00000018924, ENSECAG00000023061, ENSECAG00000024512, ENSECAG00000022408, ENSECAG00000021603, ENSECAG00000017892, ENSECAG00000009488, ENSECAG00000010260, ENSECAG00000014896, ENSECAG00000012441, ENSECAG00000023256
25	3	0.00209	12	84	3.88553	Complement and coagulation cascades	http://www.genome.jp/kegg-bin/show_pathway?ecb04610	ENSECAG00000011854, ENSECAG00000008493, ENSECAG00000005631, ENSECAG00000023061, ENSECAG00000013486, ENSECAG00000016667, ENSECAG00000023416, ENSECAG00000024082, ENSECAG00000006153, ENSECAG00000024428, ENSECAG00000007351, ENSECAG00000004055
26	3	0.00212	12	82	3.81358	Viral protein interaction with cytokine and cytokine receptor	http://www.genome.jp/kegg-bin/show_pathway?ecb04061	ENSECAG00000015261, ENSECAG00000001214, ENSECAG00000003837, ENSECAG00000016543, ENSECAG00000024512, ENSECAG00000022992, ENSECAG00000016330, ENSECAG00000001499, ENSECAG00000004945, ENSECAG00000018057, ENSECAG00000015030, ENSECAG00000022659
27	3	0.00541	12	69	3.43222	Leishmaniasis	http://www.genome.jp/kegg-bin/show_pathway?ecb05140	ENSECAG00000024671, ENSECAG00000041678, ENSECAG00000020358, ENSECAG00000000465, ENSECAG00000001774, ENSECAG00000023061, ENSECAG00000023420, ENSECAG00000010339, ENSECAG00000010500, ENSECAG00000015095, ENSECAG00000030024, ENSECAG00000024761
28	3	0.00662	18	164	2.55289	JAK-STAT signaling pathway	http://www.genome.jp/kegg-bin/show_pathway?ecb04630	ENSECAG00000008668, ENSECAG00000024671, ENSECAG00000000465, ENSECAG00000017223, ENSECAG00000020563, ENSECAG00000019875, ENSECAG00000038632, ENSECAG00000016543, ENSECAG00000014511, ENSECAG00000020767, ENSECAG00000016867, ENSECAG00000010260, ENSECAG00000012222, ENSECAG00000018057, ENSECAG00000015030, ENSECAG00000006176, ENSECAG00000016578, ENSECAG00000036014
29	3	0.00806	14	102	2.89464	NF-kappa B signaling pathway	http://www.genome.jp/kegg-bin/show_pathway?ecb04064	ENSECAG00000014800, ENSECAG00000016735, ENSECAG00000012862, ENSECAG00000017223, ENSECAG00000001774, ENSECAG00000022992, ENSECAG00000023420, ENSECAG00000016330, ENSECAG00000009488, ENSECAG00000010339, ENSECAG00000020898, ENSECAG00000007351, ENSECAG00000023256, ENSECAG00000040631
30	3	0.00846	9	49	3.96025	Malaria	http://www.genome.jp/kegg-bin/show_pathway?ecb05144	ENSECAG00000008668, ENSECAG00000024671, ENSECAG00000015261, ENSECAG00000031859, ENSECAG00000016735, ENSECAG00000041678, ENSECAG00000001774, ENSECAG00000023061, ENSECAG00000010339
31	4	0.0109	6	34	8.46477	Circadian rhythm	http://www.genome.jp/kegg-bin/show_pathway?ecb04710	ENSECAG00000012967, ENSECAG00000000171, ENSECAG00000000918, ENSECAG00000014275, ENSECAG00000016384, ENSECAG00000018928
32	4	0.0695	13	235	2.78466	Calcium signaling pathway	http://www.genome.jp/kegg-bin/show_pathway?ecb04020	ENSECAG00000008609, ENSECAG00000006224, ENSECAG00000009126, ENSECAG00000022017, ENSECAG00000020452, ENSECAG00000014239, ENSECAG00000011041, ENSECAG00000012751, ENSECAG00000008775, ENSECAG00000005983, ENSECAG00000020869, ENSECAG00000036379, ENSECAG00000007671
