# Supplementary material for: Effects of hypoxia and hyperoxia on exercise-induced metabolomic and transcriptomic profiles in equine skeletal muscle
Source: J Exp Biol. 2025 Dec 17;228(24):jeb250956. doi: 10.1242/jeb.250956 (PMC12752499; doi:10.1242/jeb.250956)
Supplement: Table S4. Genes up- or down-regulated by exercise with normoxia [file jexbio-228-250956-TableS4.xlsx]

## Sheet: TS4 DEGs (Normoxia-sedentary)
Table S4. Genes up- or down-regulated by exercise with normoxia
No.	Group	Ensembl id	Symbol	Entrezgene id	Chr	Type	Description
1	Upregulated	ENSECAG00000000022	PLXNA1	100060411	16	C	plexin A1 [Source:VGNC Symbol;Acc:VGNC:21600]
2	Upregulated	ENSECAG00000000051	IL1B	100034237	15	C	interleukin 1, beta [Source:NCBI gene (formerly Entrezgene);Acc:100034237]
3	Upregulated	ENSECAG00000000060	CIAPIN1	100062434	3	C	cytokine induced apoptosis inhibitor 1 [Source:VGNC Symbol;Acc:VGNC:16543]
4	Upregulated	ENSECAG00000000072	MAP7D2	100058804	X	C	MAP7 domain containing 2 [Source:VGNC Symbol;Acc:VGNC:19952]
5	Upregulated	ENSECAG00000000074	METRNL	100056359	11	C	meteorin like, glial cell differentiation regulator [Source:VGNC Symbol;Acc:VGNC:20115]
6	Upregulated	ENSECAG00000000090	MAP3K8	100063602	29	C	mitogen-activated protein kinase kinase kinase 8 [Source:VGNC Symbol;Acc:VGNC:19943]
7	Upregulated	ENSECAG00000000096	SLC20A2	100054432	27	C	solute carrier family 20 member 2 [Source:VGNC Symbol;Acc:VGNC:23067]
8	Upregulated	ENSECAG00000000105	GCNT2	100063291	20	C	glucosaminyl (N-acetyl) transferase 2 (I blood group) [Source:HGNC Symbol;Acc:HGNC:4204]
9	Upregulated	ENSECAG00000000131	FAM124A	100053842	17	C	family with sequence similarity 124 member A [Source:VGNC Symbol;Acc:VGNC:17794]
10	Upregulated	ENSECAG00000000136	FERMT1	100051761	22	C	FERM domain containing kindlin 1 [Source:VGNC Symbol;Acc:VGNC:17994]
11	Upregulated	ENSECAG00000000153	FRMPD4	100050197	X	C	FERM and PDZ domain containing 4 [Source:VGNC Symbol;Acc:VGNC:52390]
12	Upregulated	ENSECAG00000000171	NPAS2	100059275	15	C	neuronal PAS domain protein 2 [Source:VGNC Symbol;Acc:VGNC:20828]
13	Upregulated	ENSECAG00000000173	SEMA7A	100062559	1	C	semaphorin 7A [Source:VGNC Symbol;Acc:VGNC:49072]
14	Upregulated	ENSECAG00000000186	DEGS1	100055442	30	C	delta 4-desaturase, sphingolipid 1 [Source:VGNC Symbol;Acc:VGNC:17117]
15	Upregulated	ENSECAG00000000214	IL18RAP	100050212	15	C	interleukin 18 receptor accessory protein [Source:VGNC Symbol;Acc:VGNC:51323]
16	Upregulated	ENSECAG00000000248	SERTAD1	102149186	10	C	SERTA domain containing 1 [Source:HGNC Symbol;Acc:HGNC:17932]
17	Upregulated	ENSECAG00000000258	STX11	100066798	31	C	syntaxin 11 [Source:VGNC Symbol;Acc:VGNC:23724]
18	Upregulated	ENSECAG00000000266	RYBP	100062395	16	C	RING1 and YY1 binding protein [Source:VGNC Symbol;Acc:VGNC:56847]
19	Upregulated	ENSECAG00000000288	IL1R2	100033831	15	C	interleukin 1 receptor type 2 [Source:VGNC Symbol;Acc:VGNC:19009]
20	Upregulated	ENSECAG00000000303	SLC2A1	100034080	2	C	solute carrier family 2 member 1 [Source:VGNC Symbol;Acc:VGNC:23139]
21	Upregulated	ENSECAG00000000307	BACH1	100053654	26	C	BTB domain and CNC homolog 1 [Source:VGNC Symbol;Acc:VGNC:58125]
22	Upregulated	ENSECAG00000000324	RASEF	100055690	23	C	RAS and EF-hand domain containing [Source:VGNC Symbol;Acc:VGNC:22195]
23	Upregulated	ENSECAG00000000360	RGS18	100050843	30	C	regulator of G protein signaling 18 [Source:VGNC Symbol;Acc:VGNC:22346]
24	Upregulated	ENSECAG00000000377	BRIX1	100053899	21	C	biosis of ribosomes BRX1 [Source:VGNC Symbol;Acc:VGNC:15894]
25	Upregulated	ENSECAG00000000382	CLEC2B	100629907	6	C	C-type lectin domain family 2 member B [Source:VGNC Symbol;Acc:VGNC:16602]
26	Upregulated	ENSECAG00000000383	TOP 1.00	100070532	22	C	DNA topoisomerase I [Source:VGNC Symbol;Acc:VGNC:50515]
27	Upregulated	ENSECAG00000000400	JAML	100062876	7	C	junction adhesion molecule like [Source:VGNC Symbol;Acc:VGNC:19217]
28	Upregulated	ENSECAG00000000436	LOC100069029	100069029	25	C
29	Upregulated	ENSECAG00000000458	LTBR	100059650	6	C	lymphotoxin beta receptor [Source:VGNC Symbol;Acc:VGNC:19834]
30	Upregulated	ENSECAG00000000464	POM121C	100061320	13	C
31	Upregulated	ENSECAG00000000466	ELL	100070980	21	C	elongation factor for RNA polymerase II [Source:VGNC Symbol;Acc:VGNC:17526]
32	Upregulated	ENSECAG00000000505	LOC100065833	100065833	10	C
33	Upregulated	ENSECAG00000000545	RUVBL1	100049886	16	C	RuvB like AAA ATPase 1 [Source:VGNC Symbol;Acc:VGNC:22632]
34	Upregulated	ENSECAG00000000583	C4H7orf57	100066158	4	C	chromosome 4 C7orf57 homolog [Source:VGNC Symbol;Acc:VGNC:49238]
35	Upregulated	ENSECAG00000000591	TRAF3IP2	100066812	10	C	TRAF3 interacting protein 2 [Source:VGNC Symbol;Acc:VGNC:24458]
36	Upregulated	ENSECAG00000000607	TRIB3	100053353	22	C	tribbles pseudokinase 3 [Source:VGNC Symbol;Acc:VGNC:51621]
37	Upregulated	ENSECAG00000000626	PDPK1	100630736	13	C	3-phosphoinositide dependent protein kinase 1 [Source:VGNC Symbol;Acc:VGNC:58811]
38	Upregulated	ENSECAG00000000642	SFPQ	100069588	2	C	splicing factor proline and glutamine rich [Source:VGNC Symbol;Acc:VGNC:50763]
39	Upregulated	ENSECAG00000000684	KDM8	100064574	13	C	lysine demethylase 8 [Source:VGNC Symbol;Acc:VGNC:19343]
40	Upregulated	ENSECAG00000000696	RSPH9	100067560	20	C	radial spoke head component 9 [Source:VGNC Symbol;Acc:VGNC:107093]
41	Upregulated	ENSECAG00000000734	HMGA1	100629238	20	C	high mobility group AT-hook 1 [Source:VGNC Symbol;Acc:VGNC:18802]
42	Upregulated	ENSECAG00000000744	TBC1D2	100064026	25	C	TBC1 domain family member 2 [Source:VGNC Symbol;Acc:VGNC:23901]
43	Upregulated	ENSECAG00000000763	CSRNP1	100068414	16	C	cysteine and serine rich nuclear protein 1 [Source:VGNC Symbol;Acc:VGNC:58750]
44	Upregulated	ENSECAG00000000794	EMB	100064199	21	C	embigin [Source:VGNC Symbol;Acc:VGNC:17550]
45	Upregulated	ENSECAG00000000847	SLC16A9	100062703	1	C	solute carrier family 16 member 9 [Source:VGNC Symbol;Acc:VGNC:23046]
46	Upregulated	ENSECAG00000000874	ACKR1	100057225	5	C	atypical chemokine receptor 1 [Source:VGNC Symbol;Acc:VGNC:55180]
47	Upregulated	ENSECAG00000000916	BAHD1	100071395	1	C	bromo adjacent homology domain containing 1 [Source:VGNC Symbol;Acc:VGNC:15758]
48	Upregulated	ENSECAG00000000982	CHST2	100147045	16	C	carbohydrate sulfotransferase 2 [Source:VGNC Symbol;Acc:VGNC:56725]
49	Upregulated	ENSECAG00000001037	HSPA1A	100050827	20	C	heat shock 70kDa protein 1A [Source:NCBI gene (formerly Entrezgene);Acc:100050827]
50	Upregulated	ENSECAG00000001069	CCRL2	100054419	16	C	C-C motif chemokine receptor like 2 [Source:VGNC Symbol;Acc:VGNC:16232]
51	Upregulated	ENSECAG00000001087	UCN	100055320	15	C	urocortin [Source:VGNC Symbol;Acc:VGNC:24764]
52	Upregulated	ENSECAG00000001110		NA	21	C
53	Upregulated	ENSECAG00000001117	HS6ST1	100068973	18	C	heparan sulfate 6-O-sulfotransferase 1 [Source:VGNC Symbol;Acc:VGNC:58937]
54	Upregulated	ENSECAG00000001129	HMOX1	100069058	28	C	heme oxygenase 1 [Source:VGNC Symbol;Acc:VGNC:18814]
55	Upregulated	ENSECAG00000001141	NAIP	100073304	14	C	NLR family apoptosis inhibitory protein [Source:VGNC Symbol;Acc:VGNC:20552]
56	Upregulated	ENSECAG00000001156	CACNA2D2	100061645	16	C	calcium voltage-gated channel auxiliary subunit alpha2delta 2 [Source:VGNC Symbol;Acc:VGNC:56718]
57	Upregulated	ENSECAG00000001166	MTHFD1L	100063441	31	C	methylenetetrahydrofolate dehydrogenase (NADP+ dependent) 1 like [Source:VGNC Symbol;Acc:VGNC:55402]
58	Upregulated	ENSECAG00000001167	ARC	100146865	9	C	activity regulated cytoskeleton associated protein [Source:HGNC Symbol;Acc:HGNC:648]
59	Upregulated	ENSECAG00000001249	SOCS3	100050730	11	C	suppressor of cytokine signaling 3 [Source:VGNC Symbol;Acc:VGNC:58582]
60	Upregulated	ENSECAG00000001317	MYADM	100062591	10	C	myeloid associated differentiation marker [Source:VGNC Symbol;Acc:VGNC:20458]
61	Upregulated	ENSECAG00000001445	CHD7	100052622	9	C	chromodomain helicase DNA binding protein 7 [Source:VGNC Symbol;Acc:VGNC:16489]
62	Upregulated	ENSECAG00000001495	CCDC86	100059035	12	C	coiled-coil domain containing 86 [Source:VGNC Symbol;Acc:VGNC:16183]
63	Upregulated	ENSECAG00000001509	NKX3-1	100058172	2	C	NK3 homeobox 1 [Source:VGNC Symbol;Acc:VGNC:50729]
64	Upregulated	ENSECAG00000001516	HCAR1	NA	8	C	hydroxycarboxylic acid receptor 1 [Source:VGNC Symbol;Acc:VGNC:18705]
65	Upregulated	ENSECAG00000001554	P2RY14	100050149	16	C	purinergic receptor P2Y14 [Source:VGNC Symbol;Acc:VGNC:21112]
66	Upregulated	ENSECAG00000001640	P2RY13	100050217	16	C	purinergic receptor P2Y13 [Source:VGNC Symbol;Acc:VGNC:21111]
67	Upregulated	ENSECAG00000001700	GTPBP4	100071237	29	C	GTP binding protein 4 [Source:VGNC Symbol;Acc:VGNC:18652]
68	Upregulated	ENSECAG00000001716	PLXNA2	100051646	5	C	plexin A2 [Source:VGNC Symbol;Acc:VGNC:21601]
69	Upregulated	ENSECAG00000001767	ZBTB9	100061718	20	C	zinc finger and BTB domain containing 9 [Source:VGNC Symbol;Acc:VGNC:25158]
70	Upregulated	ENSECAG00000001774	MYD88	100053940	16	C	MYD88 innate immune signal transduction adaptor [Source:VGNC Symbol;Acc:VGNC:20472]
71	Upregulated	ENSECAG00000001851	S1PR4	100068525	7	C	sphingosine-1-phosphate receptor 4 [Source:VGNC Symbol;Acc:VGNC:59295]
72	Upregulated	ENSECAG00000001863	B3GNT5	100058694	19	C	UDP-GlcNAc:betaGal beta-1,3-N-acetylglucosaminyltransferase 5 [Source:VGNC Symbol;Acc:VGNC:15733]
73	Upregulated	ENSECAG00000001870	HEG1	100070351	19	C	heart development protein with EGF like domains 1 [Source:HGNC Symbol;Acc:HGNC:29227]
74	Upregulated	ENSECAG00000001900	PHLDA1	100058739	28	C
75	Upregulated	ENSECAG00000001949	LOC100071946	100071946	7	C
76	Upregulated	ENSECAG00000001963	TGFB1I1	100063161	13	C	transforming growth factor beta 1 induced transcript 1 [Source:VGNC Symbol;Acc:VGNC:24052]
77	Upregulated	ENSECAG00000001989	SESN2	100056552	2	C	sestrin 2 [Source:VGNC Symbol;Acc:VGNC:22870]
78	Upregulated	ENSECAG00000002091	QTRT2	100071316	19	C	queuine tRNA-ribosyltransferase accessory subunit 2 [Source:VGNC Symbol;Acc:VGNC:22078]
79	Upregulated	ENSECAG00000002111	ITIH4	100059906	16	C	inter-alpha-trypsin inhibitor heavy chain 4 [Source:VGNC Symbol;Acc:VGNC:19187]
80	Upregulated	ENSECAG00000002133	GPRIN1	100068777	14	C	G protein regulated inducer of neurite outgrowth 1 [Source:VGNC Symbol;Acc:VGNC:55432]
81	Upregulated	ENSECAG00000002142	TRIP6	100069114	13	C	thyroid hormone receptor interactor 6 [Source:VGNC Symbol;Acc:VGNC:51256]
82	Upregulated	ENSECAG00000002211	CD80	100071012	19	C	CD80 molecule [Source:VGNC Symbol;Acc:VGNC:97700]
83	Upregulated	ENSECAG00000002212	FOXO1	100050481	17	C	forkhead box O1 [Source:VGNC Symbol;Acc:VGNC:84458]
84	Upregulated	ENSECAG00000002250	SPRY2	100050086	17	C	sprouty RTK signaling antagonist 2 [Source:VGNC Symbol;Acc:VGNC:23544]
85	Upregulated	ENSECAG00000002264	ISL1	100052482	21	C	ISL LIM homeobox 1 [Source:VGNC Symbol;Acc:VGNC:19151]
86	Upregulated	ENSECAG00000002306	PHKG2	100065274	13	C	phosphorylase kinase catalytic subunit gamma 2 [Source:VGNC Symbol;Acc:VGNC:21394]
87	Upregulated	ENSECAG00000002321	SEC24A	100062833	14	C	SEC24 homolog A, COPII coat complex component [Source:VGNC Symbol;Acc:VGNC:22792]
88	Upregulated	ENSECAG00000002370	GPR141	100070650	4	C	G protein-coupled receptor 141 [Source:VGNC Symbol;Acc:VGNC:18513]
89	Upregulated	ENSECAG00000002437	NFIL3	102148253	23	C	nuclear factor, interleukin 3 regulated [Source:HGNC Symbol;Acc:HGNC:7787]
90	Upregulated	ENSECAG00000002455	ZSCAN22	102148115	10	C	zinc finger and SCAN domain containing 22 [Source:VGNC Symbol;Acc:VGNC:58787]
91	Upregulated	ENSECAG00000002570	HS3ST1	100056091	3	C	heparan sulfate-glucosamine 3-sulfotransferase 1 [Source:VGNC Symbol;Acc:VGNC:18874]
92	Upregulated	ENSECAG00000002578	PES 1.00	100058627	8	C	pescadillo ribosomal biosis factor 1 [Source:VGNC Symbol;Acc:VGNC:21316]
93	Upregulated	ENSECAG00000002831	DNAH17	100057640	11	C	dynein axonemal heavy chain 17 [Source:VGNC Symbol;Acc:VGNC:17237]
94	Upregulated	ENSECAG00000002866	UGCG	100057611	25	C	UDP-glucose ceramide glucosyltransferase [Source:VGNC Symbol;Acc:VGNC:24774]
95	Upregulated	ENSECAG00000002867	F2RL1	100073277	14	C	F2R like trypsin receptor 1 [Source:VGNC Symbol;Acc:VGNC:55423]
96	Upregulated	ENSECAG00000002992	MID1IP1	100055994	X	C	MID1 interacting protein 1 [Source:VGNC Symbol;Acc:VGNC:20176]
97	Upregulated	ENSECAG00000003011	S1PR3	100061893	23	C	sphingosine-1-phosphate receptor 3 [Source:VGNC Symbol;Acc:VGNC:22662]
98	Upregulated	ENSECAG00000003049	HILPDA	102150776	4	C	hypoxia inducible lipid droplet associated [Source:HGNC Symbol;Acc:HGNC:28859]
99	Upregulated	ENSECAG00000003099	MRGPRX2	100071950	7	C
100	Upregulated	ENSECAG00000003229	HNRNPF	100050002	1	C	heteroous nuclear ribonucleoprotein F [Source:VGNC Symbol;Acc:VGNC:18824]
101	Upregulated	ENSECAG00000003277	REL	100065217	15	C	REL proto-onco, NF-kB subunit [Source:VGNC Symbol;Acc:VGNC:22292]
102	Upregulated	ENSECAG00000003315	IRS2	100146249	17	C	insulin receptor substrate 2 [Source:VGNC Symbol;Acc:VGNC:84463]
103	Upregulated	ENSECAG00000003368	G3BP1	100060090	14	C	G3BP stress granule assembly factor 1 [Source:VGNC Symbol;Acc:VGNC:18178]
104	Upregulated	ENSECAG00000003462	RUNX1	100051950	26	C	RUNX family transcription factor 1 [Source:VGNC Symbol;Acc:VGNC:58237]
105	Upregulated	ENSECAG00000003471	WTAP	100050768	31	C	WT1 associated protein [Source:VGNC Symbol;Acc:VGNC:58586]
106	Upregulated	ENSECAG00000003495	MFHAS1	100063334	27	C	multifunctional ROCO family signaling regulator 1 [Source:VGNC Symbol;Acc:VGNC:107359]
107	Upregulated	ENSECAG00000003573	CLDN23	100063403	27	C	claudin 23 [Source:VGNC Symbol;Acc:VGNC:16593]
108	Upregulated	ENSECAG00000003580	FSTL3	111774152	7	C	follistatin like 3 [Source:HGNC Symbol;Acc:HGNC:3973]
109	Upregulated	ENSECAG00000003599	GK	100051016	X	C
110	Upregulated	ENSECAG00000003619	AFF1	100062821	3	C	AF4/FMR2 family member 1 [Source:VGNC Symbol;Acc:VGNC:15144]
111	Upregulated	ENSECAG00000003621	PTRH2	100071096	11	C	peptidyl-tRNA hydrolase 2 [Source:VGNC Symbol;Acc:VGNC:22041]
112	Upregulated	ENSECAG00000003755	PIGW	106780841	11	C	phosphatidylinositol glycan anchor biosynthesis class W [Source:VGNC Symbol;Acc:VGNC:21437]
113	Upregulated	ENSECAG00000003761	ZNF516	100062761	8	C	zinc finger protein 516 [Source:VGNC Symbol;Acc:VGNC:59310]
114	Upregulated	ENSECAG00000003800	ACKR2	NA	16	C	atypical chemokine receptor 2 [Source:VGNC Symbol;Acc:VGNC:14980]
115	Upregulated	ENSECAG00000003816	JUNB	100146801	7	C	JunB proto-onco, AP-1 transcription factor subunit [Source:VGNC Symbol;Acc:VGNC:19232]
116	Upregulated	ENSECAG00000003836	LRRC75A	100063160	11	C	leucine rich repeat containing 75A [Source:VGNC Symbol;Acc:VGNC:19791]
117	Upregulated	ENSECAG00000003954	BLOC1S4	100070253	3	C	biosis of lysosomal organelles complex 1 subunit 4 [Source:VGNC Symbol;Acc:VGNC:15838]
118	Upregulated	ENSECAG00000003955	TRPV2	100063195	11	C	transient receptor potential cation channel subfamily V member 2 [Source:VGNC Symbol;Acc:VGNC:24565]
119	Upregulated	ENSECAG00000003988	LOC102148739	102148739	X	C
120	Upregulated	ENSECAG00000004005	TLNRD1	100052999	1	C	talin rod domain containing 1 [Source:VGNC Symbol;Acc:VGNC:24137]
121	Upregulated	ENSECAG00000004158	DMP1	100063014	3	C	dentin matrix acidic phosphoprotein 1 [Source:VGNC Symbol;Acc:VGNC:17228]
122	Upregulated	ENSECAG00000004162	EVI2B	100058650	11	C	ecotropic viral integration site 2B [Source:VGNC Symbol;Acc:VGNC:54642]
123	Upregulated	ENSECAG00000004228	LTB4R	102148203	1	C	leukotriene B4 receptor [Source:VGNC Symbol;Acc:VGNC:55915]
124	Upregulated	ENSECAG00000004249	FAM117B	100067299	18	C	family with sequence similarity 117 member B [Source:HGNC Symbol;Acc:HGNC:14440]
125	Upregulated	ENSECAG00000004264	VASN	100629909	13	C	vasorin [Source:VGNC Symbol;Acc:VGNC:52459]
126	Upregulated	ENSECAG00000004417	ZNF689	102149800	13	C	zinc finger protein 689 [Source:VGNC Symbol;Acc:VGNC:25375]
127	Upregulated	ENSECAG00000004463	UBAP1	100053997	23	C	ubiquitin associated protein 1 [Source:VGNC Symbol;Acc:VGNC:24707]
128	Upregulated	ENSECAG00000004464		NA	22	C
129	Upregulated	ENSECAG00000004492	RRS1	100052275	9	C	ribosome biosis regulator 1 homolog [Source:VGNC Symbol;Acc:VGNC:22592]
130	Upregulated	ENSECAG00000004498	HSPB3	100052250	21	C	heat shock protein family B (small) member 3 [Source:HGNC Symbol;Acc:HGNC:5248]
131	Upregulated	ENSECAG00000004502	WFDC1	100070154	3	C	WAP four-disulfide core domain 1 [Source:VGNC Symbol;Acc:VGNC:51346]
132	Upregulated	ENSECAG00000004523	TIFA	NA	2	C	TRAF interacting protein with forkhead associated domain [Source:VGNC Symbol;Acc:VGNC:24102]
133	Upregulated	ENSECAG00000004572	CH25H	100062138	1	C	cholesterol 25-hydroxylase [Source:VGNC Symbol;Acc:VGNC:16472]
134	Upregulated	ENSECAG00000004586	ARSI	100071647	14	C	arylsulfatase family member I [Source:HGNC Symbol;Acc:HGNC:32521]
135	Upregulated	ENSECAG00000004592	DUSP4	100058453	27	C	dual specificity phosphatase 4 [Source:VGNC Symbol;Acc:VGNC:17356]
136	Upregulated	ENSECAG00000004618	PRKAR1B	100054262	13	C	protein kinase cAMP-dependent type I regulatory subunit beta [Source:VGNC Symbol;Acc:VGNC:58813]
137	Upregulated	ENSECAG00000004725	XIRP1	100055451	16	C	xin actin binding repeat containing 1 [Source:NCBI gene (formerly Entrezgene);Acc:100055451]
138	Upregulated	ENSECAG00000004773	TET2	100073065	2	C	tet methylcytosine dioxygenase 2 [Source:HGNC Symbol;Acc:HGNC:25941]
139	Upregulated	ENSECAG00000004777	FAM110B	100052940	9	C	family with sequence similarity 110 member B [Source:VGNC Symbol;Acc:VGNC:17785]
140	Upregulated	ENSECAG00000004791	TICAM1	100062414	7	C	toll like receptor adaptor molecule 1 [Source:VGNC Symbol;Acc:VGNC:49344]
141	Upregulated	ENSECAG00000004795		NA	21	C
142	Upregulated	ENSECAG00000004807	TLE3	100052464	1	C	TLE family member 3, transcriptional corepressor [Source:VGNC Symbol;Acc:VGNC:24129]
143	Upregulated	ENSECAG00000004810	ADRB2	NA	14	C	adrenoceptor beta 2 [Source:VGNC Symbol;Acc:VGNC:15133]
144	Upregulated	ENSECAG00000004871	SERPINH1	100064560	7	C	serpin family H member 1 [Source:VGNC Symbol;Acc:VGNC:22862]
145	Upregulated	ENSECAG00000004906	POU2F2	100069713	10	C	POU class 2 homeobox 2 [Source:VGNC Symbol;Acc:VGNC:51062]
146	Upregulated	ENSECAG00000004942	RGS1	100034151	30	C	regulator of G protein signaling 1 [Source:VGNC Symbol;Acc:VGNC:22339]
147	Upregulated	ENSECAG00000004945	CCR7	100067673	11	C	C-C motif chemokine receptor 7 [Source:VGNC Symbol;Acc:VGNC:16229]
148	Upregulated	ENSECAG00000004961	TACSTD2	100067576	2	C	tumor associated calcium signal transducer 2 [Source:HGNC Symbol;Acc:HGNC:11530]
149	Upregulated	ENSECAG00000004969	GPR68	NA	24	C	G protein-coupled receptor 68 [Source:VGNC Symbol;Acc:VGNC:18546]
150	Upregulated	ENSECAG00000004975	NUFIP2	100059671	11	C	nuclear FMR1 interacting protein 2 [Source:VGNC Symbol;Acc:VGNC:20955]
151	Upregulated	ENSECAG00000005023	CCR4	NA	16	C	C-C motif chemokine receptor 4 [Source:VGNC Symbol;Acc:VGNC:16227]
152	Upregulated	ENSECAG00000005075	TMEM251	100053356	24	C	transmembrane protein 251 [Source:VGNC Symbol;Acc:VGNC:55344]
153	Upregulated	ENSECAG00000005083	IL1RAP	100068726	19	C	interleukin 1 receptor accessory protein [Source:VGNC Symbol;Acc:VGNC:19010]
154	Upregulated	ENSECAG00000005146	DDX31	100069463	25	C	DEAD-box helicase 31 [Source:VGNC Symbol;Acc:VGNC:17090]
155	Upregulated	ENSECAG00000005199	HHEX	100071280	1	C	hematopoietically expressed homeobox [Source:VGNC Symbol;Acc:VGNC:18774]
156	Upregulated	ENSECAG00000005219	ARF6	100065920	1	C	ADP ribosylation factor 6 [Source:VGNC Symbol;Acc:VGNC:15446]
157	Upregulated	ENSECAG00000005229	ARF4	100050816	16	C	ADP ribosylation factor 4 [Source:VGNC Symbol;Acc:VGNC:15444]
158	Upregulated	ENSECAG00000005241	THBD	100146206	22	C	thrombomodulin [Source:HGNC Symbol;Acc:HGNC:11784]
159	Upregulated	ENSECAG00000005305	BACE2	100058577	26	C	beta-secretase 2 [Source:VGNC Symbol;Acc:VGNC:59237]
160	Upregulated	ENSECAG00000005306	RAB7B	100050772	5	C	RAB7B, member RAS onco family [Source:VGNC Symbol;Acc:VGNC:22127]
161	Upregulated	ENSECAG00000005307	RNF183	100050237	25	C	ring finger protein 183 [Source:VGNC Symbol;Acc:VGNC:22458]
162	Upregulated	ENSECAG00000005326	PDE12	100058532	16	C	phosphodiesterase 12 [Source:VGNC Symbol;Acc:VGNC:21238]
163	Upregulated	ENSECAG00000005381	LRRN4CL	100063731	12	C	LRRN4 C-terminal like [Source:VGNC Symbol;Acc:VGNC:19806]
164	Upregulated	ENSECAG00000005384	SPRY4	NA	14	C	sprouty RTK signaling antagonist 4 [Source:VGNC Symbol;Acc:VGNC:23546]
165	Upregulated	ENSECAG00000005387	UTP3	100054342	3	C	UTP3 small subunit processome component [Source:VGNC Symbol;Acc:VGNC:24864]
166	Upregulated	ENSECAG00000005510	GPR3	100070910	2	C	G protein-coupled receptor 3 [Source:VGNC Symbol;Acc:VGNC:18538]
167	Upregulated	ENSECAG00000005570	VMP1	NA	11	C	vacuole membrane protein 1 [Source:HGNC Symbol;Acc:HGNC:29559]
168	Upregulated	ENSECAG00000005573	LOXL4	100070637	1	C	lysyl oxidase like 4 [Source:VGNC Symbol;Acc:VGNC:19726]
169	Upregulated	ENSECAG00000005628	FAM110D	100057288	2	C	family with sequence similarity 110 member D [Source:VGNC Symbol;Acc:VGNC:17786]
170	Upregulated	ENSECAG00000005631	BDKRB1	100054699	24	C	bradykinin receptor B1 [Source:VGNC Symbol;Acc:VGNC:15806]
171	Upregulated	ENSECAG00000005649	PAQR7	100071257	2	C	progestin and adipoQ receptor family member 7 [Source:VGNC Symbol;Acc:VGNC:21158]
172	Upregulated	ENSECAG00000005675	NFE2L2	100066816	18	C	NFE2 like bZIP transcription factor 2 [Source:VGNC Symbol;Acc:VGNC:20708]
173	Upregulated	ENSECAG00000005681	LOC100054216	100054216	10	C
174	Upregulated	ENSECAG00000005685	RDH10	100061076	9	C	retinol dehydrogenase 10 [Source:VGNC Symbol;Acc:VGNC:22279]
175	Upregulated	ENSECAG00000005708	ABL2	100053033	5	C	ABL proto-onco 2, non-receptor tyrosine kinase [Source:VGNC Symbol;Acc:VGNC:49498]
176	Upregulated	ENSECAG00000005814	NEDD9	100063890	20	C	neural cell expressed, developmentally down-regulated 9 [Source:VGNC Symbol;Acc:VGNC:20661]
177	Upregulated	ENSECAG00000005905	SMOX	100052311	22	C	spermine oxidase [Source:VGNC Symbol;Acc:VGNC:23352]
178	Upregulated	ENSECAG00000005927	TP53BP2	100055278	30	C	tumor protein p53 binding protein 2 [Source:VGNC Symbol;Acc:VGNC:24419]
179	Upregulated	ENSECAG00000006067	USP31	100068897	13	C	ubiquitin specific peptidase 31 [Source:VGNC Symbol;Acc:VGNC:55249]
180	Upregulated	ENSECAG00000006078	AGO2	100069541	9	C	argonaute RISC catalytic component 2 [Source:VGNC Symbol;Acc:VGNC:15164]
181	Upregulated	ENSECAG00000006117	PLEKHG3	100052313	24	C	pleckstrin homology and RhoGEF domain containing G3 [Source:VGNC Symbol;Acc:VGNC:21568]
182	Upregulated	ENSECAG00000006153	C5AR1	100065997	10	C	complement C5a receptor 1 [Source:VGNC Symbol;Acc:VGNC:15953]
183	Upregulated	ENSECAG00000006218	C5AR2	102150002	10	C	complement C5a receptor 2 [Source:VGNC Symbol;Acc:VGNC:58708]
184	Upregulated	ENSECAG00000006253	ICOS	100067953	18	C	inducible T cell costimulator [Source:VGNC Symbol;Acc:VGNC:18933]
185	Upregulated	ENSECAG00000006255	LOC100062768	100062768	10	C
186	Upregulated	ENSECAG00000006288	SIK1	100057456	26	C	salt inducible kinase 1 [Source:HGNC Symbol;Acc:HGNC:11142]
187	Upregulated	ENSECAG00000006305	TTC21A	100068431	16	C	tetratricopeptide repeat domain 21A [Source:VGNC Symbol;Acc:VGNC:24614]
188	Upregulated	ENSECAG00000006306	SLC38A5	100051531	X	C	solute carrier family 38 member 5 [Source:VGNC Symbol;Acc:VGNC:23194]
189	Upregulated	ENSECAG00000006315	XYLT1	100053250	13	C	xylosyltransferase 1 [Source:VGNC Symbol;Acc:VGNC:58277]
190	Upregulated	ENSECAG00000006337	RAB11FIP4	100058609	11	C	RAB11 family interacting protein 4 [Source:VGNC Symbol;Acc:VGNC:22086]
191	Upregulated	ENSECAG00000006400	TOX4	100059448	1	C	TOX high mobility group box family member 4 [Source:VGNC Symbol;Acc:VGNC:49365]
192	Upregulated	ENSECAG00000006436	COQ10B	100055104	18	C	coenzyme Q10B [Source:VGNC Symbol;Acc:VGNC:16782]
193	Upregulated	ENSECAG00000006453	NAB2	100052831	6	C	NGFI-A binding protein 2 [Source:VGNC Symbol;Acc:VGNC:20539]
194	Upregulated	ENSECAG00000006466	CLDN4	100059948	13	C	claudin 4 [Source:VGNC Symbol;Acc:VGNC:16596]
195	Upregulated	ENSECAG00000006472	EIF4E	100066216	3	C	eukaryotic translation initiation factor 4E [Source:VGNC Symbol;Acc:VGNC:17502]
196	Upregulated	ENSECAG00000006486	SFMBT1	100051403	16	C	Scm like with four mbt domains 1 [Source:VGNC Symbol;Acc:VGNC:22895]
197	Upregulated	ENSECAG00000006487	LOC100063463	100063463	17	C
198	Upregulated	ENSECAG00000006500	ADAMTS5	100066005	26	C	ADAM metallopeptidase with thrombospondin type 1 motif 5 [Source:VGNC Symbol;Acc:VGNC:59233]
199	Upregulated	ENSECAG00000006501	FJX1	100067199	12	C	four-jointed box kinase 1 [Source:VGNC Symbol;Acc:VGNC:59436]
200	Upregulated	ENSECAG00000006513	GPR132	100062719	24	C	G protein-coupled receptor 132 [Source:VGNC Symbol;Acc:VGNC:55281]
201	Upregulated	ENSECAG00000006575	WDR3	100059816	5	C	WD repeat domain 3 [Source:VGNC Symbol;Acc:VGNC:24988]
202	Upregulated	ENSECAG00000006591	ATG9B	100064027	4	C	autophagy related 9B [Source:VGNC Symbol;Acc:VGNC:15629]
203	Upregulated	ENSECAG00000006595	CXCR2	100055552	6	C
204	Upregulated	ENSECAG00000006600	ZSWIM4	100063719	7	C	zinc finger SWIM-type containing 4 [Source:VGNC Symbol;Acc:VGNC:58284]
205	Upregulated	ENSECAG00000006647	GFI1	100630571	5	C	growth factor independent 1 transcriptional repressor [Source:HGNC Symbol;Acc:HGNC:4237]
206	Upregulated	ENSECAG00000006649	CELF2	100056973	29	C	CUGBP Elav-like family member 2 [Source:VGNC Symbol;Acc:VGNC:16387]
207	Upregulated	ENSECAG00000006658	FKBP11	100058791	6	C	FKBP prolyl isomerase 11 [Source:VGNC Symbol;Acc:VGNC:18047]
208	Upregulated	ENSECAG00000006674	RRAD	100065651	3	C	RRAD, Ras related glycolysis inhibitor and calcium channel regulator [Source:VGNC Symbol;Acc:VGNC:22575]
209	Upregulated	ENSECAG00000006749	ATP13A3	100069072	19	C	ATPase 13A3 [Source:VGNC Symbol;Acc:VGNC:15641]
210	Upregulated	ENSECAG00000006753	SOWAHC	NA	15	C	sosondowah ankyrin repeat domain family member C [Source:HGNC Symbol;Acc:HGNC:26149]
211	Upregulated	ENSECAG00000006776	IL15RA	100070311	29	C	interleukin 15 receptor subunit alpha [Source:VGNC Symbol;Acc:VGNC:58984]
212	Upregulated	ENSECAG00000006829	KAZN	100054647	2	C	kazrin, periplakin interacting protein [Source:VGNC Symbol;Acc:VGNC:19253]
213	Upregulated	ENSECAG00000006840	B3GNT7	102148196	6	C	UDP-GlcNAc:betaGal beta-1,3-N-acetylglucosaminyltransferase 7 [Source:VGNC Symbol;Acc:VGNC:56538]
214	Upregulated	ENSECAG00000006867	CDC42EP2	100056801	12	C	CDC42 effector protein 2 [Source:VGNC Symbol;Acc:VGNC:16298]
215	Upregulated	ENSECAG00000006876	UTP20	100052925	28	C	UTP20 small subunit processome component [Source:VGNC Symbol;Acc:VGNC:24862]
216	Upregulated	ENSECAG00000006881	CKAP4	100068385	28	C	cytoskeleton associated protein 4 [Source:VGNC Symbol;Acc:VGNC:56355]
217	Upregulated	ENSECAG00000006905	PLPPR3	100147613	7	C	phospholipid phosphatase related 3 [Source:VGNC Symbol;Acc:VGNC:59414]
218	Upregulated	ENSECAG00000006915	STK17A	100064585	4	C	serine/threonine kinase 17a [Source:VGNC Symbol;Acc:VGNC:23683]
219	Upregulated	ENSECAG00000006923	MAX	100062536	24	C	MYC associated factor X [Source:VGNC Symbol;Acc:VGNC:20002]
220	Upregulated	ENSECAG00000006931	ATF4	100070334	28	C	activating transcription factor 4 [Source:VGNC Symbol;Acc:VGNC:56343]
221	Upregulated	ENSECAG00000006965	PUS1	100062278	8	C	pseudouridine synthase 1 [Source:VGNC Symbol;Acc:VGNC:22047]
222	Upregulated	ENSECAG00000006973	PHLDA2	NA	12	C	pleckstrin homology like domain family A member 2 [Source:VGNC Symbol;Acc:VGNC:21395]
223	Upregulated	ENSECAG00000006984	ZCCHC8	100058826	8	C	zinc finger CCHC-type containing 8 [Source:VGNC Symbol;Acc:VGNC:25182]
224	Upregulated	ENSECAG00000007021	SH2B3	100057885	8	C	SH2B adaptor protein 3 [Source:HGNC Symbol;Acc:HGNC:29605]
225	Upregulated	ENSECAG00000007143	DEFB103A	100629456	27	C
226	Upregulated	ENSECAG00000007164	FAM102A	100067099	25	C	family with sequence similarity 102 member A [Source:VGNC Symbol;Acc:VGNC:17781]
227	Upregulated	ENSECAG00000007192	PTPRC	100061950	30	C	protein tyrosine phosphatase receptor type C [Source:VGNC Symbol;Acc:VGNC:22027]
228	Upregulated	ENSECAG00000007210	CTSL	100061532	23	C	cathepsin L [Source:HGNC Symbol;Acc:HGNC:2537]
229	Upregulated	ENSECAG00000007240	CYLD	100050308	3	C	CYLD lysine 63 deubiquitinase [Source:VGNC Symbol;Acc:VGNC:50469]
230	Upregulated	ENSECAG00000007242	DUSP2	100051611	15	C	dual specificity phosphatase 2 [Source:VGNC Symbol;Acc:VGNC:17352]
231	Upregulated	ENSECAG00000007244	LRP8	100060928	2	C	LDL receptor related protein 8 [Source:VGNC Symbol;Acc:VGNC:19765]
232	Upregulated	ENSECAG00000007351	PLAU	100072886	1	C	plasminogen activator, urokinase [Source:VGNC Symbol;Acc:VGNC:21530]
233	Upregulated	ENSECAG00000007359	IL10RB	100052549	26	C	interleukin 10 receptor subunit beta [Source:VGNC Symbol;Acc:VGNC:84733]
234	Upregulated	ENSECAG00000007391	MAT2A	100067333	15	C	methionine adenosyltransferase 2A [Source:VGNC Symbol;Acc:VGNC:49482]
235	Upregulated	ENSECAG00000007393	IRS1	100061987	6	C	insulin receptor substrate 1 [Source:VGNC Symbol;Acc:VGNC:19141]
236	Upregulated	ENSECAG00000007404	DHX37	100059323	8	C	DEAH-box helicase 37 [Source:VGNC Symbol;Acc:VGNC:17178]
237	Upregulated	ENSECAG00000007408	UNC5A	100068742	14	C	unc-5 netrin receptor A [Source:VGNC Symbol;Acc:VGNC:24796]
238	Upregulated	ENSECAG00000007417	CD300LF	102147787	11	C
239	Upregulated	ENSECAG00000007432	PTGDR	NA	1	C	prostaglandin D2 receptor [Source:VGNC Symbol;Acc:VGNC:21986]
240	Upregulated	ENSECAG00000007444	MOB3A	100068453	7	C	MOB kinase activator 3A [Source:VGNC Symbol;Acc:VGNC:20249]
241	Upregulated	ENSECAG00000007476	RELT	100065672	7	C	RELT TNF receptor [Source:VGNC Symbol;Acc:VGNC:22297]
242	Upregulated	ENSECAG00000007508	IRF2	100050990	27	C	interferon regulatory factor 2 [Source:VGNC Symbol;Acc:VGNC:19131]
243	Upregulated	ENSECAG00000007517	TULP1	100053500	20	C	TUB like protein 1 [Source:VGNC Symbol;Acc:VGNC:56699]
244	Upregulated	ENSECAG00000007518	MARCHF3	111767820	14	C	membrane associated ring-CH-type finger 3 [Source:VGNC Symbol;Acc:VGNC:59270]
245	Upregulated	ENSECAG00000007536	HELB	100058069	6	C	DNA helicase B [Source:VGNC Symbol;Acc:VGNC:18741]
246	Upregulated	ENSECAG00000007571	PLAT	100050239	27	C	plasminogen activator, tissue type [Source:VGNC Symbol;Acc:VGNC:21529]
247	Upregulated	ENSECAG00000007576	SLC38A1	100050256	6	C	solute carrier family 38 member 1 [Source:VGNC Symbol;Acc:VGNC:23188]
248	Upregulated	ENSECAG00000007581	PUS3	100064416	7	C	pseudouridine synthase 3 [Source:VGNC Symbol;Acc:VGNC:22049]
249	Upregulated	ENSECAG00000007588	EREG	100056605	3	C	epiregulin [Source:VGNC Symbol;Acc:VGNC:17659]
250	Upregulated	ENSECAG00000007596	NOM1	100066780	4	C	nucleolar protein with MIF4G domain 1 [Source:HGNC Symbol;Acc:HGNC:13244]
251	Upregulated	ENSECAG00000007602	LTV1	100066948	31	C	LTV1 ribosome biogenesis factor [Source:HGNC Symbol;Acc:HGNC:21173]
252	Upregulated	ENSECAG00000007609	CREB3L2	100064828	4	C	cAMP responsive element binding protein 3 like 2 [Source:VGNC Symbol;Acc:VGNC:16855]
253	Upregulated	ENSECAG00000007623	CD226	100060036	8	C	CD226 molecule [Source:VGNC Symbol;Acc:VGNC:16253]
254	Upregulated	ENSECAG00000007626	PPP1R18	100051083	20	C	protein phosphatase 1 regulatory subunit 18 [Source:VGNC Symbol;Acc:VGNC:21762]
255	Upregulated	ENSECAG00000007650	EPHA2	100053644	2	C	EPH receptor A2 [Source:VGNC Symbol;Acc:VGNC:17617]
256	Upregulated	ENSECAG00000007686	RP1	106780977	9	C	RP1 axonemal microtubule associated [Source:HGNC Symbol;Acc:HGNC:10263]
257	Upregulated	ENSECAG00000007692	BEST1	100059901	12	C	bestrophin 1 [Source:VGNC Symbol;Acc:VGNC:15815]
258	Upregulated	ENSECAG00000007704	PRR5	100051354	28	C	proline rich 5 [Source:VGNC Symbol;Acc:VGNC:56415]
259	Upregulated	ENSECAG00000007709	SEMA3F	100062215	16	C	semaphorin 3F [Source:VGNC Symbol;Acc:VGNC:22812]
260	Upregulated	ENSECAG00000007742	SLC5A6	100071256	15	C	solute carrier family 5 member 6 [Source:VGNC Symbol;Acc:VGNC:23247]
261	Upregulated	ENSECAG00000007751	BAZ1A	100057597	1	C	bromodomain adjacent to zinc finger domain 1A [Source:VGNC Symbol;Acc:VGNC:15773]
262	Upregulated	ENSECAG00000007776	SMUG1	100064502	6	C	single-strand-selective monofunctional uracil-DNA glycosylase 1 [Source:VGNC Symbol;Acc:VGNC:23363]
263	Upregulated	ENSECAG00000007796	BTAF1	100071348	1	C	B-TFIID TATA-box binding protein associated factor 1 [Source:VGNC Symbol;Acc:VGNC:55906]
264	Upregulated	ENSECAG00000007818	VASP	100070851	10	C	vasodilator stimulated phosphoprotein [Source:VGNC Symbol;Acc:VGNC:24885]
265	Upregulated	ENSECAG00000007837	FGR	100056804	2	C	FGR proto-onco, Src family tyrosine kinase [Source:VGNC Symbol;Acc:VGNC:18032]
266	Upregulated	ENSECAG00000007878	FRMD3	100054067	23	C	FERM domain containing 3 [Source:VGNC Symbol;Acc:VGNC:57184]
267	Upregulated	ENSECAG00000007894	RNF19A	100055939	9	C	ring finger protein 19A, RBR E3 ubiquitin protein ligase [Source:VGNC Symbol;Acc:VGNC:22461]
268	Upregulated	ENSECAG00000007897	EXOSC2	100069734	25	C	exosome component 2 [Source:VGNC Symbol;Acc:VGNC:17732]
269	Upregulated	ENSECAG00000007909	COL17A1	100069671	1	C	collagen type XVII alpha 1 chain [Source:VGNC Symbol;Acc:VGNC:16727]
270	Upregulated	ENSECAG00000007914	NOL6	100053901	23	C	nucleolar protein 6 [Source:VGNC Symbol;Acc:VGNC:20800]
271	Upregulated	ENSECAG00000007942	LMNB1	100073057	14	C	lamin B1 [Source:VGNC Symbol;Acc:VGNC:19708]
272	Upregulated	ENSECAG00000008004	PDE10A	100050311	31	C	phosphodiesterase 10A [Source:VGNC Symbol;Acc:VGNC:21237]
273	Upregulated	ENSECAG00000008015	SHB	100066128	25	C	SH2 domain containing adaptor protein B [Source:HGNC Symbol;Acc:HGNC:10838]
274	Upregulated	ENSECAG00000008024	CLIC2	100062829	X	C	chloride intracellular channel 2 [Source:VGNC Symbol;Acc:VGNC:16611]
275	Upregulated	ENSECAG00000008044	PPP1R27	100055235	11	C	protein phosphatase 1 regulatory subunit 27 [Source:VGNC Symbol;Acc:VGNC:21766]
276	Upregulated	ENSECAG00000008068	GNL2	100054791	2	C	G protein nucleolar 2 [Source:VGNC Symbol;Acc:VGNC:18439]
277	Upregulated	ENSECAG00000008070	ZFYVE27	100060913	1	C	zinc finger FYVE-type containing 27 [Source:VGNC Symbol;Acc:VGNC:25231]
278	Upregulated	ENSECAG00000008083	SLC29A1	100055498	20	C	solute carrier family 29 member 1 [Source:VGNC Symbol;Acc:VGNC:53563]
279	Upregulated	ENSECAG00000008096	FAM111B	100068439	12	C	FAM111 trypsin like peptidase B [Source:VGNC Symbol;Acc:VGNC:17788]
280	Upregulated	ENSECAG00000008098	TCF7	100072786	14	C	transcription factor 7 [Source:VGNC Symbol;Acc:VGNC:55516]
281	Upregulated	ENSECAG00000008126	TP53	100062044	11	C	tumor protein p53 [Source:VGNC Symbol;Acc:VGNC:97722]
282	Upregulated	ENSECAG00000008193	UPP1	100052199	4	C	uridine phosphorylase 1 [Source:VGNC Symbol;Acc:VGNC:24812]
283	Upregulated	ENSECAG00000008201	PIP5K1A	100059655	5	C	phosphatidylinositol-4-phosphate 5-kinase type 1 alpha [Source:NCBI gene (formerly Entrezgene);Acc:100059655]
284	Upregulated	ENSECAG00000008227	PPARD	100053404	20	C	peroxisome proliferator activated receptor delta [Source:VGNC Symbol;Acc:VGNC:21715]
285	Upregulated	ENSECAG00000008260	UTP18	100070268	11	C	UTP18 small subunit processome component [Source:VGNC Symbol;Acc:VGNC:24861]
286	Upregulated	ENSECAG00000008261	FCF1	100057010	24	C	FCF1 rRNA-processing protein [Source:VGNC Symbol;Acc:VGNC:17975]
287	Upregulated	ENSECAG00000008287	SLC39A14	NA	2	C	solute carrier family 39 member 14 [Source:VGNC Symbol;Acc:VGNC:50766]
288	Upregulated	ENSECAG00000008288	PAK1IP1	100051197	20	C	PAK1 interacting protein 1 [Source:VGNC Symbol;Acc:VGNC:21139]
289	Upregulated	ENSECAG00000008291	MDN1	100071075	10	C	midasin AAA ATPase 1 [Source:VGNC Symbol;Acc:VGNC:20061]
290	Upregulated	ENSECAG00000008327	PI4K2A	100070680	1	C	phosphatidylinositol 4-kinase type 2 alpha [Source:HGNC Symbol;Acc:HGNC:30031]
291	Upregulated	ENSECAG00000008333	MSC	100061729	9	C	musculin [Source:VGNC Symbol;Acc:VGNC:56326]
292	Upregulated	ENSECAG00000008335	PDK4	100052078	4	C	pyruvate dehydrogenase kinase 4 [Source:VGNC Symbol;Acc:VGNC:21271]
293	Upregulated	ENSECAG00000008341	PLAGL2	100053794	22	C	PLAG1 like zinc finger 2 [Source:VGNC Symbol;Acc:VGNC:21528]
294	Upregulated	ENSECAG00000008347	DEFB4B	100033989	27	C	defensin beta 4B [Source:NCBI gene (formerly Entrezgene);Acc:100033989]
295	Upregulated	ENSECAG00000008375	ST7	100056055	4	C	suppression of tumorigenicity 7 [Source:VGNC Symbol;Acc:VGNC:56054]
296	Upregulated	ENSECAG00000008411	ADAM15	100063219	5	C	ADAM metallopeptidase domain 15 [Source:VGNC Symbol;Acc:VGNC:15048]
297	Upregulated	ENSECAG00000008423	SELE	100033910	5	C	selectin E [Source:VGNC Symbol;Acc:VGNC:50882]
298	Upregulated	ENSECAG00000008450	ATP2B1	100051636	28	C	ATPase plasma membrane Ca2+ transporting 1 [Source:VGNC Symbol;Acc:VGNC:15653]
299	Upregulated	ENSECAG00000008456	SLC39A6	100147463	8	C	solute carrier family 39 member 6 [Source:VGNC Symbol;Acc:VGNC:23206]
300	Upregulated	ENSECAG00000008493	SERPINB10	100051584	8	C	serpin family B member 10 [Source:VGNC Symbol;Acc:VGNC:22848]
301	Upregulated	ENSECAG00000008512	ANKRD33	100062582	6	C	ankyrin repeat domain 33 [Source:VGNC Symbol;Acc:VGNC:58493]
302	Upregulated	ENSECAG00000008531	AATF	100057601	11	C	apoptosis antagonizing transcription factor [Source:VGNC Symbol;Acc:VGNC:14896]
303	Upregulated	ENSECAG00000008596	THEMIS2	100070834	2	C	thymocyte selection associated family member 2 [Source:VGNC Symbol;Acc:VGNC:24078]
304	Upregulated	ENSECAG00000008601	XPO6	100064463	13	C	exportin 6 [Source:VGNC Symbol;Acc:VGNC:25078]
305	Upregulated	ENSECAG00000008619	IQCG	100070192	19	C	IQ motif containing G [Source:VGNC Symbol;Acc:VGNC:19118]
306	Upregulated	ENSECAG00000008622	SEMA4A	100064005	5	C	semaphorin 4A [Source:VGNC Symbol;Acc:VGNC:22814]
307	Upregulated	ENSECAG00000008623	SPRED1	100057517	1	C	sprouty related EVH1 domain containing 1 [Source:VGNC Symbol;Acc:VGNC:23539]
308	Upregulated	ENSECAG00000008664	SRSF7	100054033	15	C	serine and arginine rich splicing factor 7 [Source:VGNC Symbol;Acc:VGNC:23602]
309	Upregulated	ENSECAG00000008668	CSF3	100033922	11	C	colony stimulating factor 3 [Source:VGNC Symbol;Acc:VGNC:16898]
310	Upregulated	ENSECAG00000008693	PTPN12	100057833	4	C	protein tyrosine phosphatase non-receptor type 12 [Source:VGNC Symbol;Acc:VGNC:22012]
311	Upregulated	ENSECAG00000008705	STAT6	100050053	6	C	signal transducer and activator of transcription 6 [Source:VGNC Symbol;Acc:VGNC:23668]
312	Upregulated	ENSECAG00000008727	CLEC5A	NA	4	C	C-type lectin domain containing 5A [Source:VGNC Symbol;Acc:VGNC:16606]
313	Upregulated	ENSECAG00000008745		NA	10	C
314	Upregulated	ENSECAG00000008764	UNC93A	100050109	31	C	unc-93 homolog A [Source:VGNC Symbol;Acc:VGNC:50521]
315	Upregulated	ENSECAG00000008809	OAS3	791225	8	C	2'-5'-oligoadenylate synthetase 3 [Source:VGNC Symbol;Acc:VGNC:50957]
316	Upregulated	ENSECAG00000008811	KCNJ15	100051634	26	C	potassium inwardly rectifying channel subfamily J member 15 [Source:VGNC Symbol;Acc:VGNC:19287]
317	Upregulated	ENSECAG00000008851	CCNL1	100050292	19	C	cyclin L1 [Source:VGNC Symbol;Acc:VGNC:57078]
318	Upregulated	ENSECAG00000008861	RRN3	100054032	13	C	RRN3 homolog, RNA polymerase I transcription factor [Source:VGNC Symbol;Acc:VGNC:58816]
319	Upregulated	ENSECAG00000008871	ALDH1A3	100057072	1	C	aldehyde dehydrogenase 1 family member A3 [Source:VGNC Symbol;Acc:VGNC:15230]
320	Upregulated	ENSECAG00000008876	PTPRE	100049870	1	C	protein tyrosine phosphatase receptor type E [Source:VGNC Symbol;Acc:VGNC:22030]
321	Upregulated	ENSECAG00000008881	LYVE1	100055858	7	C	lymphatic vessel endothelial hyaluronan receptor 1 [Source:VGNC Symbol;Acc:VGNC:19867]
322	Upregulated	ENSECAG00000008887	DDX24	100053504	24	C	DEAD-box helicase 24 [Source:VGNC Symbol;Acc:VGNC:17088]
323	Upregulated	ENSECAG00000008897	TP53I13	100147229	11	C	tumor protein p53 inducible protein 13 [Source:VGNC Symbol;Acc:VGNC:24421]
324	Upregulated	ENSECAG00000008923	THBS1	100057478	1	C	thrombospondin 1 [Source:VGNC Symbol;Acc:VGNC:24072]
325	Upregulated	ENSECAG00000008927	HIPK2	100064748	4	C	homeodomain interacting protein kinase 2 [Source:VGNC Symbol;Acc:VGNC:18792]
326	Upregulated	ENSECAG00000008938	GIT1	100146940	11	C	GIT ArfGAP 1 [Source:VGNC Symbol;Acc:VGNC:18346]
327	Upregulated	ENSECAG00000008944	CSRP1	100051956	30	C	cysteine and glycine rich protein 1 [Source:VGNC Symbol;Acc:VGNC:16913]
328	Upregulated	ENSECAG00000008957	NCF4	100069566	28	C	neutrophil cytosolic factor 4 [Source:VGNC Symbol;Acc:VGNC:20587]
329	Upregulated	ENSECAG00000008979	AQP1	100069916	4	C	aquaporin 1 (Colton blood group) [Source:HGNC Symbol;Acc:HGNC:633]
330	Upregulated	ENSECAG00000009016	METTL1	100053759	6	C	methyltransferase 1, tRNA methylguanosine [Source:VGNC Symbol;Acc:VGNC:20116]
331	Upregulated	ENSECAG00000009025	CDHR3	100059168	4	C	cadherin related family member 3 [Source:VGNC Symbol;Acc:VGNC:16335]
332	Upregulated	ENSECAG00000009044	PRDM1	100071967	10	C	PR/SET domain 1 [Source:VGNC Symbol;Acc:VGNC:21811]
333	Upregulated	ENSECAG00000009046	BIN2	100060850	6	C	bridging integrator 2 [Source:VGNC Symbol;Acc:VGNC:15831]
334	Upregulated	ENSECAG00000009060	DIPK2A	100061814	16	C	divergent protein kinase domain 2A [Source:VGNC Symbol;Acc:VGNC:56717]
335	Upregulated	ENSECAG00000009106	NAB1	100054645	18	C	NGFI-A binding protein 1 [Source:VGNC Symbol;Acc:VGNC:20538]
336	Upregulated	ENSECAG00000009126	NOS1	100051079	8	C	nitric oxide synthase 1 [Source:VGNC Symbol;Acc:VGNC:20813]
337	Upregulated	ENSECAG00000009140	KLHL25	NA	1	C	kelch like family member 25 [Source:HGNC Symbol;Acc:HGNC:25732]
338	Upregulated	ENSECAG00000009164	PPARGC1A	100055716	3	C	PPARG coactivator 1 alpha [Source:VGNC Symbol;Acc:VGNC:21717]
339	Upregulated	ENSECAG00000009168	GADD45B	100059768	7	C	growth arrest and DNA damage inducible beta [Source:VGNC Symbol;Acc:VGNC:18208]
340	Upregulated	ENSECAG00000009192	SRGN	100063248	1	C	serglycin [Source:VGNC Symbol;Acc:VGNC:23583]
341	Upregulated	ENSECAG00000009195	ARL5B	100068038	29	C	ADP ribosylation factor like GTPase 5B [Source:VGNC Symbol;Acc:VGNC:15520]
342	Upregulated	ENSECAG00000009215	SLC7A5	100070633	3	C	solute carrier family 7 member 5 [Source:VGNC Symbol;Acc:VGNC:51317]
343	Upregulated	ENSECAG00000009248	IL1RL1	100058357	15	C	interleukin 1 receptor like 1 [Source:VGNC Symbol;Acc:VGNC:19011]
344	Upregulated	ENSECAG00000009261	AOAH	100055508	4	C	acyloxyacyl hydrolase [Source:VGNC Symbol;Acc:VGNC:15368]
345	Upregulated	ENSECAG00000009277	ZNF583	100057639	10	C	zinc finger protein 583 [Source:VGNC Symbol;Acc:VGNC:25350]
346	Upregulated	ENSECAG00000009285	LOC100060591	100060591	11	C
347	Upregulated	ENSECAG00000009303	GFPT2	100067002	14	C	glutamine-fructose-6-phosphate transaminase 2 [Source:VGNC Symbol;Acc:VGNC:18316]
348	Upregulated	ENSECAG00000009306	NECTIN2	100070567	10	C	nectin cell adhesion molecule 2 [Source:VGNC Symbol;Acc:VGNC:49528]
349	Upregulated	ENSECAG00000009309	HACL1	100063920	16	C	2-hydroxyacyl-CoA lyase 1 [Source:VGNC Symbol;Acc:VGNC:18682]
350	Upregulated	ENSECAG00000009313	KCNK1	100059489	1	C	potassium two pore domain channel subfamily K member 1 [Source:VGNC Symbol;Acc:VGNC:19292]
351	Upregulated	ENSECAG00000009328	LRIG1	100064196	16	C	leucine rich repeats and immunoglobulin like domains 1 [Source:VGNC Symbol;Acc:VGNC:19753]
352	Upregulated	ENSECAG00000009347	IFNGR1	100073195	10	C	interferon gamma receptor 1 [Source:VGNC Symbol;Acc:VGNC:18952]
353	Upregulated	ENSECAG00000009363	ACOD1	100052594	17	C	aconitate decarboxylase 1 [Source:VGNC Symbol;Acc:VGNC:14987]
354	Upregulated	ENSECAG00000009400	ARRDC4	100055139	1	C	arrestin domain containing 4 [Source:VGNC Symbol;Acc:VGNC:15547]
355	Upregulated	ENSECAG00000009402	VEGFA	100033839	20	C	vascular endothelial growth factor A [Source:VGNC Symbol;Acc:VGNC:56700]
356	Upregulated	ENSECAG00000009407	ALDH3A1	100073157	11	C	aldehyde dehydrogenase 3 family member A1 [Source:VGNC Symbol;Acc:VGNC:15234]
357	Upregulated	ENSECAG00000009417	IP6K3	100053066	20	C	inositol hexakisphosphate kinase 3 [Source:VGNC Symbol;Acc:VGNC:58176]
358	Upregulated	ENSECAG00000009452	KLK15	106780865	10	C	kallikrein related peptidase 15 [Source:VGNC Symbol;Acc:VGNC:19487]
359	Upregulated	ENSECAG00000009460	NTRK1	100064594	5	C	neurotrophic receptor tyrosine kinase 1 [Source:VGNC Symbol;Acc:VGNC:20926]
360	Upregulated	ENSECAG00000009479	CASS4	100054698	22	C	Cas scaffold protein family member 4 [Source:VGNC Symbol;Acc:VGNC:16076]
361	Upregulated	ENSECAG00000009482	PPRC1	100060113	1	C	PPARG related coactivator 1 [Source:VGNC Symbol;Acc:VGNC:21797]
362	Upregulated	ENSECAG00000009516	IZUMO4	100068440	7	C	IZUMO family member 4 [Source:VGNC Symbol;Acc:VGNC:19206]
363	Upregulated	ENSECAG00000009530	ITK	100071232	14	C	IL2 inducible T cell kinase [Source:VGNC Symbol;Acc:VGNC:19189]
364	Upregulated	ENSECAG00000009535	FCER1G	100034137	5	C	Fc epsilon receptor Ig [Source:VGNC Symbol;Acc:VGNC:17973]
365	Upregulated	ENSECAG00000009547	WDR12	100067464	18	C	WD repeat domain 12 [Source:VGNC Symbol;Acc:VGNC:24982]
366	Upregulated	ENSECAG00000009558	SLC16A12	100071573	1	C	solute carrier family 16 member 12 [Source:VGNC Symbol;Acc:VGNC:23038]
367	Upregulated	ENSECAG00000009562	ZC3H12A	100069173	2	C	zinc finger CCCH-type containing 12A [Source:VGNC Symbol;Acc:VGNC:25163]
368	Upregulated	ENSECAG00000009570	LIMK2	100058419	8	C	LIM domain kinase 2 [Source:VGNC Symbol;Acc:VGNC:50946]
369	Upregulated	ENSECAG00000009611	SLC15A4	100062691	8	C	solute carrier family 15 member 4 [Source:VGNC Symbol;Acc:VGNC:23035]
370	Upregulated	ENSECAG00000009625		NA	24	C
371	Upregulated	ENSECAG00000009647	MGAM	100064486	4	C	maltase-glucoamylase [Source:VGNC Symbol;Acc:VGNC:20159]
372	Upregulated	ENSECAG00000009649	LPCAT2	100061308	3	C	lysophosphatidylcholine acyltransferase 2 [Source:VGNC Symbol;Acc:VGNC:19733]
373	Upregulated	ENSECAG00000009654	DCAF13	100062586	9	C	DDB1 and CUL4 associated factor 13 [Source:VGNC Symbol;Acc:VGNC:17028]
374	Upregulated	ENSECAG00000009655	SINHCAF	100069812	6	C	SIN3-HDAC complex associated factor [Source:VGNC Symbol;Acc:VGNC:22984]
375	Upregulated	ENSECAG00000009666	SLFNL1	100067944	2	C	schlafen like 1 [Source:VGNC Symbol;Acc:VGNC:23298]
376	Upregulated	ENSECAG00000009680	CLIC1	100058853	20	C	chloride intracellular channel 1 [Source:VGNC Symbol;Acc:VGNC:56655]
377	Upregulated	ENSECAG00000009706	AKAP13	100070242	1	C	A-kinase anchoring protein 13 [Source:VGNC Symbol;Acc:VGNC:56994]
378	Upregulated	ENSECAG00000009708	UMPS	100070386	19	C	uridine monophosphate synthetase [Source:VGNC Symbol;Acc:VGNC:24788]
379	Upregulated	ENSECAG00000009714	RIN3	100063771	24	C	Ras and Rab interactor 3 [Source:VGNC Symbol;Acc:VGNC:55314]
380	Upregulated	ENSECAG00000009732	IL13	100034113	14	C	interleukin 13 [Source:VGNC Symbol;Acc:VGNC:51984]
381	Upregulated	ENSECAG00000009740	TMEM151A	100058181	12	C	transmembrane protein 151A [Source:HGNC Symbol;Acc:HGNC:28497]
382	Upregulated	ENSECAG00000009742	S100A12	100056061	5	C	S100 calcium binding protein A12 [Source:VGNC Symbol;Acc:VGNC:22648]
383	Upregulated	ENSECAG00000009744	IRF7	100055087	12	C	interferon regulatory factor 7 [Source:VGNC Symbol;Acc:VGNC:19137]
384	Upregulated	ENSECAG00000009787	SNAI1	100071451	22	C	snail family transcriptional repressor 1 [Source:VGNC Symbol;Acc:VGNC:23370]
385	Upregulated	ENSECAG00000009794	LOC100057176	100057176	5	C
386	Upregulated	ENSECAG00000009799	PFKFB2	100051146	5	C	6-phosphofructo-2-kinase/fructose-2,6-biphosphatase 2 [Source:VGNC Symbol;Acc:VGNC:21338]
387	Upregulated	ENSECAG00000009813	CD83	100065247	20	C	CD83 molecule [Source:VGNC Symbol;Acc:VGNC:56654]
388	Upregulated	ENSECAG00000009818	AMOTL2	100053062	16	C	angiomotin like 2 [Source:VGNC Symbol;Acc:VGNC:15282]
389	Upregulated	ENSECAG00000009822	SLC3A2	100064046	12	C	solute carrier family 3 member 2 [Source:VGNC Symbol;Acc:VGNC:23211]
390	Upregulated	ENSECAG00000009828	KDM6B	100073033	11	C	lysine demethylase 6B [Source:VGNC Symbol;Acc:VGNC:19341]
391	Upregulated	ENSECAG00000009830	PHF13	100059116	2	C	PHD finger protein 13 [Source:VGNC Symbol;Acc:VGNC:21376]
392	Upregulated	ENSECAG00000009836	HIVEP2	100067364	31	C	HIVEP zinc finger 2 [Source:VGNC Symbol;Acc:VGNC:81684]
393	Upregulated	ENSECAG00000009839	VAT1L	100069355	3	C	vesicle amine transport 1 like [Source:VGNC Symbol;Acc:VGNC:24887]
394	Upregulated	ENSECAG00000009872	ROCK2	100072339	15	C	Rho associated coiled-coil containing protein kinase 2 [Source:VGNC Symbol;Acc:VGNC:22497]
395	Upregulated	ENSECAG00000009899	ZNF425	100060670	4	C	zinc finger protein 425 [Source:VGNC Symbol;Acc:VGNC:25322]
396	Upregulated	ENSECAG00000009901	DDX3X	100058480	X	C	DEAD-box helicase 3 X-linked [Source:VGNC Symbol;Acc:VGNC:55459]
397	Upregulated	ENSECAG00000009902	IRF5	100071786	4	C	interferon regulatory factor 5 [Source:VGNC Symbol;Acc:VGNC:19135]
398	Upregulated	ENSECAG00000009909	IPO4	100051517	1	C	importin 4 [Source:VGNC Symbol;Acc:VGNC:19105]
399	Upregulated	ENSECAG00000009925	ARNTL2	100069111	6	C	aryl hydrocarbon receptor nuclear translocator like 2 [Source:VGNC Symbol;Acc:VGNC:54639]
400	Upregulated	ENSECAG00000009951	SCART1	100066851	1	C	scavenger receptor family member expressed on T cells 1 [Source:HGNC Symbol;Acc:HGNC:32411]
401	Upregulated	ENSECAG00000009956	TMEM88	100062112	11	C	transmembrane protein 88 [Source:VGNC Symbol;Acc:VGNC:24322]
402	Upregulated	ENSECAG00000009958	DUSP1	100069834	14	C	dual specificity phosphatase 1 [Source:VGNC Symbol;Acc:VGNC:17346]
403	Upregulated	ENSECAG00000009982	TLE4	100062680	23	C	TLE family member 4, transcriptional corepressor [Source:VGNC Symbol;Acc:VGNC:24130]
404	Upregulated	ENSECAG00000009989	CHAC1	100071253	1	C	ChaC glutathione specific gamma-glutamylcyclotransferase 1 [Source:VGNC Symbol;Acc:VGNC:51480]
405	Upregulated	ENSECAG00000010015	YARS1	100070128	2	C	tyrosyl-tRNA synthetase 1 [Source:VGNC Symbol;Acc:VGNC:25093]
406	Upregulated	ENSECAG00000010020	LOC100068926	100068926	7	C
407	Upregulated	ENSECAG00000010024	IQCN	102149637	21	C	IQ motif containing N [Source:VGNC Symbol;Acc:VGNC:58177]
408	Upregulated	ENSECAG00000010052	FLNC	100071760	4	C	filamin C [Source:VGNC Symbol;Acc:VGNC:18062]
409	Upregulated	ENSECAG00000010087	GNAI3	100058238	5	C	G protein subunit alpha i3 [Source:VGNC Symbol;Acc:VGNC:50840]
410	Upregulated	ENSECAG00000010091	CLCF1	100146651	12	C	cardiotrophin like cytokine factor 1 [Source:VGNC Symbol;Acc:VGNC:16574]
411	Upregulated	ENSECAG00000010092	POLR1A	111768051	15	C	RNA polymerase I subunit A [Source:VGNC Symbol;Acc:VGNC:21668]
412	Upregulated	ENSECAG00000010107	TAGLN2	100053621	5	C	transgelin 2 [Source:VGNC Symbol;Acc:VGNC:23860]
413	Upregulated	ENSECAG00000010108	ITPRIP	100069597	1	C	inositol 1,4,5-trisphosphate receptor interacting protein [Source:VGNC Symbol;Acc:VGNC:19197]
414	Upregulated	ENSECAG00000010117	S100A9	100061730	5	C
415	Upregulated	ENSECAG00000010134	TENT4A	100071429	21	C	terminal nucleotidyltransferase 4A [Source:VGNC Symbol;Acc:VGNC:54561]
416	Upregulated	ENSECAG00000010185	IFIT2	NA	1	C	interferon induced protein with tetratricopeptide repeats 2 [Source:HGNC Symbol;Acc:HGNC:5409]
417	Upregulated	ENSECAG00000010252	SIK3	100071111	7	C	SIK family kinase 3 [Source:VGNC Symbol;Acc:VGNC:22978]
418	Upregulated	ENSECAG00000010260	IFNAR1	100063402	26	C	interferon alpha and beta receptor subunit 1 [Source:VGNC Symbol;Acc:VGNC:18949]
419	Upregulated	ENSECAG00000010267	CD44	100034221	12	C	CD44 molecule [Source:VGNC Symbol;Acc:VGNC:59434]
420	Upregulated	ENSECAG00000010277	PPP1R15A	100051382	10	C	protein phosphatase 1 regulatory subunit 15A [Source:VGNC Symbol;Acc:VGNC:51064]
421	Upregulated	ENSECAG00000010284	PKNOX1	100057650	26	C	PBX/knotted 1 homeobox 1 [Source:VGNC Symbol;Acc:VGNC:21500]
422	Upregulated	ENSECAG00000010339	TLR4	100066890	25	C	toll like receptor 4 [Source:VGNC Symbol;Acc:VGNC:56909]
423	Upregulated	ENSECAG00000010349	CIART	100058902	5	C	circadian associated repressor of transcription [Source:VGNC Symbol;Acc:VGNC:16544]
424	Upregulated	ENSECAG00000010355	DDX10	100069845	7	C	DEAD-box helicase 10 [Source:VGNC Symbol;Acc:VGNC:17084]
425	Upregulated	ENSECAG00000010394	RAB27A	100054867	1	C	RAB27A, member RAS onco family [Source:VGNC Symbol;Acc:VGNC:22100]
426	Upregulated	ENSECAG00000010404	HELZ	100053580	11	C	helicase with zinc finger [Source:VGNC Symbol;Acc:VGNC:18745]
427	Upregulated	ENSECAG00000010418	AVPR1A	100056176	6	C	arginine vasopressin receptor 1A [Source:VGNC Symbol;Acc:VGNC:15710]
428	Upregulated	ENSECAG00000010420	RUBCN	100070138	19	C	rubicon autophagy regulator [Source:VGNC Symbol;Acc:VGNC:22622]
429	Upregulated	ENSECAG00000010479	HK1	100072687	1	C	hexokinase 1 [Source:VGNC Symbol;Acc:VGNC:18796]
430	Upregulated	ENSECAG00000010493	ENTPD4	100053982	2	C	ectonucleoside triphosphate diphosphohydrolase 4 [Source:VGNC Symbol;Acc:VGNC:17598]
431	Upregulated	ENSECAG00000010503	ZNF398	102150035	4	C	zinc finger protein 398 [Source:HGNC Symbol;Acc:HGNC:18373]
432	Upregulated	ENSECAG00000010523	ADGRG3	100062648	3	C	adhesion G protein-coupled receptor G3 [Source:VGNC Symbol;Acc:VGNC:15109]
433	Upregulated	ENSECAG00000010546	KLF5	100052058	17	C	Kruppel like factor 5 [Source:VGNC Symbol;Acc:VGNC:19446]
434	Upregulated	ENSECAG00000010553	NGF	100065669	5	C	nerve growth factor [Source:VGNC Symbol;Acc:VGNC:20727]
435	Upregulated	ENSECAG00000010560	MIP-2alpha	100233237	3	C	chemokine (C-X-C motif) ligand 1 (melanoma growth stimulating activity, alpha) [Source:NCBI gene (formerly Entrezgene);Acc:100034121]
436	Upregulated	ENSECAG00000010610	HSP90B1	100033933	28	C	heat shock protein 90 beta family member 1 [Source:VGNC Symbol;Acc:VGNC:49286]
437	Upregulated	ENSECAG00000010613	KLF4	100054047	25	C	Kruppel like factor 4 [Source:VGNC Symbol;Acc:VGNC:52400]
438	Upregulated	ENSECAG00000010619	F12	100068589	14	C	coagulation factor XII [Source:VGNC Symbol;Acc:VGNC:17754]
439	Upregulated	ENSECAG00000010624	NECTIN1	100063411	7	C	nectin cell adhesion molecule 1 [Source:VGNC Symbol;Acc:VGNC:20656]
440	Upregulated	ENSECAG00000010656	HBEGF	100629956	14	C	heparin binding EGF like growth factor [Source:VGNC Symbol;Acc:VGNC:55435]
441	Upregulated	ENSECAG00000010663	SKIL	100057606	19	C	SKI like proto-onco [Source:VGNC Symbol;Acc:VGNC:23001]
442	Upregulated	ENSECAG00000010667	ERG	100051563	26	C	ETS transcription factor ERG [Source:VGNC Symbol;Acc:VGNC:49447]
443	Upregulated	ENSECAG00000010681	SAMD4A	100056508	24	C	sterile alpha motif domain containing 4A [Source:VGNC Symbol;Acc:VGNC:22677]
444	Upregulated	ENSECAG00000010701	EIF6	100054650	22	C	eukaryotic translation initiation factor 6 [Source:VGNC Symbol;Acc:VGNC:97703]
445	Upregulated	ENSECAG00000010702	CD300LB	100060656	11	C	CD300 molecule like family member b [Source:VGNC Symbol;Acc:VGNC:56402]
446	Upregulated	ENSECAG00000010710	WDR75	100069122	18	C	WD repeat domain 75 [Source:VGNC Symbol;Acc:VGNC:25016]
447	Upregulated	ENSECAG00000010727	KLHL2	100068150	2	C	kelch like family member 2 [Source:VGNC Symbol;Acc:VGNC:19466]
448	Upregulated	ENSECAG00000010739	ITGA2	100063367	21	C	integrin subunit alpha 2 [Source:VGNC Symbol;Acc:VGNC:19163]
449	Upregulated	ENSECAG00000010772	CTPS1	100053845	2	C	CTP synthase 1 [Source:VGNC Symbol;Acc:VGNC:16943]
450	Upregulated	ENSECAG00000010786	PGAM1	100070738	1	C	phosphoglycerate mutase 1 [Source:VGNC Symbol;Acc:VGNC:57003]
451	Upregulated	ENSECAG00000010789	AKIRIN2	100070681	10	C	akirin 2 [Source:VGNC Symbol;Acc:VGNC:15211]
452	Upregulated	ENSECAG00000010791	LMCD1	100058957	16	C	LIM and cysteine rich domains 1 [Source:VGNC Symbol;Acc:VGNC:19704]
453	Upregulated	ENSECAG00000010808	DNAJB4	100053123	5	C	DnaJ heat shock protein family (Hsp40) member B4 [Source:VGNC Symbol;Acc:VGNC:50828]
454	Upregulated	ENSECAG00000010810	DDX21	100072661	1	C	DExD-box helicase 21 [Source:VGNC Symbol;Acc:VGNC:17086]
455	Upregulated	ENSECAG00000010815	ADGRE5	111774270	7	C	adhesion G protein-coupled receptor E5 [Source:HGNC Symbol;Acc:HGNC:1711]
456	Upregulated	ENSECAG00000010817	CTTNBP2NL	100059014	5	C	CTTNBP2 N-terminal like [Source:VGNC Symbol;Acc:VGNC:16960]
457	Upregulated	ENSECAG00000010818	EGR2	100062890	1	C	early growth response 2 [Source:VGNC Symbol;Acc:VGNC:17463]
458	Upregulated	ENSECAG00000010867	FUBP1	100066384	5	C	far upstream element binding protein 1 [Source:VGNC Symbol;Acc:VGNC:50836]
459	Upregulated	ENSECAG00000010878	ZNF408	100057443	12	C	zinc finger protein 408 [Source:VGNC Symbol;Acc:VGNC:25318]
460	Upregulated	ENSECAG00000010886	OPN4	100052462	1	C	opsin 4 [Source:VGNC Symbol;Acc:VGNC:21041]
461	Upregulated	ENSECAG00000010892	RRP12	100061050	1	C	ribosomal RNA processing 12 homolog [Source:VGNC Symbol;Acc:VGNC:22587]
462	Upregulated	ENSECAG00000010897	ETS1	100064559	7	C	ETS proto-onco 1, transcription factor [Source:VGNC Symbol;Acc:VGNC:17700]
463	Upregulated	ENSECAG00000010914	CHSY1	100057477	1	C	chondroitin sulfate synthase 1 [Source:VGNC Symbol;Acc:VGNC:51484]
464	Upregulated	ENSECAG00000010916	TRAM2	100069225	20	C	translocation associated membrane protein 2 [Source:VGNC Symbol;Acc:VGNC:53565]
465	Upregulated	ENSECAG00000010918	SELP	100009695	5	C	selectin P [Source:VGNC Symbol;Acc:VGNC:22805]
466	Upregulated	ENSECAG00000010919	MYO9B	100069995	21	C	myosin IXB [Source:VGNC Symbol;Acc:VGNC:20513]
467	Upregulated	ENSECAG00000010928	MMP25	100068942	13	C	matrix metallopeptidase 25 [Source:VGNC Symbol;Acc:VGNC:20232]
468	Upregulated	ENSECAG00000010961	MBP	100063306	8	C	myelin basic protein [Source:VGNC Symbol;Acc:VGNC:49483]
469	Upregulated	ENSECAG00000010964	DENND1C	100065730	7	C	DENN domain containing 1C [Source:VGNC Symbol;Acc:VGNC:59154]
470	Upregulated	ENSECAG00000010977	ARHGAP45	102149595	7	C	Rho GTPase activating protein 45 [Source:VGNC Symbol;Acc:VGNC:59144]
471	Upregulated	ENSECAG00000010981	ZPR1	100062470	7	C	ZPR1 zinc finger [Source:VGNC Symbol;Acc:VGNC:25409]
472	Upregulated	ENSECAG00000010999	TULP2	100051453	10	C	TUB like protein 2 [Source:VGNC Symbol;Acc:VGNC:24667]
473	Upregulated	ENSECAG00000011003	PDE4B	100053961	5	C	phosphodiesterase 4B [Source:VGNC Symbol;Acc:VGNC:21245]
474	Upregulated	ENSECAG00000011006	TGFA	100060423	15	C	transforming growth factor alpha [Source:VGNC Symbol;Acc:VGNC:51415]
475	Upregulated	ENSECAG00000011009	STARD13	100062290	17	C	StAR related lipid transfer domain containing 13 [Source:VGNC Symbol;Acc:VGNC:23656]
476	Upregulated	ENSECAG00000011012	ZAP70	100147296	15	C	zeta chain of T cell receptor associated protein kinase 70 [Source:VGNC Symbol;Acc:VGNC:25124]
477	Upregulated	ENSECAG00000011016	IFFO2	100071947	2	C	intermediate filament family orphan 2 [Source:VGNC Symbol;Acc:VGNC:103763]
478	Upregulated	ENSECAG00000011042	BATF3	100053960	5	C	basic leucine zipper ATF-like transcription factor 3 [Source:VGNC Symbol;Acc:VGNC:15772]
479	Upregulated	ENSECAG00000011055	SPTY2D1	100057181	7	C	SPT2 chromatin protein domain containing 1 [Source:VGNC Symbol;Acc:VGNC:23563]
480	Upregulated	ENSECAG00000011072	NLE1	100071653	11	C	notchless homolog 1 [Source:VGNC Symbol;Acc:VGNC:20759]
481	Upregulated	ENSECAG00000011078	TGIF1	100051444	8	C	TGFB induced factor homeobox 1 [Source:VGNC Symbol;Acc:VGNC:24058]
482	Upregulated	ENSECAG00000011095	EEF1E1	100062116	20	C	eukaryotic translation elongation factor 1 epsilon 1 [Source:HGNC Symbol;Acc:HGNC:3212]
483	Upregulated	ENSECAG00000011097	LMNA	100057663	5	C	lamin A/C [Source:VGNC Symbol;Acc:VGNC:19707]
484	Upregulated	ENSECAG00000011107	PPP1R9B	100069854	11	C	protein phosphatase 1 regulatory subunit 9B [Source:VGNC Symbol;Acc:VGNC:56466]
485	Upregulated	ENSECAG00000011126	CD27	100630357	6	C	CD27 molecule [Source:VGNC Symbol;Acc:VGNC:16255]
486	Upregulated	ENSECAG00000011132	DDX5	100064168	11	C	DEAD-box helicase 5 [Source:VGNC Symbol;Acc:VGNC:17098]
487	Upregulated	ENSECAG00000011135	GPATCH4	100057984	5	C	G-patch domain containing 4/pseudo [Source:VGNC Symbol;Acc:VGNC:18481]
488	Upregulated	ENSECAG00000011141	HGH1	100065139	9	C	HGH1 homolog [Source:VGNC Symbol;Acc:VGNC:57205]
489	Upregulated	ENSECAG00000011144	PUS7	100059013	4	C	pseudouridine synthase 7 [Source:VGNC Symbol;Acc:VGNC:54562]
490	Upregulated	ENSECAG00000011145	PTGER4	100053208	21	C	prostaglandin E receptor 4 [Source:VGNC Symbol;Acc:VGNC:21989]
491	Upregulated	ENSECAG00000011185	BTBD19	100629632	2	C	BTB domain containing 19 [Source:VGNC Symbol;Acc:VGNC:15910]
492	Upregulated	ENSECAG00000011196	PADI4	100049826	2	C	peptidyl arginine deiminase 4 [Source:VGNC Symbol;Acc:VGNC:21130]
493	Upregulated	ENSECAG00000011198	AMD 1.00	100072355	10	C	adenosylmethionine decarboxylase 1 [Source:VGNC Symbol;Acc:VGNC:55207]
494	Upregulated	ENSECAG00000011239	LPIN1	100072273	15	C	lipin 1 [Source:VGNC Symbol;Acc:VGNC:19737]
495	Upregulated	ENSECAG00000011263	PNO1	100061904	15	C	partner of NOB1 homolog [Source:VGNC Symbol;Acc:VGNC:21631]
496	Upregulated	ENSECAG00000011303	TEAD4	100057619	6	C	TEA domain transcription factor 4 [Source:VGNC Symbol;Acc:VGNC:23981]
497	Upregulated	ENSECAG00000011304	FKBP5	100053546	20	C	FKBP prolyl isomerase 5 [Source:VGNC Symbol;Acc:VGNC:18052]
498	Upregulated	ENSECAG00000011309	ARHGAP21	100066007	29	C	Rho GTPase activating protein 21 [Source:VGNC Symbol;Acc:VGNC:15463]
499	Upregulated	ENSECAG00000011380	TACC3	100052628	3	C	transforming acidic coiled-coil containing protein 3 [Source:VGNC Symbol;Acc:VGNC:23839]
500	Upregulated	ENSECAG00000011391	TET3	100057820	15	C	tet methylcytosine dioxygenase 3 [Source:VGNC Symbol;Acc:VGNC:24010]
501	Upregulated	ENSECAG00000011408	ANKRD13B	100072173	11	C	ankyrin repeat domain 13B [Source:VGNC Symbol;Acc:VGNC:15322]
502	Upregulated	ENSECAG00000011462	SRGAP1	100051440	6	C	SLIT-ROBO Rho GTPase activating protein 1 [Source:VGNC Symbol;Acc:VGNC:23581]
503	Upregulated	ENSECAG00000011486	ATF3	100050849	5	C	activating transcription factor 3 [Source:VGNC Symbol;Acc:VGNC:15611]
504	Upregulated	ENSECAG00000011496	NFKBIZ	100034245	19	C	NFKB inhibitor zeta [Source:VGNC Symbol;Acc:VGNC:20717]
505	Upregulated	ENSECAG00000011528	ABHD2	100053880	1	C	abhydrolase domain containing 2, acylglycerol lipase [Source:VGNC Symbol;Acc:VGNC:14944]
506	Upregulated	ENSECAG00000011553	RIPOR2	100067716	20	C	RHO family interacting cell polarization regulator 2 [Source:VGNC Symbol;Acc:VGNC:22401]
507	Upregulated	ENSECAG00000011597	CLP 1	100066955	12	C	cleavage factor polyribonucleotide kinase subunit 1 [Source:VGNC Symbol;Acc:VGNC:16628]
508	Upregulated	ENSECAG00000011600	WNT9B	NA	11	C	Wnt family member 9B [Source:VGNC Symbol;Acc:VGNC:25052]
509	Upregulated	ENSECAG00000011621	NAT10	100059185	12	C	N-acetyltransferase 10 [Source:VGNC Symbol;Acc:VGNC:58195]
510	Upregulated	ENSECAG00000011626	S1PR1	100050049	5	C	sphingosine-1-phosphate receptor 1 [Source:VGNC Symbol;Acc:VGNC:22660]
511	Upregulated	ENSECAG00000011637	SLC1A5	100146913	10	C	solute carrier family 1 member 5 [Source:VGNC Symbol;Acc:VGNC:23064]
512	Upregulated	ENSECAG00000011638	EHD1	100050576	12	C	EH domain containing 1 [Source:VGNC Symbol;Acc:VGNC:17466]
513	Upregulated	ENSECAG00000011662	STX6	100054016	5	C	syntaxin 6 [Source:VGNC Symbol;Acc:VGNC:23733]
514	Upregulated	ENSECAG00000011663	NPTX1	100056324	11	C	neuronal pentraxin 1 [Source:VGNC Symbol;Acc:VGNC:56460]
515	Upregulated	ENSECAG00000011668	SLC30A3	100071241	15	C	solute carrier family 30 member 3 [Source:VGNC Symbol;Acc:VGNC:23148]
516	Upregulated	ENSECAG00000011671	TGFB1	100033900	10	C	transforming growth factor beta 1 [Source:VGNC Symbol;Acc:VGNC:24051]
517	Upregulated	ENSECAG00000011697	TMCC3	100064943	28	C	transmembrane and coiled-coil domain family 3 [Source:VGNC Symbol;Acc:VGNC:24161]
518	Upregulated	ENSECAG00000011704	TNFAIP2	100146644	24	C	TNF alpha induced protein 2 [Source:VGNC Symbol;Acc:VGNC:52030]
519	Upregulated	ENSECAG00000011711	SUSD6	100053211	24	C	sushi domain containing 6 [Source:VGNC Symbol;Acc:VGNC:49362]
520	Upregulated	ENSECAG00000011746	PLK3	100065793	2	C	polo like kinase 3 [Source:VGNC Symbol;Acc:VGNC:21581]
521	Upregulated	ENSECAG00000011768	BZW1	100067807	18	C	basic leucine zipper and W2 domains 1 [Source:VGNC Symbol;Acc:VGNC:15931]
522	Upregulated	ENSECAG00000011789	RPAIN	100061089	11	C	RPA interacting protein [Source:VGNC Symbol;Acc:VGNC:22511]
523	Upregulated	ENSECAG00000011808	SLC25A22	100147341	12	C	solute carrier family 25 member 22 [Source:VGNC Symbol;Acc:VGNC:58246]
524	Upregulated	ENSECAG00000011809	RBM15B	100061254	16	C	RNA binding motif protein 15B [Source:HGNC Symbol;Acc:HGNC:24303]
525	Upregulated	ENSECAG00000011827	SBNO2	102147621	7	C	strawberry notch homolog 2 [Source:VGNC Symbol;Acc:VGNC:59421]
526	Upregulated	ENSECAG00000011830	UTP4	100066965	3	C	UTP4 small subunit processome component [Source:VGNC Symbol;Acc:VGNC:24865]
527	Upregulated	ENSECAG00000011836	TTC27	100054467	15	C	tetratricopeptide repeat domain 27 [Source:VGNC Symbol;Acc:VGNC:24620]
528	Upregulated	ENSECAG00000011882	THOP1	100059667	7	C	thimet oligopeptidase 1 [Source:VGNC Symbol;Acc:VGNC:24088]
529	Upregulated	ENSECAG00000011890	ARHGAP30	100066336	5	C	Rho GTPase activating protein 30 [Source:VGNC Symbol;Acc:VGNC:15470]
530	Upregulated	ENSECAG00000011891	NTN4	100065441	28	C	netrin 4 [Source:VGNC Symbol;Acc:VGNC:20924]
531	Upregulated	ENSECAG00000011895	ILT11B	100034238	10	C	immunoglobulin-like transcript 11 protein [Source:NCBI gene (formerly Entrezgene);Acc:100034238]
532	Upregulated	ENSECAG00000011917	DOCK8	100050677	23	C	dedicator of cytokinesis 8 [Source:VGNC Symbol;Acc:VGNC:17269]
533	Upregulated	ENSECAG00000011922	TMBIM1	100055634	6	C	transmembrane BAX inhibitor motif containing 1 [Source:VGNC Symbol;Acc:VGNC:56613]
534	Upregulated	ENSECAG00000011929	NR4A3	NA	25	C	nuclear receptor subfamily 4 group A member 3 [Source:VGNC Symbol;Acc:VGNC:56890]
535	Upregulated	ENSECAG00000011930	RNASE1	100058995	1	C
536	Upregulated	ENSECAG00000011938	MANF	100052301	16	C	mesencephalic astrocyte derived neurotrophic factor [Source:VGNC Symbol;Acc:VGNC:19916]
537	Upregulated	ENSECAG00000011939	CLIP2	100062200	13	C	CAP-Gly domain containing linker protein 2 [Source:VGNC Symbol;Acc:VGNC:49400]
538	Upregulated	ENSECAG00000011944	SNRPB	100053021	22	C	small nuclear ribonucleoprotein polypeptides B and B1 [Source:VGNC Symbol;Acc:VGNC:23395]
539	Upregulated	ENSECAG00000011960	DESI1	100070677	28	C	desumoylating isopeptidase 1 [Source:VGNC Symbol;Acc:VGNC:17139]
540	Upregulated	ENSECAG00000011965	OLR1	100062370	6	C	oxidized low density lipoprotein receptor 1 [Source:VGNC Symbol;Acc:VGNC:21030]
541	Upregulated	ENSECAG00000011972	UBR1	100056497	1	C	ubiquitin protein ligase E3 component n-recognin 1 [Source:VGNC Symbol;Acc:VGNC:24747]
542	Upregulated	ENSECAG00000011994	CYFIP2	100071224	14	C	cytoplasmic FMR1 interacting protein 2 [Source:VGNC Symbol;Acc:VGNC:49120]
543	Upregulated	ENSECAG00000011995	FTSJ3	100054030	11	C	FtsJ RNA 2'-O-methyltransferase 3 [Source:VGNC Symbol;Acc:VGNC:18150]
544	Upregulated	ENSECAG00000012002	LRRC8B	100061419	5	C	leucine rich repeat containing 8 VRAC subunit B [Source:VGNC Symbol;Acc:VGNC:19793]
545	Upregulated	ENSECAG00000012061	CES2	100065668	3	C	carboxylesterase 2 [Source:VGNC Symbol;Acc:VGNC:16444]
546	Upregulated	ENSECAG00000012080	AHCYL1	100058372	5	C	adenosylhomocysteinase like 1 [Source:VGNC Symbol;Acc:VGNC:15178]
547	Upregulated	ENSECAG00000012089	BRD2	100052542	20	C	bromodomain containing 2 [Source:VGNC Symbol;Acc:VGNC:15882]
548	Upregulated	ENSECAG00000012095	AFMID	100057858	11	C	arylformamidase [Source:VGNC Symbol;Acc:VGNC:15150]
549	Upregulated	ENSECAG00000012099	CCDC13	100067284	16	C	coiled-coil domain containing 13 [Source:VGNC Symbol;Acc:VGNC:16120]
550	Upregulated	ENSECAG00000012104	TNFAIP6	100034068	18	C	TNF alpha induced protein 6 [Source:VGNC Symbol;Acc:VGNC:24360]
551	Upregulated	ENSECAG00000012131	SNAI3	100050842	3	C	snail family transcriptional repressor 3 [Source:VGNC Symbol;Acc:VGNC:23372]
552	Upregulated	ENSECAG00000012134	ASNS	100063632	4	C	asparagine synthetase (glutamine-hydrolyzing) [Source:HGNC Symbol;Acc:HGNC:753]
553	Upregulated	ENSECAG00000012148	C1H15orf48	100499505	1	C	chromosome 1 C15orf48 homolog [Source:VGNC Symbol;Acc:VGNC:49197]
554	Upregulated	ENSECAG00000012168	RCOR1	100058618	24	C	REST corepressor 1 [Source:VGNC Symbol;Acc:VGNC:22274]
555	Upregulated	ENSECAG00000012179	RGS2	100051067	30	C	regulator of G protein signaling 2 [Source:VGNC Symbol;Acc:VGNC:22348]
556	Upregulated	ENSECAG00000012194	DDX49	100069624	21	C	DEAD-box helicase 49 [Source:VGNC Symbol;Acc:VGNC:17097]
557	Upregulated	ENSECAG00000012197	SPATA2L	100050244	3	C	spermatosis associated 2 like [Source:VGNC Symbol;Acc:VGNC:23491]
558	Upregulated	ENSECAG00000012199		NA	11	C
559	Upregulated	ENSECAG00000012222	LOC100069576	100069576	28	C
560	Upregulated	ENSECAG00000012252	SLC17A9	100058964	22	C	solute carrier family 17 member 9 [Source:VGNC Symbol;Acc:VGNC:23054]
561	Upregulated	ENSECAG00000012266	BCCIP	100056320	1	C	BRCA2 and CDKN1A interacting protein [Source:VGNC Symbol;Acc:VGNC:15786]
562	Upregulated	ENSECAG00000012280	RASSF1	100061779	16	C	Ras association domain family member 1 [Source:VGNC Symbol;Acc:VGNC:52425]
563	Upregulated	ENSECAG00000012292	SRRT	100067574	13	C	serrate, RNA effector molecule [Source:VGNC Symbol;Acc:VGNC:23597]
564	Upregulated	ENSECAG00000012328	STAT5A	100052904	11	C	signal transducer and activator of transcription 5A [Source:VGNC Symbol;Acc:VGNC:23667]
565	Upregulated	ENSECAG00000012338	URB2	100065914	1	C	URB2 ribosome biosis homolog [Source:VGNC Symbol;Acc:VGNC:57215]
566	Upregulated	ENSECAG00000012371	ALOX5AP	100034178	17	C	arachidonate 5-lipoxygenase activating protein [Source:VGNC Symbol;Acc:VGNC:84464]
567	Upregulated	ENSECAG00000012373	PLEKHG6	100051963	6	C	pleckstrin homology and RhoGEF domain containing G6 [Source:VGNC Symbol;Acc:VGNC:21571]
568	Upregulated	ENSECAG00000012441	PRF1	100072744	1	C	perforin 1 [Source:VGNC Symbol;Acc:VGNC:21831]
569	Upregulated	ENSECAG00000012445	CHD1	100064833	14	C	chromodomain helicase DNA binding protein 1 [Source:VGNC Symbol;Acc:VGNC:16482]
570	Upregulated	ENSECAG00000012464	SYNCRIP	111767505	10	C	synaptotagmin binding cytoplasmic RNA interacting protein [Source:VGNC Symbol;Acc:VGNC:23798]
571	Upregulated	ENSECAG00000012481	TNFRSF1B	100055840	2	C	TNF receptor superfamily member 1B [Source:VGNC Symbol;Acc:VGNC:24370]
572	Upregulated	ENSECAG00000012498	CD5	100062143	12	C	CD5 molecule [Source:VGNC Symbol;Acc:VGNC:16271]
573	Upregulated	ENSECAG00000012502	GLIPR2	100067265	25	C	GLI pathosis related 2 [Source:VGNC Symbol;Acc:VGNC:56881]
574	Upregulated	ENSECAG00000012512	COX6A1	100053420	8	C	cytochrome c oxidase subunit 6A1 [Source:VGNC Symbol;Acc:VGNC:16805]
575	Upregulated	ENSECAG00000012534	SMAD9	100062493	17	C	SMAD family member 9 [Source:VGNC Symbol;Acc:VGNC:23315]
576	Upregulated	ENSECAG00000012570	DAPK3	100061244	7	C	death associated protein kinase 3 [Source:VGNC Symbol;Acc:VGNC:17008]
577	Upregulated	ENSECAG00000012598	MRTO4	100071936	2	C	MRT4 homolog, ribosome maturation factor [Source:VGNC Symbol;Acc:VGNC:20375]
578	Upregulated	ENSECAG00000012599	TRMT61A	100055251	24	C	tRNA methyltransferase 61A [Source:VGNC Symbol;Acc:VGNC:24543]
579	Upregulated	ENSECAG00000012639	NOP2	100052203	6	C	NOP2 nucleolar protein [Source:VGNC Symbol;Acc:VGNC:20808]
580	Upregulated	ENSECAG00000012646	SYNJ2	100059716	31	C	synaptojanin 2 [Source:VGNC Symbol;Acc:VGNC:23808]
581	Upregulated	ENSECAG00000012659	PRKAG2	100034098	4	C	protein kinase AMP-activated non-catalytic subunit gamma 2 [Source:VGNC Symbol;Acc:VGNC:21840]
582	Upregulated	ENSECAG00000012662	SEMA3A	100058155	4	C	semaphorin 3A [Source:VGNC Symbol;Acc:VGNC:22807]
583	Upregulated	ENSECAG00000012681	AMOTL1	100067270	7	C	angiomotin like 1 [Source:VGNC Symbol;Acc:VGNC:54256]
584	Upregulated	ENSECAG00000012685	SLC10A6	100034105	3	C	solute carrier family 10 member 6 [Source:VGNC Symbol;Acc:VGNC:23015]
585	Upregulated	ENSECAG00000012701	TRA2B	100067887	19	C	transformer 2 beta homolog [Source:VGNC Symbol;Acc:VGNC:49264]
586	Upregulated	ENSECAG00000012702	PPBP	100055973	3	C	pro-platelet basic protein [Source:VGNC Symbol;Acc:VGNC:58214]
587	Upregulated	ENSECAG00000012713	CHERP	100069492	21	C	calcium homeostasis endoplasmic reticulum protein [Source:VGNC Symbol;Acc:VGNC:16494]
588	Upregulated	ENSECAG00000012726	MRPL14	100067678	20	C	mitochondrial ribosomal protein L14 [Source:VGNC Symbol;Acc:VGNC:20325]
589	Upregulated	ENSECAG00000012727	TNFAIP1	100058953	11	C	TNF alpha induced protein 1 [Source:VGNC Symbol;Acc:VGNC:24358]
590	Upregulated	ENSECAG00000012742	CXCL6	100033988	3	C	C-X-C motif chemokine ligand 6 [Source:NCBI gene (formerly Entrezgene);Acc:100033988]
591	Upregulated	ENSECAG00000012743	ANO6	100055262	6	C	anoctamin 6 [Source:VGNC Symbol;Acc:VGNC:15355]
592	Upregulated	ENSECAG00000012768	LOC100053579	100053579	10	C
593	Upregulated	ENSECAG00000012789	AQP9	100054508	1	C	aquaporin 9 [Source:VGNC Symbol;Acc:VGNC:15436]
594	Upregulated	ENSECAG00000012794	LYAR	100056299	3	C	Ly1 antibody reactive [Source:VGNC Symbol;Acc:VGNC:19849]
595	Upregulated	ENSECAG00000012862	LYN	100053129	9	C	LYN proto-onco, Src family tyrosine kinase [Source:VGNC Symbol;Acc:VGNC:19852]
596	Upregulated	ENSECAG00000012875	GATAD2A	100071147	21	C	GATA zinc finger domain containing 2A [Source:VGNC Symbol;Acc:VGNC:18257]
597	Upregulated	ENSECAG00000012877	SMPD1	100069949	7	C	sphingomyelin phosphodiesterase 1 [Source:VGNC Symbol;Acc:VGNC:23353]
598	Upregulated	ENSECAG00000012890	DDX54	100056569	8	C	DEAD-box helicase 54 [Source:VGNC Symbol;Acc:VGNC:17103]
599	Upregulated	ENSECAG00000012900	MSN	100065348	X	C	moesin [Source:VGNC Symbol;Acc:VGNC:20392]
600	Upregulated	ENSECAG00000012908	NOL9	100059347	2	C	nucleolar protein 9 [Source:VGNC Symbol;Acc:VGNC:20802]
601	Upregulated	ENSECAG00000012921	ALPK2	100054491	8	C	alpha kinase 2 [Source:VGNC Symbol;Acc:VGNC:15266]
602	Upregulated	ENSECAG00000012960	IRAK2	100058093	16	C	interleukin 1 receptor associated kinase 2 [Source:VGNC Symbol;Acc:VGNC:19126]
603	Upregulated	ENSECAG00000013004	ADCY4	100054305	1	C	adenylate cyclase 4 [Source:VGNC Symbol;Acc:VGNC:15089]
604	Upregulated	ENSECAG00000013035	ENPP1	100073097	10	C	ectonucleotide pyrophosphatase/phosphodiesterase 1 [Source:VGNC Symbol;Acc:VGNC:17591]
605	Upregulated	ENSECAG00000013041	ETF1	100072563	14	C	eukaryotic translation termination factor 1 [Source:VGNC Symbol;Acc:VGNC:17693]
606	Upregulated	ENSECAG00000013046	ZBTB21	100058234	26	C	zinc finger and BTB domain containing 21 [Source:VGNC Symbol;Acc:VGNC:25138]
607	Upregulated	ENSECAG00000013055	TMEM63B	100067695	20	C	transmembrane protein 63B [Source:VGNC Symbol;Acc:VGNC:24307]
608	Upregulated	ENSECAG00000013070	DAGLB	100061701	13	C	diacylglycerol lipase beta [Source:VGNC Symbol;Acc:VGNC:17002]
609	Upregulated	ENSECAG00000013073	ZBTB10	100050624	9	C	zinc finger and BTB domain containing 10 [Source:VGNC Symbol;Acc:VGNC:25131]
610	Upregulated	ENSECAG00000013080	HYOU1	100071323	7	C	hypoxia up-regulated 1 [Source:VGNC Symbol;Acc:VGNC:49330]
611	Upregulated	ENSECAG00000013081	MMP9	100056599	22	C	matrix metallopeptidase 9 [Source:VGNC Symbol;Acc:VGNC:20237]
612	Upregulated	ENSECAG00000013120	SLC26A6	111768337	16	C	solute carrier family 26 member 6 [Source:VGNC Symbol;Acc:VGNC:58247]
613	Upregulated	ENSECAG00000013124	CBLC	100147299	10	C
614	Upregulated	ENSECAG00000013153	KLF10	100062273	9	C	Kruppel like factor 10 [Source:VGNC Symbol;Acc:VGNC:19440]
615	Upregulated	ENSECAG00000013168	METTL3	100059413	1	C	methyltransferase 3, N6-adenosine-methyltransferase complex catalytic subunit [Source:VGNC Symbol;Acc:VGNC:20130]
616	Upregulated	ENSECAG00000013201	MMP17	100062342	8	C	matrix metallopeptidase 17 [Source:VGNC Symbol;Acc:VGNC:20227]
617	Upregulated	ENSECAG00000013206	URB1	100063896	26	C	URB1 ribosome biosis homolog [Source:VGNC Symbol;Acc:VGNC:57214]
618	Upregulated	ENSECAG00000013228	GLT1D1	100062730	8	C	glycosyltransferase 1 domain containing 1 [Source:VGNC Symbol;Acc:VGNC:58170]
619	Upregulated	ENSECAG00000013239	ZBTB43	100067188	25	C	zinc finger and BTB domain containing 43 [Source:VGNC Symbol;Acc:VGNC:25150]
620	Upregulated	ENSECAG00000013251	KANSL3	100051400	15	C	KAT8 regulatory NSL complex subunit 3 [Source:VGNC Symbol;Acc:VGNC:19238]
621	Upregulated	ENSECAG00000013274	DISP3	100056461	2	C	dispatched RND transporter family member 3 [Source:VGNC Symbol;Acc:VGNC:17199]
622	Upregulated	ENSECAG00000013295	NUFIP1	100059457	17	C	nuclear FMR1 interacting protein 1 [Source:VGNC Symbol;Acc:VGNC:20954]
623	Upregulated	ENSECAG00000013336	ECEL1	100064653	6	C	endothelin converting enzyme like 1 [Source:VGNC Symbol;Acc:VGNC:17403]
624	Upregulated	ENSECAG00000013359	LRRC8A	100066843	25	C	leucine rich repeat containing 8 VRAC subunit A [Source:VGNC Symbol;Acc:VGNC:19792]
625	Upregulated	ENSECAG00000013404	CAND1	100058333	6	C	cullin associated and neddylation dissociated 1 [Source:VGNC Symbol;Acc:VGNC:16031]
626	Upregulated	ENSECAG00000013443	AKNA	100146418	25	C	AT-hook transcription factor [Source:VGNC Symbol;Acc:VGNC:15212]
627	Upregulated	ENSECAG00000013457	CSF3R	100069253	2	C	colony stimulating factor 3 receptor [Source:VGNC Symbol;Acc:VGNC:16899]
628	Upregulated	ENSECAG00000013460	ZNF783	100060969	4	C	zinc finger protein 783 [Source:HGNC Symbol;Acc:HGNC:27222]
629	Upregulated	ENSECAG00000013475	SEC61A1	100054080	16	C	SEC61 translocon subunit alpha 1 [Source:VGNC Symbol;Acc:VGNC:50498]
630	Upregulated	ENSECAG00000013505		NA	10	C
631	Upregulated	ENSECAG00000013514	DUSP5	100068966	1	C	dual specificity phosphatase 5 [Source:VGNC Symbol;Acc:VGNC:17357]
632	Upregulated	ENSECAG00000013525	MEOX1	100065093	11	C	mesenchyme homeobox 1 [Source:VGNC Symbol;Acc:VGNC:20105]
633	Upregulated	ENSECAG00000013534	CD53	100058745	5	C	CD53 molecule [Source:VGNC Symbol;Acc:VGNC:16272]
634	Upregulated	ENSECAG00000013542	CMIP	100069901	3	C	c-Maf inducing protein [Source:VGNC Symbol;Acc:VGNC:51156]
635	Upregulated	ENSECAG00000013585	ZBTB37	100061135	5	C	zinc finger and BTB domain containing 37 [Source:VGNC Symbol;Acc:VGNC:25146]
636	Upregulated	ENSECAG00000013593	OSR1	100056547	15	C	odd-skipped related transcription factor 1 [Source:VGNC Symbol;Acc:VGNC:21075]
637	Upregulated	ENSECAG00000013604	MDM2	100052084	6	C	MDM2 proto-onco [Source:VGNC Symbol;Acc:VGNC:20059]
638	Upregulated	ENSECAG00000013624	GAR1	100064344	2	C	GAR1 ribonucleoprotein [Source:VGNC Symbol;Acc:VGNC:18245]
639	Upregulated	ENSECAG00000013636	HELZ2	100060598	22	C	helicase with zinc finger 2 [Source:VGNC Symbol;Acc:VGNC:18746]
640	Upregulated	ENSECAG00000013646	DNAAF1	100070116	3	C	dynein axonemal assembly factor 1 [Source:VGNC Symbol;Acc:VGNC:58158]
641	Upregulated	ENSECAG00000013659	TUBB4B	100059595	25	C	tubulin beta 4B class IVb [Source:HGNC Symbol;Acc:HGNC:20771]
642	Upregulated	ENSECAG00000013671	EIF3B	100059693	13	C	eukaryotic translation initiation factor 3 subunit B [Source:VGNC Symbol;Acc:VGNC:17489]
643	Upregulated	ENSECAG00000013680	TLE1	100061341	23	C	TLE family member 1, transcriptional corepressor [Source:HGNC Symbol;Acc:HGNC:11837]
644	Upregulated	ENSECAG00000013694	ZBTB49	100069664	3	C	zinc finger and BTB domain containing 49 [Source:VGNC Symbol;Acc:VGNC:51347]
645	Upregulated	ENSECAG00000013711	DOT1L	100068506	7	C	DOT1 like histone lysine methyltransferase [Source:VGNC Symbol;Acc:VGNC:50588]
646	Upregulated	ENSECAG00000013712	ECATH-3	100034135	16	C	myeloid cathelicidin 3 [Source:NCBI gene (formerly Entrezgene);Acc:100034135]
647	Upregulated	ENSECAG00000013721	SH2D5	100071771	2	C	SH2 domain containing 5 [Source:VGNC Symbol;Acc:VGNC:49415]
648	Upregulated	ENSECAG00000013728	MFSD2A	100068365	2	C	major facilitator superfamily domain containing 2A [Source:VGNC Symbol;Acc:VGNC:20150]
649	Upregulated	ENSECAG00000013731	STC1	100054071	2	C	stanniocalcin 1 [Source:VGNC Symbol;Acc:VGNC:23672]
650	Upregulated	ENSECAG00000013745	SNX10	100068610	4	C	sorting nexin 10 [Source:VGNC Symbol;Acc:VGNC:23410]
651	Upregulated	ENSECAG00000013762	NCR1	100050205	10	C	natural cytotoxicity triggering receptor 1 [Source:VGNC Symbol;Acc:VGNC:20603]
652	Upregulated	ENSECAG00000013763	RELA	100057483	12	C	RELA proto-onco, NF-kB subunit [Source:VGNC Symbol;Acc:VGNC:22293]
653	Upregulated	ENSECAG00000013778	PINX1	100054913	2	C	PIN2 (TERF1) interacting telomerase inhibitor 1 [Source:VGNC Symbol;Acc:VGNC:21460]
654	Upregulated	ENSECAG00000013779	AFAP1	100056653	3	C	actin filament associated protein 1 [Source:VGNC Symbol;Acc:VGNC:15141]
655	Upregulated	ENSECAG00000013814	HECTD2	100071434	1	C	HECT domain E3 ubiquitin protein ligase 2 [Source:VGNC Symbol;Acc:VGNC:18736]
656	Upregulated	ENSECAG00000013883	ICAM1	100058207	7	C	intercellular adhesion molecule 1 [Source:VGNC Symbol;Acc:VGNC:18927]
657	Upregulated	ENSECAG00000013898	CABLES2	100058145	22	C	Cdk5 and Abl enzyme substrate 2 [Source:VGNC Symbol;Acc:VGNC:15974]
658	Upregulated	ENSECAG00000013909	SIRT1	100072571	1	C	sirtuin 1 [Source:VGNC Symbol;Acc:VGNC:51676]
659	Upregulated	ENSECAG00000013939	ZFHX2	100052278	1	C	zinc finger homeobox 2 [Source:VGNC Symbol;Acc:VGNC:25214]
660	Upregulated	ENSECAG00000013965	SLC6A8	100058799	X	C	solute carrier family 6 member 8 [Source:VGNC Symbol;Acc:VGNC:55537]
661	Upregulated	ENSECAG00000013981	CDA	100058403	2	C	cytidine deaminase [Source:VGNC Symbol;Acc:VGNC:16284]
662	Upregulated	ENSECAG00000014019	CHIC2	100054052	3	C	cysteine rich hydrophobic domain 2 [Source:VGNC Symbol;Acc:VGNC:16499]
663	Upregulated	ENSECAG00000014046	ANKMY2	100052981	4	C	ankyrin repeat and MYND domain containing 2 [Source:VGNC Symbol;Acc:VGNC:15316]
664	Upregulated	ENSECAG00000014071	SLC30A7	100055424	5	C	solute carrier family 30 member 7 [Source:VGNC Symbol;Acc:VGNC:23152]
665	Upregulated	ENSECAG00000014087	CRYBG3	100072549	19	C	crystallin beta-gamma domain containing 3 [Source:HGNC Symbol;Acc:HGNC:34427]
666	Upregulated	ENSECAG00000014108	TNFRSF8	100055885	2	C	TNF receptor superfamily member 8 [Source:VGNC Symbol;Acc:VGNC:24373]
667	Upregulated	ENSECAG00000014112	SLC20A1	100064887	15	C	solute carrier family 20 member 1 [Source:VGNC Symbol;Acc:VGNC:23066]
668	Upregulated	ENSECAG00000014135	SLA2	100069705	22	C	Src like adaptor 2 [Source:VGNC Symbol;Acc:VGNC:23005]
669	Upregulated	ENSECAG00000014142	PRKCI	100063737	19	C	protein kinase C iota [Source:VGNC Symbol;Acc:VGNC:21847]
670	Upregulated	ENSECAG00000014164	ADAMTS8	100072682	7	C	ADAM metallopeptidase with thrombospondin type 1 motif 8 [Source:VGNC Symbol;Acc:VGNC:15073]
671	Upregulated	ENSECAG00000014176	SPATA5	100063769	2	C	spermatosis associated 5 [Source:VGNC Symbol;Acc:VGNC:23495]
672	Upregulated	ENSECAG00000014232	NR4A2	100050666	18	C	nuclear receptor subfamily 4 group A member 2 [Source:VGNC Symbol;Acc:VGNC:20872]
673	Upregulated	ENSECAG00000014248	SCAF4	100052712	26	C	SR-related CTD associated factor 4 [Source:VGNC Symbol;Acc:VGNC:52433]
674	Upregulated	ENSECAG00000014254	LCTL	100053000	1	C	lactase like [Source:VGNC Symbol;Acc:VGNC:19614]
675	Upregulated	ENSECAG00000014259	TIMP1	100034220	X	C	TIMP metallopeptidase inhibitor 1 [Source:VGNC Symbol;Acc:VGNC:59009]
676	Upregulated	ENSECAG00000014260	FOS	100051632	24	C	Fos proto-onco, AP-1 transcription factor subunit [Source:VGNC Symbol;Acc:VGNC:18095]
677	Upregulated	ENSECAG00000014268	KDM5B	100064707	30	C	lysine demethylase 5B [Source:VGNC Symbol;Acc:VGNC:19340]
678	Upregulated	ENSECAG00000014300	CBLB	100061819	19	C	Cbl proto-onco B [Source:VGNC Symbol;Acc:VGNC:16092]
679	Upregulated	ENSECAG00000014304	ATP11A	100066940	17	C	ATPase phospholipid transporting 11A [Source:VGNC Symbol;Acc:VGNC:15636]
680	Upregulated	ENSECAG00000014328	SLC45A1	100058276	2	C	solute carrier family 45 member 1 [Source:VGNC Symbol;Acc:VGNC:23223]
681	Upregulated	ENSECAG00000014338	EGR1	100072574	14	C	early growth response 1 [Source:VGNC Symbol;Acc:VGNC:17462]
682	Upregulated	ENSECAG00000014357	DLL1	100052876	31	C	delta like canonical Notch ligand 1 [Source:VGNC Symbol;Acc:VGNC:58985]
683	Upregulated	ENSECAG00000014360	RUNX3	100071400	2	C	RUNX family transcription factor 3 [Source:VGNC Symbol;Acc:VGNC:22630]
684	Upregulated	ENSECAG00000014370	TRIM55	100052338	9	C	tripartite motif containing 55 [Source:VGNC Symbol;Acc:VGNC:24516]
685	Upregulated	ENSECAG00000014372	SLC9A3R1	100052527	11	C	SLC9A3 regulator 1 [Source:VGNC Symbol;Acc:VGNC:23279]
686	Upregulated	ENSECAG00000014421	NVL	100055652	30	C	nuclear VCP like [Source:VGNC Symbol;Acc:VGNC:20982]
687	Upregulated	ENSECAG00000014470	EEPD1	100070517	4	C	endonuclease/exonuclease/phosphatase family domain containing 1 [Source:VGNC Symbol;Acc:VGNC:17435]
688	Upregulated	ENSECAG00000014473	SEC14L1	100050884	11	C	SEC14 like lipid binding 1 [Source:VGNC Symbol;Acc:VGNC:22784]
689	Upregulated	ENSECAG00000014479	PXDC1	100058493	20	C	PX domain containing 1 [Source:VGNC Symbol;Acc:VGNC:22054]
690	Upregulated	ENSECAG00000014489	CNN1	100054768	7	C	calponin 1 [Source:VGNC Symbol;Acc:VGNC:56027]
691	Upregulated	ENSECAG00000014511	IL11	100056037	10	C	interleukin 11 [Source:VGNC Symbol;Acc:VGNC:18993]
692	Upregulated	ENSECAG00000014513	TNFSF15	100049906	25	C	TNF superfamily member 15 [Source:VGNC Symbol;Acc:VGNC:24377]
693	Upregulated	ENSECAG00000014519	ETV7	100063827	20	C	ETS variant transcription factor 7 [Source:VGNC Symbol;Acc:VGNC:17707]
694	Upregulated	ENSECAG00000014563	POLR1F	100053319	4	C	RNA polymerase I subunit F [Source:VGNC Symbol;Acc:VGNC:99179]
695	Upregulated	ENSECAG00000014645	OASL	100009702	8	C	2'-5'-oligoadenylate synthetase-like [Source:NCBI gene (formerly Entrezgene);Acc:100009702]
696	Upregulated	ENSECAG00000014666	BCAR1	100068908	3	C	BCAR1 scaffold protein, Cas family member [Source:VGNC Symbol;Acc:VGNC:15782]
697	Upregulated	ENSECAG00000014669	POLR1E	100066520	25	C	RNA polymerase I subunit E [Source:VGNC Symbol;Acc:VGNC:21672]
698	Upregulated	ENSECAG00000014676	PREX1	100071328	22	C	phosphatidylinositol-3,4,5-trisphosphate dependent Rac exchange factor 1 [Source:VGNC Symbol;Acc:VGNC:21829]
699	Upregulated	ENSECAG00000014690	CAD	100055366	15	C	carbamoyl-phosphate synthetase 2, aspartate transcarbamylase, and dihydroorotase [Source:VGNC Symbol;Acc:VGNC:58915]
700	Upregulated	ENSECAG00000014700	EIF4G2	100071378	7	C	eukaryotic translation initiation factor 4 gamma 2 [Source:VGNC Symbol;Acc:VGNC:56352]
701	Upregulated	ENSECAG00000014702	MEDAG	100063991	17	C	mesenteric estrogen dependent adiposis [Source:VGNC Symbol;Acc:VGNC:20092]
702	Upregulated	ENSECAG00000014723	LPP	100059679	19	C	LIM domain containing preferred translocation partner in lipoma [Source:HGNC Symbol;Acc:HGNC:6679]
703	Upregulated	ENSECAG00000014755	ELOVL5	100069400	20	C	ELOVL fatty acid elongase 5 [Source:VGNC Symbol;Acc:VGNC:17541]
704	Upregulated	ENSECAG00000014762	PFAS	100062488	11	C	phosphoribosylformylglycinamidine synthase [Source:VGNC Symbol;Acc:VGNC:21332]
705	Upregulated	ENSECAG00000014780	XBP1	100059209	8	C	X-box binding protein 1 [Source:HGNC Symbol;Acc:HGNC:12801]
706	Upregulated	ENSECAG00000014784	FCMR	100055720	5	C	Fc mu receptor [Source:VGNC Symbol;Acc:VGNC:50833]
707	Upregulated	ENSECAG00000014787	RCAN1	100062432	26	C	regulator of calcineurin 1 [Source:VGNC Symbol;Acc:VGNC:22262]
708	Upregulated	ENSECAG00000014800	MAP3K14	100050140	11	C	mitogen-activated protein kinase kinase kinase 14 [Source:VGNC Symbol;Acc:VGNC:19933]
709	Upregulated	ENSECAG00000014833	CRY1	100034165	28	C	cryptochrome circadian regulator 1 [Source:VGNC Symbol;Acc:VGNC:16880]
710	Upregulated	ENSECAG00000014850	GNL3	100060056	16	C	G protein nucleolar 3 [Source:VGNC Symbol;Acc:VGNC:18440]
711	Upregulated	ENSECAG00000014874	SLC23A2	100052186	22	C	solute carrier family 23 member 2 [Source:VGNC Symbol;Acc:VGNC:23083]
712	Upregulated	ENSECAG00000014879	CBFB	100065726	3	C	core-binding factor subunit beta [Source:VGNC Symbol;Acc:VGNC:51146]
713	Upregulated	ENSECAG00000014880	CFAP45	100053565	5	C	cilia and flagella associated protein 45 [Source:VGNC Symbol;Acc:VGNC:16453]
714	Upregulated	ENSECAG00000014891	NRCAM	100050997	4	C	neuronal cell adhesion molecule [Source:VGNC Symbol;Acc:VGNC:20879]
715	Upregulated	ENSECAG00000014896	VAV1	100066010	7	C	vav guanine nucleotide exchange factor 1 [Source:VGNC Symbol;Acc:VGNC:24888]
716	Upregulated	ENSECAG00000014916	TNFRSF11B	100065885	9	C	TNF receptor superfamily member 11b [Source:VGNC Symbol;Acc:VGNC:24364]
717	Upregulated	ENSECAG00000014921	GPRC5A	100063606	6	C	G protein-coupled receptor class C group 5 member A [Source:VGNC Symbol;Acc:VGNC:18554]
718	Upregulated	ENSECAG00000014940	RBM22	100060252	14	C	RNA binding motif protein 22 [Source:VGNC Symbol;Acc:VGNC:22238]
719	Upregulated	ENSECAG00000014941	INPP5F	100065762	1	C	inositol polyphosphate-5-phosphatase F [Source:VGNC Symbol;Acc:VGNC:19076]
720	Upregulated	ENSECAG00000014963	PIK3C2A	100056431	7	C	phosphatidylinositol-4-phosphate 3-kinase catalytic subunit type 2 alpha [Source:VGNC Symbol;Acc:VGNC:21442]
721	Upregulated	ENSECAG00000014972	PHF11	100056120	17	C	PHD finger protein 11 [Source:VGNC Symbol;Acc:VGNC:21374]
722	Upregulated	ENSECAG00000014973	TNFSF8	100051061	25	C	TNF superfamily member 8 [Source:VGNC Symbol;Acc:VGNC:24380]
723	Upregulated	ENSECAG00000014975	PXN	100053811	8	C	paxillin [Source:VGNC Symbol;Acc:VGNC:58696]
724	Upregulated	ENSECAG00000014981	ABL1	100069715	25	C	ABL proto-onco 1, non-receptor tyrosine kinase [Source:VGNC Symbol;Acc:VGNC:49495]
725	Upregulated	ENSECAG00000014990	ZCCHC2	100056858	8	C	zinc finger CCHC-type containing 2 [Source:VGNC Symbol;Acc:VGNC:25177]
726	Upregulated	ENSECAG00000015000	FAM83G	100147132	11	C	family with sequence similarity 83 member G [Source:VGNC Symbol;Acc:VGNC:17892]
727	Upregulated	ENSECAG00000015006	FGFR1	100057614	27	C	fibroblast growth factor receptor 1 [Source:VGNC Symbol;Acc:VGNC:18022]
728	Upregulated	ENSECAG00000015009	UGDH	100055067	3	C	UDP-glucose 6-dehydrogenase [Source:VGNC Symbol;Acc:VGNC:24775]
729	Upregulated	ENSECAG00000015025	GCH1	100050163	24	C	GTP cyclohydrolase 1 [Source:HGNC Symbol;Acc:HGNC:4193]
730	Upregulated	ENSECAG00000015042	NFKB1	100067894	3	C	nuclear factor kappa B subunit 1 [Source:VGNC Symbol;Acc:VGNC:20712]
731	Upregulated	ENSECAG00000015051	NACC1	100063244	7	C	nucleus accumbens associated 1 [Source:VGNC Symbol;Acc:VGNC:20541]
732	Upregulated	ENSECAG00000015062	TMA16	100068458	2	C
733	Upregulated	ENSECAG00000015069	BHLHE40	100059809	16	C	basic helix-loop-helix family member e40 [Source:VGNC Symbol;Acc:VGNC:15822]
734	Upregulated	ENSECAG00000015095	NCF1	100146522	13	C	neutrophil cytosolic factor 1 [Source:VGNC Symbol;Acc:VGNC:58808]
735	Upregulated	ENSECAG00000015100	CRYBA2	100058931	6	C	crystallin beta A2 [Source:VGNC Symbol;Acc:VGNC:16884]
736	Upregulated	ENSECAG00000015126	VAV2	100069175	25	C	vav guanine nucleotide exchange factor 2 [Source:VGNC Symbol;Acc:VGNC:24889]
737	Upregulated	ENSECAG00000015127	SLC13A4	100064962	4	C	solute carrier family 13 member 4 [Source:VGNC Symbol;Acc:VGNC:23029]
738	Upregulated	ENSECAG00000015133	FOXK1	100060644	13	C	forkhead box K1 [Source:VGNC Symbol;Acc:VGNC:18106]
739	Upregulated	ENSECAG00000015140	LIPG	100053762	8	C	lipase G, endothelial type [Source:VGNC Symbol;Acc:VGNC:50947]
740	Upregulated	ENSECAG00000015145	ACTA2	100062175	1	C	actin alpha 2, smooth muscle [Source:VGNC Symbol;Acc:VGNC:15013]
741	Upregulated	ENSECAG00000015157	MYPN	100072581	1	C	myopalladin [Source:VGNC Symbol;Acc:VGNC:20524]
742	Upregulated	ENSECAG00000015168	RRP7	100071022	28	C	ribosomal RNA processing 7 homolog [Source:VGNC Symbol;Acc:VGNC:56413]
743	Upregulated	ENSECAG00000015175	MARS1	100053373	6	C	methionyl-tRNA synthetase 1 [Source:VGNC Symbol;Acc:VGNC:19986]
744	Upregulated	ENSECAG00000015177	NOL10	100057037	15	C	nucleolar protein 10 [Source:VGNC Symbol;Acc:VGNC:20798]
745	Upregulated	ENSECAG00000015181	NFKBID	100060084	10	C	NFKB inhibitor delta [Source:HGNC Symbol;Acc:HGNC:15671]
746	Upregulated	ENSECAG00000015186	AGFG1	100629966	6	C	ArfGAP with FG repeats 1 [Source:VGNC Symbol;Acc:VGNC:56530]
747	Upregulated	ENSECAG00000015197	NCLN	100147568	7	C	nicalin [Source:VGNC Symbol;Acc:VGNC:59411]
748	Upregulated	ENSECAG00000015219	NR2C2AP	100069669	21	C	nuclear receptor 2C2 associated protein [Source:VGNC Symbol;Acc:VGNC:20866]
749	Upregulated	ENSECAG00000015256	SPAG9	100070202	11	C	sperm associated antigen 9 [Source:VGNC Symbol;Acc:VGNC:23477]
750	Upregulated	ENSECAG00000015275	LOC100630794	100630794	3	C
751	Upregulated	ENSECAG00000015301	RNF122	100060999	27	C	ring finger protein 122 [Source:VGNC Symbol;Acc:VGNC:22429]
752	Upregulated	ENSECAG00000015318	HAVCR2	100071246	14	C	hepatitis A virus cellular receptor 2 [Source:HGNC Symbol;Acc:HGNC:18437]
753	Upregulated	ENSECAG00000015336	NUP98	100052986	7	C	nucleoporin 98 and 96 [Source:VGNC Symbol;Acc:VGNC:20977]
754	Upregulated	ENSECAG00000015337	CRACDL	100050889	15	C	CRACD like [Source:VGNC Symbol;Acc:VGNC:19375]
755	Upregulated	ENSECAG00000015342	CXCL8	100037400	3	C	C-X-C motif chemokine ligand 8 [Source:VGNC Symbol;Acc:VGNC:49474]
756	Upregulated	ENSECAG00000015369	NID2	100067227	1	C	nidogen 2 [Source:VGNC Symbol;Acc:VGNC:55919]
757	Upregulated	ENSECAG00000015398	TTPAL	100056046	22	C	alpha tocopherol transfer protein like [Source:VGNC Symbol;Acc:VGNC:24651]
758	Upregulated	ENSECAG00000015413	SLC7A1	100063073	17	C	solute carrier family 7 member 1 [Source:VGNC Symbol;Acc:VGNC:23265]
759	Upregulated	ENSECAG00000015440	TBC1D9	100071321	2	C	TBC1 domain family member 9 [Source:VGNC Symbol;Acc:VGNC:23914]
760	Upregulated	ENSECAG00000015449	IRF8	100056218	3	C	interferon regulatory factor 8 [Source:VGNC Symbol;Acc:VGNC:19138]
761	Upregulated	ENSECAG00000015460	HCLS1	100060842	19	C	hematopoietic cell-specific Lyn substrate 1 [Source:VGNC Symbol;Acc:VGNC:18710]
762	Upregulated	ENSECAG00000015482	MAMLD1	100069293	X	C	mastermind like domain containing 1 [Source:VGNC Symbol;Acc:VGNC:58998]
763	Upregulated	ENSECAG00000015483	LOC100066210	100066210	20	C
764	Upregulated	ENSECAG00000015489	UPRT	100060579	X	C	uracil phosphoribosyltransferase homolog [Source:VGNC Symbol;Acc:VGNC:24813]
765	Upregulated	ENSECAG00000015522	SUSD3	106782477	23	C
766	Upregulated	ENSECAG00000015547	MBOAT7	100052743	10	C	membrane bound O-acyltransferase domain containing 7 [Source:VGNC Symbol;Acc:VGNC:51050]
767	Upregulated	ENSECAG00000015551	SAMD4B	100067511	10	C	sterile alpha motif domain containing 4B [Source:VGNC Symbol;Acc:VGNC:22678]
768	Upregulated	ENSECAG00000015558	U2AF1	100057570	26	C	U2 small nuclear RNA auxiliary factor 1 [Source:HGNC Symbol;Acc:HGNC:12453]
769	Upregulated	ENSECAG00000015597	HIF1A	100061166	24	C	hypoxia inducible factor 1 subunit alpha [Source:VGNC Symbol;Acc:VGNC:18782]
770	Upregulated	ENSECAG00000015644	SLC1A2	100067133	12	C	solute carrier family 1 member 2 [Source:VGNC Symbol;Acc:VGNC:23061]
771	Upregulated	ENSECAG00000015670	DHX30	100054034	16	C	DExH-box helicase 30 [Source:VGNC Symbol;Acc:VGNC:17173]
772	Upregulated	ENSECAG00000015699	VSTM1	100051802	10	C	V-set and transmembrane domain containing 1 [Source:VGNC Symbol;Acc:VGNC:51098]
773	Upregulated	ENSECAG00000015703	RRP1	100057293	26	C	ribosomal RNA processing 1 [Source:VGNC Symbol;Acc:VGNC:22586]
774	Upregulated	ENSECAG00000015715	ADAMTS15	100064739	7	C	ADAM metallopeptidase with thrombospondin type 1 motif 15 [Source:VGNC Symbol;Acc:VGNC:15064]
775	Upregulated	ENSECAG00000015740	DDX18	100147601	18	C	DEAD-box helicase 18 [Source:VGNC Symbol;Acc:VGNC:51450]
776	Upregulated	ENSECAG00000015742	FGD3	100056145	23	C	FYVE, RhoGEF and PH domain containing 3 [Source:VGNC Symbol;Acc:VGNC:18004]
777	Upregulated	ENSECAG00000015743	HMGXB3	100071672	14	C	HMG-box containing 3 [Source:VGNC Symbol;Acc:VGNC:18811]
778	Upregulated	ENSECAG00000015768	CCNT1	100033893	6	C	cyclin T1 [Source:VGNC Symbol;Acc:VGNC:16222]
779	Upregulated	ENSECAG00000015797	SLC19A2	100058457	5	C	solute carrier family 19 member 2 [Source:VGNC Symbol;Acc:VGNC:23059]
780	Upregulated	ENSECAG00000015801	POLR3E	100057807	13	C	RNA polymerase III subunit E [Source:VGNC Symbol;Acc:VGNC:21687]
781	Upregulated	ENSECAG00000015812	ECE1	100071727	2	C	endothelin converting enzyme 1 [Source:VGNC Symbol;Acc:VGNC:17401]
782	Upregulated	ENSECAG00000015849	FLNB	100057963	16	C	filamin B [Source:VGNC Symbol;Acc:VGNC:18061]
783	Upregulated	ENSECAG00000015853	SORT1	100061385	5	C	sortilin 1 [Source:VGNC Symbol;Acc:VGNC:23453]
784	Upregulated	ENSECAG00000015858	NDEL1	100062671	11	C	nudE neurodevelopment protein 1 like 1 [Source:VGNC Symbol;Acc:VGNC:20610]
785	Upregulated	ENSECAG00000015865	GLUL	100054716	5	C	glutamate-ammonia ligase [Source:VGNC Symbol;Acc:VGNC:18397]
786	Upregulated	ENSECAG00000015894	ANGPT2	100051890	27	C	angiopoietin 2 [Source:VGNC Symbol;Acc:VGNC:15299]
787	Upregulated	ENSECAG00000015915	LOC100068696	100068696	26	C
788	Upregulated	ENSECAG00000015925	EIF4A3	100056586	11	C	eukaryotic translation initiation factor 4A3 [Source:VGNC Symbol;Acc:VGNC:17500]
789	Upregulated	ENSECAG00000015935	ACTB	100033878	13	C	actin beta [Source:NCBI gene (formerly Entrezgene);Acc:100033878]
790	Upregulated	ENSECAG00000015942	TRPM6	100054478	23	C	transient receptor potential cation channel subfamily M member 6 [Source:VGNC Symbol;Acc:VGNC:24560]
791	Upregulated	ENSECAG00000015952	BDNF	NA	7	C	brain derived neurotrophic factor [Source:VGNC Symbol;Acc:VGNC:55803]
792	Upregulated	ENSECAG00000015953	PPP1CB	100071067	15	C	protein phosphatase 1 catalytic subunit beta [Source:VGNC Symbol;Acc:VGNC:21752]
793	Upregulated	ENSECAG00000015955	MYOG	100146744	30	C	myogenin [Source:VGNC Symbol;Acc:VGNC:20518]
794	Upregulated	ENSECAG00000015969	GRHL1	100072465	15	C	grainyhead like transcription factor 1 [Source:VGNC Symbol;Acc:VGNC:18574]
795	Upregulated	ENSECAG00000015998	ABRA	100056433	9	C	actin binding Rho activating protein [Source:VGNC Symbol;Acc:VGNC:14955]
796	Upregulated	ENSECAG00000016002	FBXO32	100057506	9	C	F-box protein 32 [Source:VGNC Symbol;Acc:VGNC:17950]
797	Upregulated	ENSECAG00000016010	NUP153	100066078	20	C	nucleoporin 153 [Source:VGNC Symbol;Acc:VGNC:49508]
798	Upregulated	ENSECAG00000016033	IL2RB	100069676	28	C	interleukin 2 receptor subunit beta [Source:VGNC Symbol;Acc:VGNC:19027]
799	Upregulated	ENSECAG00000016045	EME2	100146452	13	C	essential meiotic structure-specific endonuclease subunit 2 [Source:VGNC Symbol;Acc:VGNC:17561]
800	Upregulated	ENSECAG00000016049	TSSK4	100051378	1	C	testis specific serine kinase 4 [Source:VGNC Symbol;Acc:VGNC:49359]
801	Upregulated	ENSECAG00000016075	SERPINE2	111767501	6	C	serpin family E member 2 [Source:VGNC Symbol;Acc:VGNC:22857]
802	Upregulated	ENSECAG00000016076	TTI2	100061066	27	C	TELO2 interacting protein 2 [Source:VGNC Symbol;Acc:VGNC:24641]
803	Upregulated	ENSECAG00000016099	BMP2K	100059466	3	C	BMP2 inducible kinase [Source:VGNC Symbol;Acc:VGNC:58442]
804	Upregulated	ENSECAG00000016116	USP36	100057557	11	C	ubiquitin specific peptidase 36 [Source:VGNC Symbol;Acc:VGNC:52457]
805	Upregulated	ENSECAG00000016126	RELL1	100064945	3	C	RELT like 1 [Source:VGNC Symbol;Acc:VGNC:22294]
806	Upregulated	ENSECAG00000016131	FRMD4B	100063494	16	C	FERM domain containing 4B [Source:VGNC Symbol;Acc:VGNC:18128]
807	Upregulated	ENSECAG00000016134	RAB11FIP1	100057924	27	C	RAB11 family interacting protein 1 [Source:VGNC Symbol;Acc:VGNC:55361]
808	Upregulated	ENSECAG00000016161	SLPI	100070893	22	C	secretory leukocyte peptidase inhibitor [Source:HGNC Symbol;Acc:HGNC:11092]
809	Upregulated	ENSECAG00000016164	KICS2	NA	6	C	KICSTOR subunit 2 [Source:VGNC Symbol;Acc:VGNC:52343]
810	Upregulated	ENSECAG00000016209	CTU2	100049978	3	C	cytosolic thiouridylase subunit 2 [Source:VGNC Symbol;Acc:VGNC:16961]
811	Upregulated	ENSECAG00000016219	KANK1	100050757	23	C	KN motif and ankyrin repeat domains 1 [Source:VGNC Symbol;Acc:VGNC:57186]
812	Upregulated	ENSECAG00000016238	RPS6KA1	100057166	2	C	ribosomal protein S6 kinase A1 [Source:VGNC Symbol;Acc:VGNC:22557]
813	Upregulated	ENSECAG00000016241	SEMA5A	100054607	21	C	semaphorin 5A [Source:VGNC Symbol;Acc:VGNC:22819]
814	Upregulated	ENSECAG00000016246	ASAP1	100068654	9	C	ArfGAP with SH3 domain, ankyrin repeat and PH domain 1 [Source:VGNC Symbol;Acc:VGNC:15558]
815	Upregulated	ENSECAG00000016265	STK10	100069912	14	C	serine/threonine kinase 10 [Source:VGNC Symbol;Acc:VGNC:23680]
816	Upregulated	ENSECAG00000016276	NUP50	100051494	28	C	nucleoporin 50 [Source:VGNC Symbol;Acc:VGNC:20971]
817	Upregulated	ENSECAG00000016284	SLCO5A1	100062585	9	C	solute carrier organic anion transporter family member 5A1 [Source:VGNC Symbol;Acc:VGNC:23293]
818	Upregulated	ENSECAG00000016297	SUPV3L1	100072679	1	C	Suv3 like RNA helicase [Source:VGNC Symbol;Acc:VGNC:23768]
819	Upregulated	ENSECAG00000016324	CD93	100059201	22	C	CD93 molecule [Source:VGNC Symbol;Acc:VGNC:51518]
820	Upregulated	ENSECAG00000016330	TNFRSF1A	100059548	6	C	TNF receptor superfamily member 1A [Source:VGNC Symbol;Acc:VGNC:24369]
821	Upregulated	ENSECAG00000016339	ADAMTS1	791251	26	C	ADAM metallopeptidase with thrombospondin type 1 motif 1 [Source:VGNC Symbol;Acc:VGNC:15061]
822	Upregulated	ENSECAG00000016355	ZNF584	100064572	10	C	zinc finger protein 584 [Source:VGNC Symbol;Acc:VGNC:59312]
823	Upregulated	ENSECAG00000016369	TAF5L	100065406	1	C	TATA-box binding protein associated factor 5 like [Source:VGNC Symbol;Acc:VGNC:23854]
824	Upregulated	ENSECAG00000016383	USP53	100072411	2	C	ubiquitin specific peptidase 53 [Source:VGNC Symbol;Acc:VGNC:24852]
825	Upregulated	ENSECAG00000016394	IL1R1	100009699	15	C	interleukin 1 receptor type 1 [Source:VGNC Symbol;Acc:VGNC:19008]
826	Upregulated	ENSECAG00000016421	RETN	100060741	7	C	resistin [Source:VGNC Symbol;Acc:VGNC:59419]
827	Upregulated	ENSECAG00000016435	B3GNT3	100146466	21	C	UDP-GlcNAc:betaGal beta-1,3-N-acetylglucosaminyltransferase 3 [Source:VGNC Symbol;Acc:VGNC:96653]
828	Upregulated	ENSECAG00000016439	STAT3	100034011	11	C	signal transducer and activator of transcription 3 [Source:VGNC Symbol;Acc:VGNC:23665]
829	Upregulated	ENSECAG00000016441	DOHH	100146733	7	C	deoxyhypusine hydroxylase [Source:VGNC Symbol;Acc:VGNC:17271]
830	Upregulated	ENSECAG00000016453	ZNF324	100147682	10	C	zinc finger protein 324 [Source:NCBI gene (formerly Entrezgene);Acc:100147682]
831	Upregulated	ENSECAG00000016454	NTSR2	100072278	15	C	neurotensin receptor 2 [Source:VGNC Symbol;Acc:VGNC:51376]
832	Upregulated	ENSECAG00000016482	IL6	100034196	4	C	interleukin 6 [Source:VGNC Symbol;Acc:VGNC:52396]
833	Upregulated	ENSECAG00000016505	TMC7	100052804	13	C	transmembrane channel like 7 [Source:VGNC Symbol;Acc:VGNC:24157]
834	Upregulated	ENSECAG00000016508	HK3	100068725	14	C	hexokinase 3 [Source:VGNC Symbol;Acc:VGNC:18797]
835	Upregulated	ENSECAG00000016532	MAK16	100058148	27	C	MAK16 homolog [Source:VGNC Symbol;Acc:VGNC:19899]
836	Upregulated	ENSECAG00000016534	ARG2	100034051	24	C	arginase 2 [Source:VGNC Symbol;Acc:VGNC:15455]
837	Upregulated	ENSECAG00000016535	TUBB6	100058421	8	C	tubulin beta 6 class V [Source:VGNC Symbol;Acc:VGNC:50983]
838	Upregulated	ENSECAG00000016548	WDR46	100052757	20	C	WD repeat domain 46 [Source:VGNC Symbol;Acc:VGNC:25000]
839	Upregulated	ENSECAG00000016577	UCK2	100058590	5	C	uridine-cytidine kinase 2 [Source:VGNC Symbol;Acc:VGNC:24763]
840	Upregulated	ENSECAG00000016578	LOC102148014	102148014	X	C
841	Upregulated	ENSECAG00000016581	HRH2	102149608	14	C	histamine receptor H2 [Source:VGNC Symbol;Acc:VGNC:55436]
842	Upregulated	ENSECAG00000016610	CCN2	100073098	10	C	cellular communication network factor 2 [Source:VGNC Symbol;Acc:VGNC:16934]
843	Upregulated	ENSECAG00000016644	ASB5	100061344	27	C	ankyrin repeat and SOCS box containing 5 [Source:VGNC Symbol;Acc:VGNC:15572]
844	Upregulated	ENSECAG00000016658	SLCO4A1	100058405	22	C	solute carrier organic anion transporter family member 4A1 [Source:VGNC Symbol;Acc:VGNC:23292]
845	Upregulated	ENSECAG00000016661	NR4A1	100061353	6	C	nuclear receptor subfamily 4 group A member 1 [Source:VGNC Symbol;Acc:VGNC:20871]
846	Upregulated	ENSECAG00000016667	CD55	100057656	5	C	CD55 molecule (Cromer blood group) [Source:HGNC Symbol;Acc:HGNC:2665]
847	Upregulated	ENSECAG00000016701	RUVBL2	100051665	10	C	RuvB like AAA ATPase 2 [Source:VGNC Symbol;Acc:VGNC:22633]
848	Upregulated	ENSECAG00000016706	ENC1	NA	14	C	ectodermal-neural cortex 1 [Source:VGNC Symbol;Acc:VGNC:17575]
849	Upregulated	ENSECAG00000016721	RUBCNL	100058229	17	C	rubicon like autophagy enhancer [Source:VGNC Symbol;Acc:VGNC:22623]
850	Upregulated	ENSECAG00000016738	NAF1	100068623	2	C	nuclear assembly factor 1 ribonucleoprotein [Source:VGNC Symbol;Acc:VGNC:58640]
851	Upregulated	ENSECAG00000016742	TJP2	100050442	23	C	tight junction protein 2 [Source:VGNC Symbol;Acc:VGNC:24119]
852	Upregulated	ENSECAG00000016757	HSH2D	100069789	21	C	hematopoietic SH2 domain containing [Source:VGNC Symbol;Acc:VGNC:18896]
853	Upregulated	ENSECAG00000016769	TAF4B	100064447	8	C	TATA-box binding protein associated factor 4b [Source:VGNC Symbol;Acc:VGNC:23852]
854	Upregulated	ENSECAG00000016773	NABP1	100069730	18	C	nucleic acid binding protein 1 [Source:VGNC Symbol;Acc:VGNC:51475]
855	Upregulated	ENSECAG00000016782	MYO1F	100146700	7	C	myosin IF [Source:VGNC Symbol;Acc:VGNC:56767]
856	Upregulated	ENSECAG00000016792	LOC100054965	100054965	10	C
857	Upregulated	ENSECAG00000016808	IRF4	100049827	20	C	interferon regulatory factor 4 [Source:VGNC Symbol;Acc:VGNC:56670]
858	Upregulated	ENSECAG00000016829	ABTB2	100060581	12	C	ankyrin repeat and BTB domain containing 2 [Source:VGNC Symbol;Acc:VGNC:14959]
859	Upregulated	ENSECAG00000016854	ACSL4	100054459	X	C	acyl-CoA synthetase long chain family member 4 [Source:VGNC Symbol;Acc:VGNC:15006]
860	Upregulated	ENSECAG00000016862	SLC25A33	100057608	2	C	solute carrier family 25 member 33 [Source:VGNC Symbol;Acc:VGNC:23106]
861	Upregulated	ENSECAG00000016866	HSPA13	100054291	26	C	heat shock protein family A (Hsp70) member 13 [Source:VGNC Symbol;Acc:VGNC:84732]
862	Upregulated	ENSECAG00000016884	PITPNA	100060018	11	C	phosphatidylinositol transfer protein alpha [Source:VGNC Symbol;Acc:VGNC:21473]
863	Upregulated	ENSECAG00000016899	RETREG1	100147549	21	C	reticulophagy regulator 1 [Source:VGNC Symbol;Acc:VGNC:22309]
864	Upregulated	ENSECAG00000016910	SLC4A8	100052721	6	C	solute carrier family 4 member 8 [Source:VGNC Symbol;Acc:VGNC:23237]
865	Upregulated	ENSECAG00000016912	ATP11B	100066562	19	C	ATPase phospholipid transporting 11B (putative) [Source:HGNC Symbol;Acc:HGNC:13553]
866	Upregulated	ENSECAG00000016916	DGKD	100065016	6	C	diacylglycerol kinase delta [Source:VGNC Symbol;Acc:VGNC:17148]
867	Upregulated	ENSECAG00000016922	AZIN1	100056267	9	C	antizyme inhibitor 1 [Source:VGNC Symbol;Acc:VGNC:15721]
868	Upregulated	ENSECAG00000016926	GABPB1	100055527	1	C	GA binding protein transcription factor subunit beta 1 [Source:VGNC Symbol;Acc:VGNC:18189]
869	Upregulated	ENSECAG00000016927	SULF1	100051725	9	C	sulfatase 1 [Source:VGNC Symbol;Acc:VGNC:23753]
870	Upregulated	ENSECAG00000016938	SCIMP	100629451	11	C	SLP adaptor and CSK interacting membrane protein [Source:VGNC Symbol;Acc:VGNC:22726]
871	Upregulated	ENSECAG00000016948	H3-3B	115900865	11	C	H3.3 histone B [Source:VGNC Symbol;Acc:VGNC:83835]
872	Upregulated	ENSECAG00000016962	APOBR	100066345	13	C	apolipoprotein B receptor [Source:VGNC Symbol;Acc:VGNC:15420]
873	Upregulated	ENSECAG00000016983	ANKRD1	100071482	1	C	ankyrin repeat domain 1 [Source:VGNC Symbol;Acc:VGNC:15318]
874	Upregulated	ENSECAG00000017005	NOD2	100059123	3	C	nucleotide binding oligomerization domain containing 2 [Source:VGNC Symbol;Acc:VGNC:20796]
875	Upregulated	ENSECAG00000017014	LOC111769620	111769620	21	C	cytochrome P450 family 4 subfamily F member 126, pseudo [Source:VGNC Symbol;Acc:VGNC:103413]
876	Upregulated	ENSECAG00000017046	THOC6	100068915	13	C	THO complex 6 [Source:VGNC Symbol;Acc:VGNC:24086]
877	Upregulated	ENSECAG00000017077	IL17RA	100055511	6	C	interleukin 17 receptor A [Source:VGNC Symbol;Acc:VGNC:19002]
878	Upregulated	ENSECAG00000017104	ERRFI1	100052062	2	C	ERBB receptor feedback inhibitor 1 [Source:VGNC Symbol;Acc:VGNC:17677]
879	Upregulated	ENSECAG00000017121	RPF2	100072369	10	C	ribosome production factor 2 homolog [Source:VGNC Symbol;Acc:VGNC:22516]
880	Upregulated	ENSECAG00000017134	ADAP1	100630912	13	C	ArfGAP with dual PH domains 1 [Source:VGNC Symbol;Acc:VGNC:51102]
881	Upregulated	ENSECAG00000017135	ZC3H12D	100064737	31	C	zinc finger CCCH-type containing 12D [Source:VGNC Symbol;Acc:VGNC:55415]
882	Upregulated	ENSECAG00000017142	SEZ6	100072101	11	C	seizure related 6 homolog [Source:VGNC Symbol;Acc:VGNC:22882]
883	Upregulated	ENSECAG00000017148	FNIP1	100072917	14	C	folliculin interacting protein 1 [Source:VGNC Symbol;Acc:VGNC:18092]
884	Upregulated	ENSECAG00000017156	ST3GAL4	100072459	7	C	ST3 beta-galactoside alpha-2,3-sialyltransferase 4 [Source:VGNC Symbol;Acc:VGNC:23630]
885	Upregulated	ENSECAG00000017157	IER3	100055430	20	C	immediate early response 3 [Source:VGNC Symbol;Acc:VGNC:18942]
886	Upregulated	ENSECAG00000017179	PHC2	100070002	2	C	polyhomeotic homolog 2 [Source:VGNC Symbol;Acc:VGNC:21371]
887	Upregulated	ENSECAG00000017181	PTGS2	791253	5	C	prostaglandin-endoperoxide synthase 2 [Source:VGNC Symbol;Acc:VGNC:21997]
888	Upregulated	ENSECAG00000017193	PUM3	100058365	23	C	pumilio RNA binding family member 3 [Source:VGNC Symbol;Acc:VGNC:22046]
889	Upregulated	ENSECAG00000017197	RANBP1	100050559	8	C	RAN binding protein 1 [Source:VGNC Symbol;Acc:VGNC:58697]
890	Upregulated	ENSECAG00000017203	BTG2	NA	5	C	BTG anti-proliferation factor 2 [Source:HGNC Symbol;Acc:HGNC:1131]
891	Upregulated	ENSECAG00000017223	BCL2L1	100053597	22	C	BCL2 like 1 [Source:VGNC Symbol;Acc:VGNC:15791]
892	Upregulated	ENSECAG00000017237	ADGRE1	100066036	7	C	adhesion G protein-coupled receptor E1 [Source:VGNC Symbol;Acc:VGNC:59143]
893	Upregulated	ENSECAG00000017241	SAMSN1	100068667	26	C	SAM domain, SH3 domain and nuclear localization signals 1 [Source:VGNC Symbol;Acc:VGNC:52432]
894	Upregulated	ENSECAG00000017295	PLSCR1	100051043	16	C	phospholipid scramblase 1 [Source:HGNC Symbol;Acc:HGNC:9092]
895	Upregulated	ENSECAG00000017319	HMOX2	100066114	13	C	heme oxygenase 2 [Source:VGNC Symbol;Acc:VGNC:18815]
896	Upregulated	ENSECAG00000017322	CSKMT	100146462	12	C	citrate synthase lysine methyltransferase [Source:VGNC Symbol;Acc:VGNC:20118]
897	Upregulated	ENSECAG00000017386	ITGA1	100052424	21	C	integrin subunit alpha 1 [Source:VGNC Symbol;Acc:VGNC:19160]
898	Upregulated	ENSECAG00000017405	PPP1R13B	100060064	24	C	protein phosphatase 1 regulatory subunit 13B [Source:VGNC Symbol;Acc:VGNC:21757]
899	Upregulated	ENSECAG00000017406	HDAC4	100067014	6	C	histone deacetylase 4 [Source:HGNC Symbol;Acc:HGNC:14063]
900	Upregulated	ENSECAG00000017419	MTHFD2	100053990	15	C	methylenetetrahydrofolate dehydrogenase (NADP+ dependent) 2, methenyltetrahydrofolate cyclohydrolase [Source:VGNC Symbol;Acc:VGNC:55256]
901	Upregulated	ENSECAG00000017433	TNC	100049835	25	C	tenascin C [Source:VGNC Symbol;Acc:VGNC:24356]
902	Upregulated	ENSECAG00000017436	TREM1	100054285	20	C	triggering receptor expressed on myeloid cells 1 [Source:VGNC Symbol;Acc:VGNC:24481]
903	Upregulated	ENSECAG00000017440	TBC1D20	102151098	22	C	TBC1 domain family member 20 [Source:VGNC Symbol;Acc:VGNC:23902]
904	Upregulated	ENSECAG00000017457	CYTIP	100059499	18	C	cytohesin 1 interacting protein [Source:VGNC Symbol;Acc:VGNC:50473]
905	Upregulated	ENSECAG00000017464	ZNF207	NA	11	C	zinc finger protein 207 [Source:HGNC Symbol;Acc:HGNC:12998]
906	Upregulated	ENSECAG00000017482	RNF24	100629353	22	C	ring finger protein 24 [Source:VGNC Symbol;Acc:VGNC:22474]
907	Upregulated	ENSECAG00000017503	BNC2	100062869	23	C	basonuclin 2 [Source:VGNC Symbol;Acc:VGNC:15856]
908	Upregulated	ENSECAG00000017565	PDE7A	100052450	9	C	phosphodiesterase 7A [Source:VGNC Symbol;Acc:VGNC:21254]
909	Upregulated	ENSECAG00000017597	ZMYND15	100061402	11	C	zinc finger MYND-type containing 15 [Source:VGNC Symbol;Acc:VGNC:25255]
910	Upregulated	ENSECAG00000017607	AQP11	100063181	7	C	aquaporin 11 [Source:VGNC Symbol;Acc:VGNC:55782]
911	Upregulated	ENSECAG00000017625	ITGB3	100009709	11	C	integrin subunit beta 3 [Source:NCBI gene (formerly Entrezgene);Acc:100009709]
912	Upregulated	ENSECAG00000017628	ENTPD3	100068004	16	C	ectonucleoside triphosphate diphosphohydrolase 3 [Source:VGNC Symbol;Acc:VGNC:17597]
913	Upregulated	ENSECAG00000017657	FOSL2	100071081	15	C	FOS like 2, AP-1 transcription factor subunit [Source:VGNC Symbol;Acc:VGNC:18098]
914	Upregulated	ENSECAG00000017659	LSG1	100069172	19	C	large 60S subunit nuclear export GTPase 1 [Source:VGNC Symbol;Acc:VGNC:19814]
915	Upregulated	ENSECAG00000017662	NLRP12	100063024	10	C	NLR family pyrin domain containing 12 [Source:VGNC Symbol;Acc:VGNC:58773]
916	Upregulated	ENSECAG00000017672	MAST4	100056646	21	C	microtubule associated serine/threonine kinase family member 4 [Source:VGNC Symbol;Acc:VGNC:19991]
917	Upregulated	ENSECAG00000017676	BMP4	100034048	24	C	bone morphotic protein 4 [Source:VGNC Symbol;Acc:VGNC:15848]
918	Upregulated	ENSECAG00000017682	LRRC25	100070963	21	C	leucine rich repeat containing 25 [Source:VGNC Symbol;Acc:VGNC:58187]
919	Upregulated	ENSECAG00000017715	CSF1	100146493	5	C	colony stimulating factor 1 [Source:VGNC Symbol;Acc:VGNC:50826]
920	Upregulated	ENSECAG00000017724	GNA13	100062972	11	C	G protein subunit alpha 13 [Source:VGNC Symbol;Acc:VGNC:18414]
921	Upregulated	ENSECAG00000017734	TWNK	100070286	1	C	twinkle mtDNA helicase [Source:VGNC Symbol;Acc:VGNC:24670]
922	Upregulated	ENSECAG00000017755	RAPGEF4	100064121	18	C	Rap guanine nucleotide exchange factor 4 [Source:VGNC Symbol;Acc:VGNC:22182]
923	Upregulated	ENSECAG00000017787	FLVCR1	100050536	5	C	FLVCR heme transporter 1 [Source:VGNC Symbol;Acc:VGNC:82536]
924	Upregulated	ENSECAG00000017794	IRF1	100063253	14	C	interferon regulatory factor 1 [Source:VGNC Symbol;Acc:VGNC:19130]
925	Upregulated	ENSECAG00000017799	MYO1G	100052077	4	C	myosin IG [Source:VGNC Symbol;Acc:VGNC:20504]
926	Upregulated	ENSECAG00000017807	NAV2	100071978	7	C	neuron navigator 2 [Source:VGNC Symbol;Acc:VGNC:20568]
927	Upregulated	ENSECAG00000017890	CORO2A	100064061	25	C	coronin 2A [Source:VGNC Symbol;Acc:VGNC:16793]
928	Upregulated	ENSECAG00000017892	HCST	100060115	10	C	hematopoietic cell signal transducer [Source:VGNC Symbol;Acc:VGNC:18716]
929	Upregulated	ENSECAG00000017897	FAM167A	100060884	2	C	family with sequence similarity 167 member A [Source:VGNC Symbol;Acc:VGNC:17820]
930	Upregulated	ENSECAG00000017922	ADAM19	100059871	14	C	ADAM metallopeptidase domain 19 [Source:VGNC Symbol;Acc:VGNC:15051]
931	Upregulated	ENSECAG00000017925	CD200	100071509	19	C	CD200 molecule [Source:VGNC Symbol;Acc:VGNC:16250]
932	Upregulated	ENSECAG00000017956	TOR3A	100063083	5	C	torsin family 3 member A [Source:VGNC Symbol;Acc:VGNC:24415]
933	Upregulated	ENSECAG00000017968	SLC41A1	100050535	5	C	solute carrier family 41 member 1 [Source:VGNC Symbol;Acc:VGNC:23213]
934	Upregulated	ENSECAG00000017984	LITAF	100033923	13	C	lipopolysaccharide induced TNF factor [Source:VGNC Symbol;Acc:VGNC:19691]
935	Upregulated	ENSECAG00000017997	HIC2	100051007	8	C	HIC ZBTB transcriptional repressor 2 [Source:VGNC Symbol;Acc:VGNC:18780]
936	Upregulated	ENSECAG00000018002	FOSB	100065680	10	C	FosB proto-onco, AP-1 transcription factor subunit [Source:VGNC Symbol;Acc:VGNC:18096]
937	Upregulated	ENSECAG00000018014	DCUN1D3	100058079	13	C	defective in cullin neddylation 1 domain containing 3 [Source:VGNC Symbol;Acc:VGNC:17064]
938	Upregulated	ENSECAG00000018018	RRP1B	100050989	26	C	ribosomal RNA processing 1B [Source:VGNC Symbol;Acc:VGNC:22589]
939	Upregulated	ENSECAG00000018028	TLR2	100009701	2	C	toll like receptor 2 [Source:VGNC Symbol;Acc:VGNC:50779]
940	Upregulated	ENSECAG00000018044	PLLP	100062302	3	C	plasmolipin [Source:VGNC Symbol;Acc:VGNC:21583]
941	Upregulated	ENSECAG00000018057	IL2RA	100070292	29	C	interleukin 2 receptor subunit alpha [Source:VGNC Symbol;Acc:VGNC:19026]
942	Upregulated	ENSECAG00000018069	ARAP2	100065339	3	C	ArfGAP with RhoGAP domain, ankyrin repeat and PH domain 2 [Source:VGNC Symbol;Acc:VGNC:15440]
943	Upregulated	ENSECAG00000018072	LRRC59	100069924	11	C
944	Upregulated	ENSECAG00000018108	VGF	100059402	13	C	VGF nerve growth factor inducible [Source:HGNC Symbol;Acc:HGNC:12684]
945	Upregulated	ENSECAG00000018113	LYZ	100052143	6	C	lysozyme [Source:VGNC Symbol;Acc:VGNC:56581]
946	Upregulated	ENSECAG00000018141	CERS2	100055037	5	C	ceramide synthase 2 [Source:VGNC Symbol;Acc:VGNC:16439]
947	Upregulated	ENSECAG00000018168	ATF5	100146705	10	C	activating transcription factor 5 [Source:VGNC Symbol;Acc:VGNC:15612]
948	Upregulated	ENSECAG00000018199	KCNN3	100057020	5	C	potassium calcium-activated channel subfamily N member 3 [Source:VGNC Symbol;Acc:VGNC:19305]
949	Upregulated	ENSECAG00000018242	HNRNPAB	111767711	14	C	heteroous nuclear ribonucleoprotein A/B [Source:VGNC Symbol;Acc:VGNC:101473]
950	Upregulated	ENSECAG00000018261	RGS4	100058342	5	C	regulator of G protein signaling 4 [Source:VGNC Symbol;Acc:VGNC:22353]
951	Upregulated	ENSECAG00000018280	TACC2	100064696	1	C	transforming acidic coiled-coil containing protein 2 [Source:VGNC Symbol;Acc:VGNC:23838]
952	Upregulated	ENSECAG00000018324	SLC43A2	100072377	11	C	solute carrier family 43 member 2 [Source:VGNC Symbol;Acc:VGNC:23217]
953	Upregulated	ENSECAG00000018333	EZR	100059467	31	C	ezrin [Source:VGNC Symbol;Acc:VGNC:17751]
954	Upregulated	ENSECAG00000018398	TRIM69	100056035	1	C	tripartite motif containing 69 [Source:VGNC Symbol;Acc:VGNC:24523]
955	Upregulated	ENSECAG00000018426	ERF	100069683	10	C	ETS2 repressor factor [Source:VGNC Symbol;Acc:VGNC:17660]
956	Upregulated	ENSECAG00000018428	HSPH1	100062150	17	C	heat shock protein family H (Hsp110) member 1 [Source:VGNC Symbol;Acc:VGNC:84462]
957	Upregulated	ENSECAG00000018441	RIOK2	100064864	14	C	RIO kinase 2 [Source:VGNC Symbol;Acc:VGNC:49355]
958	Upregulated	ENSECAG00000018478	NIFK	100055172	18	C	nucleolar protein interacting with the FHA domain of MKI67 [Source:VGNC Symbol;Acc:VGNC:51485]
959	Upregulated	ENSECAG00000018490	HIVEP3	100067790	2	C	HIVEP zinc finger 3 [Source:VGNC Symbol;Acc:VGNC:81685]
960	Upregulated	ENSECAG00000018510	RGS20	100050471	9	C	regulator of G protein signaling 20 [Source:VGNC Symbol;Acc:VGNC:22349]
961	Upregulated	ENSECAG00000018548	TRIM35	100060341	2	C	tripartite motif containing 35 [Source:VGNC Symbol;Acc:VGNC:24504]
962	Upregulated	ENSECAG00000018565	METTL13	100052265	5	C	methyltransferase 13, eEF1A lysine and N-terminal methyltransferase [Source:VGNC Symbol;Acc:VGNC:20119]
963	Upregulated	ENSECAG00000018580	KLHL40	100067358	16	C	kelch like family member 40 [Source:VGNC Symbol;Acc:VGNC:19477]
964	Upregulated	ENSECAG00000018600	ACTG1	100050139	11	C	actin gamma 1 [Source:VGNC Symbol;Acc:VGNC:51374]
965	Upregulated	ENSECAG00000018603	SLC46A2	100056842	25	C	solute carrier family 46 member 2 [Source:VGNC Symbol;Acc:VGNC:23228]
966	Upregulated	ENSECAG00000018663	PLB1	100071076	15	C	phospholipase B1 [Source:VGNC Symbol;Acc:VGNC:21532]
967	Upregulated	ENSECAG00000018664	TM4SF18	100058490	16	C	transmembrane 4 L six family member 18 [Source:VGNC Symbol;Acc:VGNC:24141]
968	Upregulated	ENSECAG00000018736	MRAS	100064781	16	C	muscle RAS onco homolog [Source:VGNC Symbol;Acc:VGNC:20307]
969	Upregulated	ENSECAG00000018743	EVA1C	100063805	26	C	eva-1 homolog C [Source:VGNC Symbol;Acc:VGNC:17708]
970	Upregulated	ENSECAG00000018754	ALYREF	106782613	11	C	Aly/REF export factor [Source:VGNC Symbol;Acc:VGNC:56392]
971	Upregulated	ENSECAG00000018755	SFXN1	100069168	14	C	sideroflexin 1 [Source:VGNC Symbol;Acc:VGNC:22907]
972	Upregulated	ENSECAG00000018760	CDR2L	100060171	11	C	cerebellar deration related protein 2 like [Source:VGNC Symbol;Acc:VGNC:16374]
973	Upregulated	ENSECAG00000018804	METTL2A	100065120	11	C
974	Upregulated	ENSECAG00000018808	TG	100058029	9	C	thyroglobulin [Source:VGNC Symbol;Acc:VGNC:24049]
975	Upregulated	ENSECAG00000018823	MCL1	100054765	5	C	MCL1 apoptosis regulator, BCL2 family member [Source:VGNC Symbol;Acc:VGNC:20032]
976	Upregulated	ENSECAG00000018835	TENT5B	100070967	2	C	terminal nucleotidyltransferase 5B [Source:VGNC Symbol;Acc:VGNC:17874]
977	Upregulated	ENSECAG00000018841	CGA	100034174	10	C	glycoprotein hormones, alpha polypeptide [Source:VGNC Symbol;Acc:VGNC:49352]
978	Upregulated	ENSECAG00000018843	TMEM165	100059506	3	C	transmembrane protein 165 [Source:VGNC Symbol;Acc:VGNC:51342]
979	Upregulated	ENSECAG00000018845	PTBP1	100061673	7	C	polypyrimidine tract binding protein 1 [Source:VGNC Symbol;Acc:VGNC:56779]
980	Upregulated	ENSECAG00000018849	OSER1	100070723	22	C	oxidative stress responsive serine rich 1 [Source:VGNC Symbol;Acc:VGNC:21071]
981	Upregulated	ENSECAG00000018860	ZFP36L1	100063597	24	C	ZFP36 ring finger protein like 1 [Source:VGNC Symbol;Acc:VGNC:25217]
982	Upregulated	ENSECAG00000018874	PRICKLE1	100050052	6	C	prickle planar cell polarity protein 1 [Source:VGNC Symbol;Acc:VGNC:21832]
983	Upregulated	ENSECAG00000018910	DDX51	100062070	8	C	DEAD-box helicase 51 [Source:VGNC Symbol;Acc:VGNC:17100]
984	Upregulated	ENSECAG00000018924	PTK2B	100054547	2	C	protein tyrosine kinase 2 beta [Source:VGNC Symbol;Acc:VGNC:22003]
985	Upregulated	ENSECAG00000018927	ANGPTL4	100067036	7	C	angiopoietin like 4 [Source:HGNC Symbol;Acc:HGNC:16039]
986	Upregulated	ENSECAG00000018996	PLEK	100051039	15	C	pleckstrin [Source:VGNC Symbol;Acc:VGNC:21554]
987	Upregulated	ENSECAG00000019060	ESYT3	100051874	16	C	extended synaptotagmin 3 [Source:VGNC Symbol;Acc:VGNC:56812]
988	Upregulated	ENSECAG00000019065	ABCG1	100058103	26	C	ATP binding cassette subfamily G member 1 [Source:VGNC Symbol;Acc:VGNC:59232]
989	Upregulated	ENSECAG00000019071	TM4SF1	100050742	16	C	transmembrane 4 L six family member 1 [Source:VGNC Symbol;Acc:VGNC:24140]
990	Upregulated	ENSECAG00000019083	SORL1	100071572	7	C	sortilin related receptor 1 [Source:VGNC Symbol;Acc:VGNC:23452]
991	Upregulated	ENSECAG00000019089	TRIM27	100060192	20	C	tripartite motif containing 27 [Source:VGNC Symbol;Acc:VGNC:24498]
992	Upregulated	ENSECAG00000019115	IL13RA1	100055312	X	C	interleukin 13 receptor subunit alpha 1 [Source:VGNC Symbol;Acc:VGNC:18997]
993	Upregulated	ENSECAG00000019125	FASN	100057311	11	C	fatty acid synthase [Source:VGNC Symbol;Acc:VGNC:17918]
994	Upregulated	ENSECAG00000019152	CEP170B	100146942	24	C	centrosomal protein 170B [Source:VGNC Symbol;Acc:VGNC:55273]
995	Upregulated	ENSECAG00000019163	LYPD4	100069898	10	C	LY6/PLAUR domain containing 4 [Source:VGNC Symbol;Acc:VGNC:19854]
996	Upregulated	ENSECAG00000019173	FAM13A	100063998	3	C	family with sequence similarity 13 member A [Source:VGNC Symbol;Acc:VGNC:17805]
997	Upregulated	ENSECAG00000019187	PEA15	100058382	5	C	proliferation and apoptosis adaptor protein 15 [Source:VGNC Symbol;Acc:VGNC:21296]
998	Upregulated	ENSECAG00000019212	WDR4	100057729	26	C	WD repeat domain 4 [Source:VGNC Symbol;Acc:VGNC:24996]
999	Upregulated	ENSECAG00000019217	HM13	100053502	22	C	histocompatibility minor 13 [Source:VGNC Symbol;Acc:VGNC:18799]
1000	Upregulated	ENSECAG00000019237	CNIH3	100055915	30	C	cornichon family AMPA receptor auxiliary protein 3 [Source:VGNC Symbol;Acc:VGNC:16666]
1001	Upregulated	ENSECAG00000019243	HSD11B1	100056429	5	C	hydroxysteroid 11-beta dehydrogenase 1 [Source:VGNC Symbol;Acc:VGNC:18880]
1002	Upregulated	ENSECAG00000019299	TBL3	100065596	13	C	transducin beta like 3 [Source:VGNC Symbol;Acc:VGNC:23925]
1003	Upregulated	ENSECAG00000019319	NUDT4	100064437	28	C	nudix hydrolase 4 [Source:VGNC Symbol;Acc:VGNC:56386]
1004	Upregulated	ENSECAG00000019322	IL21R	100066814	13	C	interleukin 21 receptor [Source:VGNC Symbol;Acc:VGNC:19017]
1005	Upregulated	ENSECAG00000019354	GMPPB	100062712	16	C	GDP-mannose pyrophosphorylase B [Source:VGNC Symbol;Acc:VGNC:18410]
1006	Upregulated	ENSECAG00000019359		NA	7	C	dihydrouridine synthase 3 like [Source:HGNC Symbol;Acc:HGNC:26920]
1007	Upregulated	ENSECAG00000019398	TFPI2	100051361	4	C	tissue factor pathway inhibitor 2 [Source:VGNC Symbol;Acc:VGNC:24046]
1008	Upregulated	ENSECAG00000019399	TGS1	100067973	9	C	trimethylguanosine synthase 1 [Source:VGNC Symbol;Acc:VGNC:24066]
1009	Upregulated	ENSECAG00000019411	HERC6	100063706	3	C	HECT and RLD domain containing E3 ubiquitin protein ligase family member 6 [Source:VGNC Symbol;Acc:VGNC:18754]
1010	Upregulated	ENSECAG00000019438	OSMR	100066819	21	C	oncostatin M receptor [Source:VGNC Symbol;Acc:VGNC:59281]
1011	Upregulated	ENSECAG00000019445	MMP12	100034195	7	C	matrix metallopeptidase 12 [Source:VGNC Symbol;Acc:VGNC:20223]
1012	Upregulated	ENSECAG00000019451	RASSF5	100051000	5	C	Ras association domain family member 5 [Source:VGNC Symbol;Acc:VGNC:22212]
1013	Upregulated	ENSECAG00000019455	NIPAL1	100054388	3	C	NIPA like domain containing 1 [Source:VGNC Symbol;Acc:VGNC:20738]
1014	Upregulated	ENSECAG00000019476	ACTN1	100053070	24	C	actinin alpha 1 [Source:VGNC Symbol;Acc:VGNC:15022]
1015	Upregulated	ENSECAG00000019499	ISG20	100053929	1	C	interferon stimulated exonuclease 20 [Source:VGNC Symbol;Acc:VGNC:19149]
1016	Upregulated	ENSECAG00000019506	ARRDC3	100065030	14	C	arrestin domain containing 3 [Source:VGNC Symbol;Acc:VGNC:15546]
1017	Upregulated	ENSECAG00000019517	TRIM56	100060136	13	C	tripartite motif containing 56 [Source:HGNC Symbol;Acc:HGNC:19028]
1018	Upregulated	ENSECAG00000019557	LDLR	100057389	7	C	low density lipoprotein receptor [Source:VGNC Symbol;Acc:VGNC:19621]
1019	Upregulated	ENSECAG00000019560	KCTD10	100066665	8	C	potassium channel tetramerization domain containing 10 [Source:VGNC Symbol;Acc:VGNC:19316]
1020	Upregulated	ENSECAG00000019591	ANKRD28	100052418	16	C	ankyrin repeat domain 28 [Source:VGNC Symbol;Acc:VGNC:15330]
1021	Upregulated	ENSECAG00000019593	NFKB2	100069984	1	C	nuclear factor kappa B subunit 2 [Source:VGNC Symbol;Acc:VGNC:20713]
1022	Upregulated	ENSECAG00000019607	GRWD1	100051020	10	C	glutamate rich WD repeat containing 1 [Source:VGNC Symbol;Acc:VGNC:18613]
1023	Upregulated	ENSECAG00000019617	ATP8B4	100069998	1	C	ATPase phospholipid transporting 8B4 (putative) [Source:HGNC Symbol;Acc:HGNC:13536]
1024	Upregulated	ENSECAG00000019626	TENT5C	100059755	5	C	terminal nucleotidyltransferase 5C [Source:VGNC Symbol;Acc:VGNC:17875]
1025	Upregulated	ENSECAG00000019659		NA	10	C
1026	Upregulated	ENSECAG00000019660	TRIB1	100033926	9	C	tribbles pseudokinase 1 [Source:VGNC Symbol;Acc:VGNC:56312]
1027	Upregulated	ENSECAG00000019713	SRM	100056730	2	C	spermidine synthase [Source:VGNC Symbol;Acc:VGNC:23584]
1028	Upregulated	ENSECAG00000019747	ETV3	100058297	5	C	ETS variant transcription factor 3 [Source:VGNC Symbol;Acc:VGNC:49451]
1029	Upregulated	ENSECAG00000019750	IL6ST	100051700	21	C	interleukin 6 cytokine family signal transducer [Source:VGNC Symbol;Acc:VGNC:19036]
1030	Upregulated	ENSECAG00000019772	PTPN1	100052066	22	C	protein tyrosine phosphatase non-receptor type 1 [Source:VGNC Symbol;Acc:VGNC:22010]
1031	Upregulated	ENSECAG00000019781	SERPINE1	100033931	13	C	serpin family E member 1 [Source:VGNC Symbol;Acc:VGNC:22856]
1032	Upregulated	ENSECAG00000019795	ARID5B	100072374	1	C	AT-rich interaction domain 5B [Source:VGNC Symbol;Acc:VGNC:15505]
1033	Upregulated	ENSECAG00000019802	SREBF1	100052283	11	C	sterol regulatory element binding transcription factor 1 [Source:VGNC Symbol;Acc:VGNC:23576]
1034	Upregulated	ENSECAG00000019875	CSF2RB	100054613	28	C
1035	Upregulated	ENSECAG00000019877	DENND11	100065571	4	C	DENN domain containing 11 [Source:VGNC Symbol;Acc:VGNC:19373]
1036	Upregulated	ENSECAG00000019880	ADAMTS9	100049887	16	C	ADAM metallopeptidase with thrombospondin type 1 motif 9 [Source:VGNC Symbol;Acc:VGNC:15074]
1037	Upregulated	ENSECAG00000019885	ATP1B3	100062895	16	C	ATPase Na+/K+ transporting subunit beta 3 [Source:VGNC Symbol;Acc:VGNC:15647]
1038	Upregulated	ENSECAG00000019894	RBMS1	100060392	18	C	RNA binding motif single stranded interacting protein 1 [Source:VGNC Symbol;Acc:VGNC:22253]
1039	Upregulated	ENSECAG00000019895	LRRC32	100063749	7	C	leucine rich repeat containing 32 [Source:VGNC Symbol;Acc:VGNC:56759]
1040	Upregulated	ENSECAG00000019897	DDX56	100065131	4	C	DEAD-box helicase 56 [Source:VGNC Symbol;Acc:VGNC:17105]
1041	Upregulated	ENSECAG00000019900	CFL1	100057603	12	C	cofilin 1 [Source:VGNC Symbol;Acc:VGNC:16464]
1042	Upregulated	ENSECAG00000019904	CHST11	100067989	28	C	carbohydrate sulfotransferase 11 [Source:VGNC Symbol;Acc:VGNC:16534]
1043	Upregulated	ENSECAG00000019913	FURIN	100068931	1	C	furin, paired basic amino acid cleaving enzyme [Source:VGNC Symbol;Acc:VGNC:18155]
1044	Upregulated	ENSECAG00000019914	NFKBIE	100067767	20	C	NFKB inhibitor epsilon [Source:VGNC Symbol;Acc:VGNC:20715]
1045	Upregulated	ENSECAG00000019932	LOC100058771	100058771	11	C
1046	Upregulated	ENSECAG00000019975	LEF1	100072938	2	C	lymphoid enhancer binding factor 1 [Source:VGNC Symbol;Acc:VGNC:19627]
1047	Upregulated	ENSECAG00000019977	C7H19orf38	100629291	7	C	chromosome 7 C19orf38 homolog [Source:VGNC Symbol;Acc:VGNC:52354]
1048	Upregulated	ENSECAG00000019993	KALRN	100060560	19	C	kalirin RhoGEF kinase [Source:VGNC Symbol;Acc:VGNC:19234]
1049	Upregulated	ENSECAG00000019997	SUZ12	100071831	11	C	SUZ12 polycomb repressive complex 2 subunit [Source:VGNC Symbol;Acc:VGNC:23777]
1050	Upregulated	ENSECAG00000020003	QRICH2	100058952	11	C	glutamine rich 2 [Source:VGNC Symbol;Acc:VGNC:56468]
1051	Upregulated	ENSECAG00000020016	TMEM89	100629726	16	C	transmembrane protein 89 [Source:VGNC Symbol;Acc:VGNC:56853]
1052	Upregulated	ENSECAG00000020032	MTHFR	100050979	2	C	methylenetetrahydrofolate reductase [Source:VGNC Symbol;Acc:VGNC:20415]
1053	Upregulated	ENSECAG00000020047	MYF5	100060703	28	C	myogenic factor 5 [Source:VGNC Symbol;Acc:VGNC:20475]
1054	Upregulated	ENSECAG00000020055	PFKP	100070818	29	C	phosphofructokinase, platelet [Source:VGNC Symbol;Acc:VGNC:21342]
1055	Upregulated	ENSECAG00000020066	DNAJB1	100065086	7	C	DnaJ heat shock protein family (Hsp40) member B1 [Source:VGNC Symbol;Acc:VGNC:59155]
1056	Upregulated	ENSECAG00000020068	PVRIG	102149166	13	C	PVR related immunoglobulin domain containing [Source:VGNC Symbol;Acc:VGNC:58226]
1057	Upregulated	ENSECAG00000020069	PLEKHG2	100147191	10	C	pleckstrin homology and RhoGEF domain containing G2 [Source:VGNC Symbol;Acc:VGNC:21567]
1058	Upregulated	ENSECAG00000020122	SELL	100058663	5	C	selectin L [Source:VGNC Symbol;Acc:VGNC:55185]
1059	Upregulated	ENSECAG00000020125	BCR	100052938	8	C	BCR activator of RhoGEF and GTPase [Source:VGNC Symbol;Acc:VGNC:58127]
1060	Upregulated	ENSECAG00000020139	WDR26	100055826	30	C	WD repeat domain 26 [Source:VGNC Symbol;Acc:VGNC:24987]
1061	Upregulated	ENSECAG00000020162	PRR5L	100052234	12	C	proline rich 5 like [Source:VGNC Symbol;Acc:VGNC:58220]
1062	Upregulated	ENSECAG00000020167	RGMA	100051861	1	C	repulsive guidance molecule BMP co-receptor a [Source:VGNC Symbol;Acc:VGNC:22335]
1063	Upregulated	ENSECAG00000020173	ENG	100070421	25	C	endoglin [Source:VGNC Symbol;Acc:VGNC:17578]
1064	Upregulated	ENSECAG00000020188	CNN3	100058159	5	C	calponin 3 [Source:VGNC Symbol;Acc:VGNC:16672]
1065	Upregulated	ENSECAG00000020201	GCNT1	100061416	23	C	glucosaminyl (N-acetyl) transferase 1 [Source:NCBI gene (formerly Entrezgene);Acc:100061416]
1066	Upregulated	ENSECAG00000020213	PGS1	NA	11	C	phosphatidylglycerophosphate synthase 1 [Source:VGNC Symbol;Acc:VGNC:56464]
1067	Upregulated	ENSECAG00000020227	ZYX	100147478	4	C	zyxin [Source:VGNC Symbol;Acc:VGNC:25430]
1068	Upregulated	ENSECAG00000020234	TUBB	106782295	20	C	tubulin beta class I [Source:VGNC Symbol;Acc:VGNC:49368]
1069	Upregulated	ENSECAG00000020259	SMAD3	100033845	1	C	SMAD family member 3 [Source:VGNC Symbol;Acc:VGNC:23312]
1070	Upregulated	ENSECAG00000020260	TYK2	100146182	7	C	tyrosine kinase 2 [Source:VGNC Symbol;Acc:VGNC:56801]
1071	Upregulated	ENSECAG00000020278	RAP1GAP2	100072524	11	C	RAP1 GTPase activating protein 2 [Source:VGNC Symbol;Acc:VGNC:22177]
1072	Upregulated	ENSECAG00000020279	SLC9A5	100053217	3	C	solute carrier family 9 member A5 [Source:VGNC Symbol;Acc:VGNC:23281]
1073	Upregulated	ENSECAG00000020292	PIEZO1	100050994	3	C	piezo type mechanosensitive ion channel component 1 [Source:VGNC Symbol;Acc:VGNC:21418]
1074	Upregulated	ENSECAG00000020294	DCLK3	100054924	16	C	doublecortin like kinase 3 [Source:VGNC Symbol;Acc:VGNC:17043]
1075	Upregulated	ENSECAG00000020341	LOC102148327	102148327	10	C
1076	Upregulated	ENSECAG00000020379	RFX2	100060438	7	C	regulatory factor X2 [Source:VGNC Symbol;Acc:VGNC:22327]
1077	Upregulated	ENSECAG00000020403	CSRNP2	100052444	6	C	cysteine and serine rich nuclear protein 2 [Source:VGNC Symbol;Acc:VGNC:16911]
1078	Upregulated	ENSECAG00000020411	FOLR1	100052723	7	C
1079	Upregulated	ENSECAG00000020431	SGK1	100073151	10	C	serum/glucocorticoid regulated kinase 1 [Source:VGNC Symbol;Acc:VGNC:56741]
1080	Upregulated	ENSECAG00000020451	COA7	100061716	2	C	cytochrome c oxidase assembly factor 7 [Source:VGNC Symbol;Acc:VGNC:50679]
1081	Upregulated	ENSECAG00000020463	HSPB1	100059763	13	C	heat shock protein family B (small) member 1 [Source:VGNC Symbol;Acc:VGNC:51154]
1082	Upregulated	ENSECAG00000020479	GEMIN5	100071362	14	C	gem nuclear organelle associated protein 5 [Source:VGNC Symbol;Acc:VGNC:18304]
1083	Upregulated	ENSECAG00000020489	SLITRK2	100055684	X	C	SLIT and NTRK like family member 2 [Source:VGNC Symbol;Acc:VGNC:23301]
1084	Upregulated	ENSECAG00000020507	PDCD11	100034019	1	C	programmed cell death 11 [Source:VGNC Symbol;Acc:VGNC:21228]
1085	Upregulated	ENSECAG00000020524	MRNIP	100067209	14	C	MRN complex interacting protein [Source:VGNC Symbol;Acc:VGNC:55453]
1086	Upregulated	ENSECAG00000020535	DDIT3	100053417	6	C	DNA damage inducible transcript 3 [Source:VGNC Symbol;Acc:VGNC:17075]
1087	Upregulated	ENSECAG00000020544	GLIS3	100051202	23	C	GLIS family zinc finger 3 [Source:VGNC Symbol;Acc:VGNC:18379]
1088	Upregulated	ENSECAG00000020563	PIM1	100053898	20	C	Pim-1 proto-onco, serine/threonine kinase [Source:VGNC Symbol;Acc:VGNC:21456]
1089	Upregulated	ENSECAG00000020569	ATP13A1	100071205	21	C	ATPase 13A1 [Source:VGNC Symbol;Acc:VGNC:15639]
1090	Upregulated	ENSECAG00000020576	TMEM181	NA	31	C	transmembrane protein 181 [Source:VGNC Symbol;Acc:VGNC:24230]
1091	Upregulated	ENSECAG00000020583	SMAD7	100033853	8	C	SMAD family member 7 [Source:VGNC Symbol;Acc:VGNC:50974]
1092	Upregulated	ENSECAG00000020619	MSX1	100069768	3	C	msh homeobox 1 [Source:VGNC Symbol;Acc:VGNC:58466]
1093	Upregulated	ENSECAG00000020648	PRG4	100034016	5	C
1094	Upregulated	ENSECAG00000020653	TMEM39A	100061060	19	C	transmembrane protein 39A [Source:VGNC Symbol;Acc:VGNC:24289]
1095	Upregulated	ENSECAG00000020656	CLDND1	100072425	19	C	claudin domain containing 1 [Source:VGNC Symbol;Acc:VGNC:16598]
1096	Upregulated	ENSECAG00000020664	ROBO4	100072289	7	C	roundabout guidance receptor 4 [Source:VGNC Symbol;Acc:VGNC:22495]
1097	Upregulated	ENSECAG00000020685	IGF2BP2	100059313	19	C	insulin like growth factor 2 mRNA binding protein 2 [Source:VGNC Symbol;Acc:VGNC:18970]
1098	Upregulated	ENSECAG00000020716	MYH9	100054482	28	C	myosin heavy chain 9 [Source:VGNC Symbol;Acc:VGNC:20481]
1099	Upregulated	ENSECAG00000020720	CD38	100068959	3	C	CD38 molecule [Source:VGNC Symbol;Acc:VGNC:51151]
1100	Upregulated	ENSECAG00000020730	RNH1	100050482	12	C	ribonuclease/angiogenin inhibitor 1 [Source:VGNC Symbol;Acc:VGNC:22489]
1101	Upregulated	ENSECAG00000020771	CCDC134	100055970	28	C	coiled-coil domain containing 134 [Source:VGNC Symbol;Acc:VGNC:16122]
1102	Upregulated	ENSECAG00000020792	CAMTA1	100058852	2	C	calmodulin binding transcription activator 1 [Source:VGNC Symbol;Acc:VGNC:16029]
1103	Upregulated	ENSECAG00000020810	TNFRSF18	100066195	2	C	TNF receptor superfamily member 18 [Source:VGNC Symbol;Acc:VGNC:50785]
1104	Upregulated	ENSECAG00000020854	TARS1	100068323	21	C	threonyl-tRNA synthetase 1 [Source:VGNC Symbol;Acc:VGNC:23877]
1105	Upregulated	ENSECAG00000020898	RELB	100070664	10	C	RELB proto-onco, NF-kB subunit [Source:VGNC Symbol;Acc:VGNC:51071]
1106	Upregulated	ENSECAG00000020953	CNGA1	100061553	3	C	cyclic nucleotide gated channel subunit alpha 1 [Source:VGNC Symbol;Acc:VGNC:16663]
1107	Upregulated	ENSECAG00000020971	RND1	100058747	6	C	Rho family GTPase 1 [Source:VGNC Symbol;Acc:VGNC:22421]
1108	Upregulated	ENSECAG00000021015	ATP8B1	100054112	8	C	ATPase phospholipid transporting 8B1 [Source:VGNC Symbol;Acc:VGNC:15687]
1109	Upregulated	ENSECAG00000021106	TECPR2	100058537	24	C	tectonin beta-propeller repeat containing 2 [Source:VGNC Symbol;Acc:VGNC:23984]
1110	Upregulated	ENSECAG00000021167	JMJD6	100058567	11	C	jumonji domain containing 6, arginine demethylase and lysine hydroxylase [Source:VGNC Symbol;Acc:VGNC:56438]
1111	Upregulated	ENSECAG00000021199	SYS1	100070943	22	C	SYS1 golgi trafficking protein [Source:VGNC Symbol;Acc:VGNC:58957]
1112	Upregulated	ENSECAG00000021201	BMP2	100051701	22	C	bone morphotic protein 2 [Source:VGNC Symbol;Acc:VGNC:15847]
1113	Upregulated	ENSECAG00000021206	HAS2	100009708	9	C	hyaluronan synthase 2 [Source:VGNC Symbol;Acc:VGNC:18696]
1114	Upregulated	ENSECAG00000021209	CRELD2	100054752	28	C	cysteine rich with EGF like domains 2 [Source:VGNC Symbol;Acc:VGNC:16862]
1115	Upregulated	ENSECAG00000021229	SURF6	100066565	25	C	surfeit 6 [Source:VGNC Symbol;Acc:VGNC:23770]
1116	Upregulated	ENSECAG00000021240	SH3RF1	100061339	2	C	SH3 domain containing ring finger 1 [Source:VGNC Symbol;Acc:VGNC:22947]
1117	Upregulated	ENSECAG00000021260	BYSL	100066546	20	C	bystin like [Source:VGNC Symbol;Acc:VGNC:15930]
1118	Upregulated	ENSECAG00000021269	ETS2	100059969	26	C	ETS proto-onco 2, transcription factor [Source:VGNC Symbol;Acc:VGNC:17701]
1119	Upregulated	ENSECAG00000021284	KLHL38	100067152	9	C	kelch like family member 38 [Source:HGNC Symbol;Acc:HGNC:34435]
1120	Upregulated	ENSECAG00000021299	NOP56	100067054	22	C	NOP56 ribonucleoprotein [Source:VGNC Symbol;Acc:VGNC:20810]
1121	Upregulated	ENSECAG00000021300	CFLAR	100068181	18	C	CASP8 and FADD like apoptosis regulator [Source:VGNC Symbol;Acc:VGNC:16466]
1122	Upregulated	ENSECAG00000021305	NFX1	100053795	23	C	nuclear transcription factor, X-box binding 1 [Source:HGNC Symbol;Acc:HGNC:7803]
1123	Upregulated	ENSECAG00000021309	SHROOM4	100052405	X	C	shroom family member 4 [Source:VGNC Symbol;Acc:VGNC:55535]
1124	Upregulated	ENSECAG00000021324	NR6A1	100070969	25	C	nuclear receptor subfamily 6 group A member 1 [Source:VGNC Symbol;Acc:VGNC:20874]
1125	Upregulated	ENSECAG00000021330	HMGCR	100065577	14	C	3-hydroxy-3-methylglutaryl-CoA reductase [Source:VGNC Symbol;Acc:VGNC:18807]
1126	Upregulated	ENSECAG00000021364	ST3GAL1	100069007	9	C	ST3 beta-galactoside alpha-2,3-sialyltransferase 1 [Source:VGNC Symbol;Acc:VGNC:23627]
1127	Upregulated	ENSECAG00000021378	SH2D2A	100147561	5	C	SH2 domain containing 2A [Source:VGNC Symbol;Acc:VGNC:58677]
1128	Upregulated	ENSECAG00000021383	EFNA1	100063307	5	C	ephrin A1 [Source:VGNC Symbol;Acc:VGNC:17447]
1129	Upregulated	ENSECAG00000021393	RRAS2	100071586	7	C	RAS related 2 [Source:VGNC Symbol;Acc:VGNC:50497]
1130	Upregulated	ENSECAG00000021398	HDAC5	100051252	11	C	histone deacetylase 5 [Source:VGNC Symbol;Acc:VGNC:50594]
1131	Upregulated	ENSECAG00000021413	ADGRG1	100062615	3	C	adhesion G protein-coupled receptor G1 [Source:VGNC Symbol;Acc:VGNC:15107]
1132	Upregulated	ENSECAG00000021443	HEATR1	100050411	1	C	HEAT repeat containing 1 [Source:VGNC Symbol;Acc:VGNC:18726]
1133	Upregulated	ENSECAG00000021451	KHNYN	100054019	1	C	KH and NYN domain containing [Source:VGNC Symbol;Acc:VGNC:19352]
1134	Upregulated	ENSECAG00000021468	POPDC2	100070977	19	C	popeye domain containing 2 [Source:VGNC Symbol;Acc:VGNC:21701]
1135	Upregulated	ENSECAG00000021478	EIF4A1	100061902	11	C	eukaryotic translation initiation factor 4A1 [Source:VGNC Symbol;Acc:VGNC:17498]
1136	Upregulated	ENSECAG00000021484	CEMIP2	100055623	23	C	cell migration inducing hyaluronidase 2 [Source:VGNC Symbol;Acc:VGNC:24243]
1137	Upregulated	ENSECAG00000021497	EMP1	100063668	6	C	epithelial membrane protein 1 [Source:VGNC Symbol;Acc:VGNC:17570]
1138	Upregulated	ENSECAG00000021500	HCFC1R1	100065863	13	C	host cell factor C1 regulator 1 [Source:VGNC Symbol;Acc:VGNC:18708]
1139	Upregulated	ENSECAG00000021505	MAP3K2	100050628	18	C	mitogen-activated protein kinase kinase kinase 2 [Source:VGNC Symbol;Acc:VGNC:19936]
1140	Upregulated	ENSECAG00000021508	PACRGL	100068267	3	C	parkin coregulated like [Source:VGNC Symbol;Acc:VGNC:21122]
1141	Upregulated	ENSECAG00000021520	SLC44A3	100058196	5	C	solute carrier family 44 member 3 [Source:VGNC Symbol;Acc:VGNC:23220]
1142	Upregulated	ENSECAG00000021525	IL4R	791252	13	C	interleukin 4 receptor [Source:VGNC Symbol;Acc:VGNC:49473]
1143	Upregulated	ENSECAG00000021529	EZH2	100051290	4	C	enhancer of zeste 2 polycomb repressive complex 2 subunit [Source:VGNC Symbol;Acc:VGNC:17750]
1144	Upregulated	ENSECAG00000021543	CDKN1A	100064022	20	C	cyclin dependent kinase inhibitor 1A [Source:VGNC Symbol;Acc:VGNC:16363]
1145	Upregulated	ENSECAG00000021552	RBM20	100068916	1	C	RNA binding motif protein 20 [Source:VGNC Symbol;Acc:VGNC:51653]
1146	Upregulated	ENSECAG00000021580	LOC100067869	100067869	3	C
1147	Upregulated	ENSECAG00000021586	FBP1	100061491	23	C	fructose-bisphosphatase 1 [Source:VGNC Symbol;Acc:VGNC:59252]
1148	Upregulated	ENSECAG00000021598	ZFAND2A	100630871	13	C	zinc finger AN1-type containing 2A [Source:VGNC Symbol;Acc:VGNC:25208]
1149	Upregulated	ENSECAG00000021602	PARM1	100057050	3	C	prostate androgen-regulated mucin-like protein 1 [Source:VGNC Symbol;Acc:VGNC:21166]
1150	Upregulated	ENSECAG00000021603	LCP2	100059274	14	C	lymphocyte cytosolic protein 2 [Source:VGNC Symbol;Acc:VGNC:19612]
1151	Upregulated	ENSECAG00000021613	WWTR1	100050661	16	C	WW domain containing transcription regulator 1 [Source:VGNC Symbol;Acc:VGNC:25062]
1152	Upregulated	ENSECAG00000021627	SLC16A1	100009694	5	C	solute carrier family 16 member 1 [Source:VGNC Symbol;Acc:VGNC:50886]
1153	Upregulated	ENSECAG00000021628	TTLL10	100066228	2	C	tubulin tyrosine ligase like 10 [Source:VGNC Symbol;Acc:VGNC:50790]
1154	Upregulated	ENSECAG00000021651	NPC1	100059175	8	C	NPC intracellular cholesterol transporter 1 [Source:VGNC Symbol;Acc:VGNC:20831]
1155	Upregulated	ENSECAG00000021665	SGMS2	100072971	2	C	sphingomyelin synthase 2 [Source:VGNC Symbol;Acc:VGNC:22919]
1156	Upregulated	ENSECAG00000021673	GPR157	100057687	2	C	G protein-coupled receptor 157 [Source:VGNC Symbol;Acc:VGNC:18522]
1157	Upregulated	ENSECAG00000021679	CDK17	100065667	28	C	cyclin dependent kinase 17 [Source:VGNC Symbol;Acc:VGNC:16343]
1158	Upregulated	ENSECAG00000021707	RTEL1	100060731	22	C	regulator of telomere elongation helicase 1 [Source:HGNC Symbol;Acc:HGNC:15888]
1159	Upregulated	ENSECAG00000021720	NOC3L	100071115	1	C	NOC3 like DNA replication regulator [Source:VGNC Symbol;Acc:VGNC:20793]
1160	Upregulated	ENSECAG00000021721	SLC22A5	100072871	14	C	solute carrier family 22 member 5 [Source:VGNC Symbol;Acc:VGNC:23078]
1161	Upregulated	ENSECAG00000021765	TSPO	100071110	28	C	translocator protein [Source:VGNC Symbol;Acc:VGNC:49132]
1162	Upregulated	ENSECAG00000021804	PELI1	100051401	15	C	pellino E3 ubiquitin protein ligase 1 [Source:VGNC Symbol;Acc:VGNC:21305]
1163	Upregulated	ENSECAG00000021835	CTDP1	100065422	8	C	CTD phosphatase subunit 1 [Source:VGNC Symbol;Acc:VGNC:16931]
1164	Upregulated	ENSECAG00000021841	SH3BP2	100051380	3	C	SH3 domain binding protein 2 [Source:VGNC Symbol;Acc:VGNC:22934]
1165	Upregulated	ENSECAG00000021869	SNIP1	100054834	2	C	Smad nuclear interacting protein 1 [Source:VGNC Symbol;Acc:VGNC:50768]
1166	Upregulated	ENSECAG00000021875	USP42	100062198	13	C	ubiquitin specific peptidase 42 [Source:VGNC Symbol;Acc:VGNC:49363]
1167	Upregulated	ENSECAG00000021876	RASGRP4	100064247	10	C	RAS guanyl releasing protein 4 [Source:VGNC Symbol;Acc:VGNC:22204]
1168	Upregulated	ENSECAG00000021882	YWHAZ	100056060	9	C	tyrosine 3-monooxygenase/tryptophan 5-monooxygenase activation protein zeta [Source:VGNC Symbol;Acc:VGNC:25121]
1169	Upregulated	ENSECAG00000021905	HK2	100009677	15	C	hexokinase 2 [Source:VGNC Symbol;Acc:VGNC:49461]
1170	Upregulated	ENSECAG00000022037	SOX9	100033908	11	C	SRY-box transcription factor 9 [Source:VGNC Symbol;Acc:VGNC:56489]
1171	Upregulated	ENSECAG00000022059	MYC	100068097	9	C	MYC proto-onco, bHLH transcription factor [Source:VGNC Symbol;Acc:VGNC:20467]
1172	Upregulated	ENSECAG00000022074	VGLL2	100146873	10	C	vestigial like family member 2 [Source:VGNC Symbol;Acc:VGNC:51096]
1173	Upregulated	ENSECAG00000022078	CHST15	100057594	1	C	carbohydrate sulfotransferase 15 [Source:VGNC Symbol;Acc:VGNC:16536]
1174	Upregulated	ENSECAG00000022085	BPI	100070091	22	C	bactericidal permeability increasing protein [Source:VGNC Symbol;Acc:VGNC:49265]
1175	Upregulated	ENSECAG00000022110	ASXL1	100053850	22	C	ASXL transcriptional regulator 1 [Source:VGNC Symbol;Acc:VGNC:15599]
1176	Upregulated	ENSECAG00000022127	PLAUR	100033904	10	C	plasminogen activator, urokinase receptor [Source:VGNC Symbol;Acc:VGNC:21531]
1177	Upregulated	ENSECAG00000022166	AKAP12	100063263	31	C	A-kinase anchoring protein 12 [Source:VGNC Symbol;Acc:VGNC:15201]
1178	Upregulated	ENSECAG00000022172	PLEKHO2	100066626	1	C	pleckstrin homology domain containing O2 [Source:VGNC Symbol;Acc:VGNC:57004]
1179	Upregulated	ENSECAG00000022197	CASP3	100034083	27	C	caspase 3 [Source:VGNC Symbol;Acc:VGNC:16068]
1180	Upregulated	ENSECAG00000022202	ADGRD1	100062695	8	C	adhesion G protein-coupled receptor D1 [Source:VGNC Symbol;Acc:VGNC:50911]
1181	Upregulated	ENSECAG00000022213	TRABD	100147257	28	C	TraB domain containing [Source:VGNC Symbol;Acc:VGNC:24451]
1182	Upregulated	ENSECAG00000022219	PHAF1	100065750	3	C	phagosome assembly factor 1 [Source:VGNC Symbol;Acc:VGNC:51363]
1183	Upregulated	ENSECAG00000022225	SIGIRR	100054544	12	C	single Ig and TIR domain containing [Source:VGNC Symbol;Acc:VGNC:58242]
1184	Upregulated	ENSECAG00000022239	ANKRD22	100071652	1	C	ankyrin repeat domain 22 [Source:VGNC Symbol;Acc:VGNC:15327]
1185	Upregulated	ENSECAG00000022242	MAP2K3	100053481	11	C	mitogen-activated protein kinase kinase 3 [Source:VGNC Symbol;Acc:VGNC:59268]
1186	Upregulated	ENSECAG00000022249	B4GALT5	100071419	22	C	beta-1,4-galactosyltransferase 5 [Source:VGNC Symbol;Acc:VGNC:15743]
1187	Upregulated	ENSECAG00000022254	TPM4	100147533	21	C	tropomyosin 4 [Source:VGNC Symbol;Acc:VGNC:104699]
1188	Upregulated	ENSECAG00000022301	PDXK	100050911	26	C	pyridoxal kinase [Source:VGNC Symbol;Acc:VGNC:49516]
1189	Upregulated	ENSECAG00000022307	ATF6	111773414	5	C	activating transcription factor 6 [Source:VGNC Symbol;Acc:VGNC:58659]
1190	Upregulated	ENSECAG00000022308	WT1	100072704	7	C	WT1 transcription factor [Source:VGNC Symbol;Acc:VGNC:59432]
1191	Upregulated	ENSECAG00000022309	DGKQ	100051976	3	C	diacylglycerol kinase theta [Source:VGNC Symbol;Acc:VGNC:17154]
1192	Upregulated	ENSECAG00000022360	DOK3	100146756	14	C	docking protein 3 [Source:HGNC Symbol;Acc:HGNC:24583]
1193	Upregulated	ENSECAG00000022376	RAPH1	100067740	18	C
1194	Upregulated	ENSECAG00000022381	UTP25	100051433	5	C	UTP25 small subunit processome component [Source:VGNC Symbol;Acc:VGNC:54262]
1195	Upregulated	ENSECAG00000022405	NOTCH1	100068764	25	C	notch receptor 1 [Source:VGNC Symbol;Acc:VGNC:20817]
1196	Upregulated	ENSECAG00000022447	ENAH	100057358	30	C	ENAH actin regulator [Source:VGNC Symbol;Acc:VGNC:17574]
1197	Upregulated	ENSECAG00000022448	INHBA	100034076	4	C	inhibin subunit beta A [Source:VGNC Symbol;Acc:VGNC:49475]
1198	Upregulated	ENSECAG00000022473	MAST1	100146996	7	C	microtubule associated serine/threonine kinase 1 [Source:VGNC Symbol;Acc:VGNC:56760]
1199	Upregulated	ENSECAG00000022486	SMYD5	100059113	15	C	SMYD family member 5 [Source:VGNC Symbol;Acc:VGNC:23369]
1200	Upregulated	ENSECAG00000022495	NKRF	100058988	X	C	NFKB repressing factor [Source:VGNC Symbol;Acc:VGNC:52414]
1201	Upregulated	ENSECAG00000022502	REV3L	100072399	10	C	REV3 like, DNA directed polymerase zeta catalytic subunit [Source:VGNC Symbol;Acc:VGNC:22314]
1202	Upregulated	ENSECAG00000022522	YRDC	100069073	2	C	yrdC N6-threonylcarbamoyltransferase domain containing [Source:VGNC Symbol;Acc:VGNC:25112]
1203	Upregulated	ENSECAG00000022525	AREG	100050528	3	C	amphiregulin [Source:VGNC Symbol;Acc:VGNC:49479]
1204	Upregulated	ENSECAG00000022527	FMNL1	100064045	11	C	formin like 1 [Source:VGNC Symbol;Acc:VGNC:18072]
1205	Upregulated	ENSECAG00000022568	TMEM154	100629231	2	C	transmembrane protein 154 [Source:VGNC Symbol;Acc:VGNC:50784]
1206	Upregulated	ENSECAG00000022609	CHRNA2	NA	2	C	cholinergic receptor nicotinic alpha 2 subunit [Source:VGNC Symbol;Acc:VGNC:50678]
1207	Upregulated	ENSECAG00000022616	OPRD1	100070646	2	C	opioid receptor delta 1 [Source:VGNC Symbol;Acc:VGNC:21043]
1208	Upregulated	ENSECAG00000022628	PRPF38A	100050749	2	C	pre-mRNA processing factor 38A [Source:VGNC Symbol;Acc:VGNC:21883]
1209	Upregulated	ENSECAG00000022641	SDF2L1	100057341	8	C	stromal cell derived factor 2 like 1 [Source:VGNC Symbol;Acc:VGNC:22769]
1210	Upregulated	ENSECAG00000022659	CCL26	100630602	13	C	C-C motif chemokine ligand 26 [Source:VGNC Symbol;Acc:VGNC:51119]
1211	Upregulated	ENSECAG00000022660	PSD4	100065242	15	C	pleckstrin and Sec7 domain containing 4 [Source:VGNC Symbol;Acc:VGNC:21929]
1212	Upregulated	ENSECAG00000022668	SEMA4B	100069054	1	C	semaphorin 4B [Source:VGNC Symbol;Acc:VGNC:22815]
1213	Upregulated	ENSECAG00000022676	NOCT	100071468	2	C	nocturnin [Source:VGNC Symbol;Acc:VGNC:58199]
1214	Upregulated	ENSECAG00000022690	ODC1	100072405	15	C	ornithine decarboxylase 1 [Source:VGNC Symbol;Acc:VGNC:21006]
1215	Upregulated	ENSECAG00000022697	TRABD2B	100063464	2	C	TraB domain containing 2B [Source:VGNC Symbol;Acc:VGNC:24452]
1216	Upregulated	ENSECAG00000022724	CYP26B1	100059609	15	C	cytochrome P450 family 26 subfamily B member 1 [Source:VGNC Symbol;Acc:VGNC:50561]
1217	Upregulated	ENSECAG00000022789	CCDC65	100051505	6	C	coiled-coil domain containing 65 [Source:VGNC Symbol;Acc:VGNC:16172]
1218	Upregulated	ENSECAG00000022853	CD28	100067829	18	C	CD28 molecule [Source:VGNC Symbol;Acc:VGNC:16257]
1219	Upregulated	ENSECAG00000022859		NA	12	C
1220	Upregulated	ENSECAG00000022880	HIP1	100061280	13	C	huntingtin interacting protein 1 [Source:VGNC Symbol;Acc:VGNC:18789]
1221	Upregulated	ENSECAG00000022883	NADK	100061432	2	C	NAD kinase [Source:VGNC Symbol;Acc:VGNC:20543]
1222	Upregulated	ENSECAG00000022933	ELL2	100064911	14	C	elongation factor for RNA polymerase II 2 [Source:VGNC Symbol;Acc:VGNC:17527]
1223	Upregulated	ENSECAG00000022948	PISD	100063088	8	C	phosphatidylserine decarboxylase [Source:VGNC Symbol;Acc:VGNC:21471]
1224	Upregulated	ENSECAG00000022992	CCL4	100057859	11	C
1225	Upregulated	ENSECAG00000022999	ZNF597	100069444	13	C	zinc finger protein 597 [Source:VGNC Symbol;Acc:VGNC:25352]
1226	Upregulated	ENSECAG00000023011	RIPK2	100051086	9	C	receptor interacting serine/threonine kinase 2 [Source:VGNC Symbol;Acc:VGNC:22399]
1227	Upregulated	ENSECAG00000023026	PAPPA	100033920	25	C	pappalysin 1 [Source:VGNC Symbol;Acc:VGNC:21151]
1228	Upregulated	ENSECAG00000023027	CD69	100053615	6	C	CD69 molecule [Source:VGNC Symbol;Acc:VGNC:16277]
1229	Upregulated	ENSECAG00000023061	ITGB2	100056049	26	C	integrin subunit beta 2 [Source:VGNC Symbol;Acc:VGNC:52399]
1230	Upregulated	ENSECAG00000023092	FOSL1	100051930	12	C	FOS like 1, AP-1 transcription factor subunit [Source:VGNC Symbol;Acc:VGNC:18097]
1231	Upregulated	ENSECAG00000023108	YTHDF2	100070667	2	C	YTH N6-methyladenosine RNA binding protein 2 [Source:VGNC Symbol;Acc:VGNC:25116]
1232	Upregulated	ENSECAG00000023112	EXT1	100056983	9	C	exostosin glycosyltransferase 1 [Source:VGNC Symbol;Acc:VGNC:17740]
1233	Upregulated	ENSECAG00000023125	ZHX2	100066952	9	C	zinc fingers and homeoboxes 2 [Source:VGNC Symbol;Acc:VGNC:25235]
1234	Upregulated	ENSECAG00000023134	KCNK5	100065337	20	C	potassium two pore domain channel subfamily K member 5 [Source:VGNC Symbol;Acc:VGNC:19299]
1235	Upregulated	ENSECAG00000023172	PRKCD	100051333	16	C	protein kinase C delta [Source:VGNC Symbol;Acc:VGNC:21844]
1236	Upregulated	ENSECAG00000023175	GAREM2	100071385	15	C	GRB2 associated regulator of MAPK1 subtype 2 [Source:VGNC Symbol;Acc:VGNC:58920]
1237	Upregulated	ENSECAG00000023221	FBL	100064571	10	C	fibrillarin [Source:VGNC Symbol;Acc:VGNC:17928]
1238	Upregulated	ENSECAG00000023224	DHX15	100055672	3	C	DEAH-box helicase 15 [Source:VGNC Symbol;Acc:VGNC:17171]
1239	Upregulated	ENSECAG00000023252	ADGRG2	100058260	X	C	adhesion G protein-coupled receptor G2 [Source:VGNC Symbol;Acc:VGNC:15108]
1240	Upregulated	ENSECAG00000023253	IARS1	100054721	23	C	isoleucyl-tRNA synthetase 1 [Source:VGNC Symbol;Acc:VGNC:18921]
1241	Upregulated	ENSECAG00000023280	FADS1	102150261	12	C	fatty acid desaturase 1 [Source:VGNC Symbol;Acc:VGNC:17772]
1242	Upregulated	ENSECAG00000023282	MTMR11	100058630	5	C	myotubularin related protein 11 [Source:VGNC Symbol;Acc:VGNC:20422]
1243	Upregulated	ENSECAG00000023344	USP28	100070736	7	C	ubiquitin specific peptidase 28 [Source:VGNC Symbol;Acc:VGNC:24838]
1244	Upregulated	ENSECAG00000023358	RARA	100054274	11	C	retinoic acid receptor alpha [Source:VGNC Symbol;Acc:VGNC:22184]
1245	Upregulated	ENSECAG00000023363	SLC26A2	100034141	14	C	solute carrier family 26 member 2 [Source:VGNC Symbol;Acc:VGNC:55509]
1246	Upregulated	ENSECAG00000023381	ZNF473	100056907	10	C	zinc finger protein 473 [Source:VGNC Symbol;Acc:VGNC:25327]
1247	Upregulated	ENSECAG00000023399	GADD45G	100054996	23	C	growth arrest and DNA damage inducible gamma [Source:VGNC Symbol;Acc:VGNC:18209]
1248	Upregulated	ENSECAG00000023417	KLF6	100057457	29	C	Kruppel like factor 6 [Source:VGNC Symbol;Acc:VGNC:19447]
1249	Upregulated	ENSECAG00000023420	NFKBIA	100058000	1	C	NFKB inhibitor alpha [Source:VGNC Symbol;Acc:VGNC:51608]
1250	Upregulated	ENSECAG00000023421	TRPC6	100061175	7	C	transient receptor potential cation channel subfamily C member 6 [Source:VGNC Symbol;Acc:VGNC:24554]
1251	Upregulated	ENSECAG00000023430	TRPM2	100056810	26	C	transient receptor potential cation channel subfamily M member 2 [Source:VGNC Symbol;Acc:VGNC:24557]
1252	Upregulated	ENSECAG00000023440	MYO19	100071404	11	C	myosin XIX [Source:VGNC Symbol;Acc:VGNC:20498]
1253	Upregulated	ENSECAG00000023460	PRELID1	100068620	14	C	PRELI domain containing 1 [Source:VGNC Symbol;Acc:VGNC:55475]
1254	Upregulated	ENSECAG00000023496	IRX3	100060667	3	C	iroquois homeobox 3 [Source:VGNC Symbol;Acc:VGNC:19144]
1255	Upregulated	ENSECAG00000023516	POLR1C	100055372	20	C	RNA polymerase I and III subunit C [Source:VGNC Symbol;Acc:VGNC:21670]
1256	Upregulated	ENSECAG00000023518	TP53TG5	100070960	22	C	TP53 target 5 [Source:VGNC Symbol;Acc:VGNC:24424]
1257	Upregulated	ENSECAG00000023524	DKC1	100062345	X	C	dyskerin pseudouridine synthase 1 [Source:VGNC Symbol;Acc:VGNC:17201]
1258	Upregulated	ENSECAG00000023534	CIITA	100056546	13	C	class II major histocompatibility complex transactivator [Source:VGNC Symbol;Acc:VGNC:16550]
1259	Upregulated	ENSECAG00000023546	ETV6	100063341	6	C	ETS variant transcription factor 6 [Source:VGNC Symbol;Acc:VGNC:17706]
1260	Upregulated	ENSECAG00000023553	SIPA1L3	100063981	10	C	signal induced proliferation associated 1 like 3 [Source:HGNC Symbol;Acc:HGNC:23801]
1261	Upregulated	ENSECAG00000023564	ACOT7	100059575	2	C	acyl-CoA thioesterase 7 [Source:VGNC Symbol;Acc:VGNC:50643]
1262	Upregulated	ENSECAG00000023596	RASSF2	100065847	22	C	Ras association domain family member 2 [Source:VGNC Symbol;Acc:VGNC:22210]
1263	Upregulated	ENSECAG00000023617	TEX14	100057035	11	C	testis expressed 14, intercellular bridge forming factor [Source:VGNC Symbol;Acc:VGNC:24014]
1264	Upregulated	ENSECAG00000023626	PTGIR	100071157	10	C	prostaglandin I2 receptor [Source:VGNC Symbol;Acc:VGNC:51068]
1265	Upregulated	ENSECAG00000023641	SNX8	100059657	13	C	sorting nexin 8 [Source:VGNC Symbol;Acc:VGNC:23433]
1266	Upregulated	ENSECAG00000023642	SPHK1	100058875	11	C	sphingosine kinase 1 [Source:VGNC Symbol;Acc:VGNC:56494]
1267	Upregulated	ENSECAG00000023644	PPAT	100053805	3	C	phosphoribosyl pyrophosphate amidotransferase [Source:VGNC Symbol;Acc:VGNC:21719]
1268	Upregulated	ENSECAG00000023667	ARID5A	100062248	15	C	AT-rich interaction domain 5A [Source:VGNC Symbol;Acc:VGNC:15504]
1269	Upregulated	ENSECAG00000023685	GJA4	100055536	2	C	gap junction protein alpha 4 [Source:VGNC Symbol;Acc:VGNC:18351]
1270	Upregulated	ENSECAG00000023709	SRSF10	100071526	2	C	serine and arginine rich splicing factor 10 [Source:VGNC Symbol;Acc:VGNC:58653]
1271	Upregulated	ENSECAG00000023722	TIAM2	100061852	31	C	TIAM Rac1 associated GEF 2 [Source:VGNC Symbol;Acc:VGNC:81885]
1272	Upregulated	ENSECAG00000023727	IL1A	100064969	15	C	interleukin 1 alpha [Source:VGNC Symbol;Acc:VGNC:51324]
1273	Upregulated	ENSECAG00000023732	H2AZ1	100146489	3	C	H2A.Z histone 1 [Source:VGNC Symbol;Acc:VGNC:83808]
1274	Upregulated	ENSECAG00000023740	RNPEP	100063775	30	C	arginyl aminopeptidase [Source:VGNC Symbol;Acc:VGNC:58235]
1275	Upregulated	ENSECAG00000023741	EGR3	100057675	2	C	early growth response 3 [Source:VGNC Symbol;Acc:VGNC:17464]
1276	Upregulated	ENSECAG00000023748	NOB1	100054099	3	C	NIN1 (RPN12) binding [Source:VGNC Symbol;Acc:VGNC:20790]
1277	Upregulated	ENSECAG00000023758	LETM2	100057651	27	C	leucine zipper and EF-hand containing transmembrane protein 2 [Source:VGNC Symbol;Acc:VGNC:19636]
1278	Upregulated	ENSECAG00000023805	ZSWIM6	100060125	21	C	zinc finger SWIM-type containing 6 [Source:VGNC Symbol;Acc:VGNC:25423]
1279	Upregulated	ENSECAG00000023810	STX1A	100061863	13	C	syntaxin 1A [Source:VGNC Symbol;Acc:VGNC:23729]
1280	Upregulated	ENSECAG00000023826	ZFAND5	100050031	23	C	zinc finger AN1-type containing 5 [Source:VGNC Symbol;Acc:VGNC:25211]
1281	Upregulated	ENSECAG00000023859	BTG3	100054048	26	C	BTG anti-proliferation factor 3 [Source:VGNC Symbol;Acc:VGNC:15919]
1282	Upregulated	ENSECAG00000023860	TGM3	100053068	22	C	transglutaminase 3 [Source:VGNC Symbol;Acc:VGNC:24062]
1283	Upregulated	ENSECAG00000023882	EPHA1	100056221	4	C	EPH receptor A1 [Source:VGNC Symbol;Acc:VGNC:17616]
1284	Upregulated	ENSECAG00000023914	TRMT6	100051822	22	C	tRNA methyltransferase 6 non-catalytic subunit [Source:VGNC Symbol;Acc:VGNC:24542]
1285	Upregulated	ENSECAG00000023934	ZNF593	100071195	2	C	zinc finger protein 593 [Source:VGNC Symbol;Acc:VGNC:50793]
1286	Upregulated	ENSECAG00000023960	KLHL30	100057618	6	C	kelch like family member 30 [Source:VGNC Symbol;Acc:VGNC:19472]
1287	Upregulated	ENSECAG00000023991	CTNNA1	100072548	14	C	catenin alpha 1 [Source:VGNC Symbol;Acc:VGNC:16937]
1288	Upregulated	ENSECAG00000023992	S100P	100056472	3	C	S100 calcium binding protein P [Source:VGNC Symbol;Acc:VGNC:22657]
1289	Upregulated	ENSECAG00000023993	BEND3	100066484	10	C	BEN domain containing 3 [Source:VGNC Symbol;Acc:VGNC:15811]
1290	Upregulated	ENSECAG00000024016	IL13RA2	100057673	X	C	interleukin 13 receptor subunit alpha 2 [Source:VGNC Symbol;Acc:VGNC:55481]
1291	Upregulated	ENSECAG00000024018	TWF1	100054895	6	C	twinfilin actin binding protein 1 [Source:VGNC Symbol;Acc:VGNC:24669]
1292	Upregulated	ENSECAG00000024020	RNF145	106781589	14	C	ring finger protein 145 [Source:VGNC Symbol;Acc:VGNC:22442]
1293	Upregulated	ENSECAG00000024029	MYBBP1A	100072728	11	C	MYB binding protein 1a [Source:VGNC Symbol;Acc:VGNC:20461]
1294	Upregulated	ENSECAG00000024045	EFHD1	100064788	6	C
1295	Upregulated	ENSECAG00000024047	IL6R	102148787	5	C	interleukin 6 receptor [Source:VGNC Symbol;Acc:VGNC:19035]
1296	Upregulated	ENSECAG00000024048	TIPARP	100050358	19	C	TCDD inducible poly(ADP-ribose) polymerase [Source:HGNC Symbol;Acc:HGNC:23696]
1297	Upregulated	ENSECAG00000024055	JUN	NA	2	C	Jun proto-oncogene, AP-1 transcription factor subunit [Source:HGNC Symbol;Acc:HGNC:6204]
1298	Upregulated	ENSECAG00000024065	SLA	100068961	9	C	Src like adaptor [Source:VGNC Symbol;Acc:VGNC:23004]
1299	Upregulated	ENSECAG00000024082	ITGAX	100064753	13	C	integrin subunit alpha X [Source:VGNC Symbol;Acc:VGNC:51160]
1300	Upregulated	ENSECAG00000024092	RANGAP1	100628308	28	C	Ran GTPase activating protein 1 [Source:VGNC Symbol;Acc:VGNC:22175]
1301	Upregulated	ENSECAG00000024106	CHST1	100056544	12	C	carbohydrate sulfotransferase 1 [Source:HGNC Symbol;Acc:HGNC:1969]
1302	Upregulated	ENSECAG00000024110	PENK	100067723	9	C	proenkephalin [Source:VGNC Symbol;Acc:VGNC:56299]
1303	Upregulated	ENSECAG00000024134	TNIP2	100053426	3	C	TNFAIP3 interacting protein 2 [Source:VGNC Symbol;Acc:VGNC:51343]
1304	Upregulated	ENSECAG00000024139	LONRF3	100053629	X	C	LON peptidase N-terminal domain and ring finger 3 [Source:VGNC Symbol;Acc:VGNC:19722]
1305	Upregulated	ENSECAG00000024171	NOP9	100054451	1	C	NOP9 nucleolar protein [Source:VGNC Symbol;Acc:VGNC:20812]
1306	Upregulated	ENSECAG00000024172	ADAMTS4	100033914	5	C	ADAM metallopeptidase with thrombospondin type 1 motif 4 [Source:VGNC Symbol;Acc:VGNC:15070]
1307	Upregulated	ENSECAG00000024179	EBNA1BP2	100066676	2	C	EBNA1 binding protein 2 [Source:VGNC Symbol;Acc:VGNC:50687]
1308	Upregulated	ENSECAG00000024181	LOC100066419	100066419	10	C
1309	Upregulated	ENSECAG00000024189	LIMD1	100065624	16	C	LIM domain containing 1 [Source:VGNC Symbol;Acc:VGNC:19669]
1310	Upregulated	ENSECAG00000024205	HSPA5	100067235	25	C	heat shock protein family A (Hsp70) member 5 [Source:HGNC Symbol;Acc:HGNC:5238]
1311	Upregulated	ENSECAG00000024210	EXOSC5	100064997	10	C	exosome component 5 [Source:VGNC Symbol;Acc:VGNC:17735]
1312	Upregulated	ENSECAG00000024217	NOC4L	100146920	8	C	nucleolar complex associated 4 homolog [Source:VGNC Symbol;Acc:VGNC:20794]
1313	Upregulated	ENSECAG00000024231	SFXN2	100059866	1	C	sideroflexin 2 [Source:VGNC Symbol;Acc:VGNC:22908]
1314	Upregulated	ENSECAG00000024236	POP1	100055680	9	C	POP1 homolog, ribonuclease P/MRP subunit [Source:VGNC Symbol;Acc:VGNC:21697]
1315	Upregulated	ENSECAG00000024244	CASP10	100068201	18	C	caspase 10 [Source:VGNC Symbol;Acc:VGNC:49316]
1316	Upregulated	ENSECAG00000024273	PDLIM4	100072879	14	C	PDZ and LIM domain 4 [Source:VGNC Symbol;Acc:VGNC:21275]
1317	Upregulated	ENSECAG00000024287	MAP3K9	100054289	24	C	mitogen-activated protein kinase kinase kinase 9 [Source:VGNC Symbol;Acc:VGNC:19944]
1318	Upregulated	ENSECAG00000024291	CCDC85C	100146143	24	C	coiled-coil domain containing 85C [Source:VGNC Symbol;Acc:VGNC:58965]
1319	Upregulated	ENSECAG00000024304	EIF1AD	100057911	12	C	eukaryotic translation initiation factor 1A domain containing [Source:VGNC Symbol;Acc:VGNC:17474]
1320	Upregulated	ENSECAG00000024319	FZD7	102147960	18	C	frizzled class receptor 7 [Source:HGNC Symbol;Acc:HGNC:4045]
1321	Upregulated	ENSECAG00000024331	PTPN7	100052261	30	C	protein tyrosine phosphatase non-receptor type 7 [Source:VGNC Symbol;Acc:VGNC:22024]
1322	Upregulated	ENSECAG00000024345	SUCNR1	NA	16	C	succinate receptor 1 [Source:VGNC Symbol;Acc:VGNC:23745]
1323	Upregulated	ENSECAG00000024352	MYO1E	100068162	1	C	myosin IE [Source:VGNC Symbol;Acc:VGNC:20503]
1324	Upregulated	ENSECAG00000024358	ZBTB16	100062269	7	C	zinc finger and BTB domain containing 16 [Source:VGNC Symbol;Acc:VGNC:25134]
1325	Upregulated	ENSECAG00000024364	RCC2	100052965	2	C	regulator of chromosome condensation 2 [Source:VGNC Symbol;Acc:VGNC:22269]
1326	Upregulated	ENSECAG00000024389	TEC	100054343	3	C	tec protein tyrosine kinase [Source:VGNC Symbol;Acc:VGNC:23982]
1327	Upregulated	ENSECAG00000024413	SMAP2	100068190	2	C	small ArfGAP2 [Source:VGNC Symbol;Acc:VGNC:23316]
1328	Upregulated	ENSECAG00000024428	PROCR	100069445	22	C	protein C receptor [Source:VGNC Symbol;Acc:VGNC:21871]
1329	Upregulated	ENSECAG00000024433	ERFE	102148534	6	C	erythroferrone [Source:VGNC Symbol;Acc:VGNC:51948]
1330	Upregulated	ENSECAG00000024442	NIBAN2	100070508	25	C	niban apoptosis regulator 2 [Source:VGNC Symbol;Acc:VGNC:56878]
1331	Upregulated	ENSECAG00000024448	TRIM63	100071234	2	C	tripartite motif containing 63 [Source:VGNC Symbol;Acc:VGNC:24519]
1332	Upregulated	ENSECAG00000024457	SPI1	100051397	12	C	Spi-1 proto-onco [Source:VGNC Symbol;Acc:VGNC:23519]
1333	Upregulated	ENSECAG00000024469	P2RY11	100533526	7	C	peter pan homolog [Source:HGNC Symbol;Acc:HGNC:9227]
1334	Upregulated	ENSECAG00000024474	SLC30A5	100050159	21	C	solute carrier family 30 member 5 [Source:VGNC Symbol;Acc:VGNC:23150]
1335	Upregulated	ENSECAG00000024499	FOXO3	100066558	10	C	forkhead box O3 [Source:VGNC Symbol;Acc:VGNC:51029]
1336	Upregulated	ENSECAG00000024512	TNFRSF10B	100057812	2	C
1337	Upregulated	ENSECAG00000024530	RUSC2	100055624	25	C	RUN and SH3 domain containing 2 [Source:VGNC Symbol;Acc:VGNC:22631]
1338	Upregulated	ENSECAG00000024531	ADM	100033857	7	C	adrenomedullin [Source:VGNC Symbol;Acc:VGNC:55775]
1339	Upregulated	ENSECAG00000024536	NFE2	100064558	6	C	nuclear factor, erythroid 2 [Source:VGNC Symbol;Acc:VGNC:20707]
1340	Upregulated	ENSECAG00000024562	NOS3	100063339	4	C	nitric oxide synthase 3 [Source:VGNC Symbol;Acc:VGNC:20815]
1341	Upregulated	ENSECAG00000024563	LOC100064703	100064703	16	C
1342	Upregulated	ENSECAG00000024576	RASGEF1A	100050134	1	C	RasGEF domain family member 1A [Source:VGNC Symbol;Acc:VGNC:22196]
1343	Upregulated	ENSECAG00000024599	KIRREL3	100072467	7	C	kirre like nephrin family adhesion molecule 3 [Source:VGNC Symbol;Acc:VGNC:19431]
1344	Upregulated	ENSECAG00000024608	SREBF2	100070704	28	C	sterol regulatory element binding transcription factor 2 [Source:VGNC Symbol;Acc:VGNC:23577]
1345	Upregulated	ENSECAG00000024623	ATP1A1	100034139	5	C	ATPase Na+/K+ transporting subunit alpha 1 [Source:VGNC Symbol;Acc:VGNC:49506]
1346	Upregulated	ENSECAG00000024636	CRISPLD2	100070252	3	C	cysteine rich secretory protein LCCL domain containing 2 [Source:VGNC Symbol;Acc:VGNC:16868]
1347	Upregulated	ENSECAG00000024640	CCL3	100057909	11	C	chemokine (C-C motif) ligand 3 [Source:NCBI gene (formerly Entrezgene);Acc:100057909]
1348	Upregulated	ENSECAG00000024663	PLIN2	100052253	23	C	perilipin 2 [Source:VGNC Symbol;Acc:VGNC:21578]
1349	Upregulated	ENSECAG00000024671	IL12A	100034215	19	C	interleukin 12A [Source:VGNC Symbol;Acc:VGNC:50844]
1350	Upregulated	ENSECAG00000024687		100051205	24	C	HHIP like 1 [Source:VGNC Symbol;Acc:VGNC:18776]
1351	Upregulated	ENSECAG00000024696	NOP58	100067129	18	C	NOP58 ribonucleoprotein [Source:VGNC Symbol;Acc:VGNC:20811]
1352	Upregulated	ENSECAG00000024699	CYTH1	100057600	11	C	cytohesin 1 [Source:VGNC Symbol;Acc:VGNC:51794]
1353	Upregulated	ENSECAG00000024711	PRPS2	100054319	X	C	phosphoribosyl pyrophosphate synthetase 2 [Source:HGNC Symbol;Acc:HGNC:9465]
1354	Upregulated	ENSECAG00000024719	SLC2A3	100053371	6	C
1355	Upregulated	ENSECAG00000024727	CYTH4	100069735	28	C	cytohesin 4 [Source:VGNC Symbol;Acc:VGNC:49128]
1356	Upregulated	ENSECAG00000024761	NOS2	791246	11	C	nitric oxide synthase 2 [Source:VGNC Symbol;Acc:VGNC:20814]
1357	Upregulated	ENSECAG00000024788	CORO1A	100064170	13	C	coronin 1A [Source:VGNC Symbol;Acc:VGNC:16790]
1358	Upregulated	ENSECAG00000024797	PDE3B	100071615	7	C	phosphodiesterase 3B [Source:VGNC Symbol;Acc:VGNC:21244]
1359	Upregulated	ENSECAG00000024811	TSC22D2	100057563	16	C	TSC22 domain family member 2 [Source:VGNC Symbol;Acc:VGNC:58758]
1360	Upregulated	ENSECAG00000024847	DGAT2	100064387	7	C	diacylglycerol O-acyltransferase 2 [Source:VGNC Symbol;Acc:VGNC:56349]
1361	Upregulated	ENSECAG00000024868	DAB2IP	100071680	25	C	DAB2 interacting protein [Source:VGNC Symbol;Acc:VGNC:52375]
1362	Upregulated	ENSECAG00000024915	FADS3	100059870	12	C	fatty acid desaturase 3 [Source:VGNC Symbol;Acc:VGNC:17773]
1363	Upregulated	ENSECAG00000024925	KLF9	100050300	23	C	Kruppel like factor 9 [Source:VGNC Symbol;Acc:VGNC:19450]
1364	Upregulated	ENSECAG00000024935	GSK3B	100061033	19	C	glycogen synthase kinase 3 beta [Source:VGNC Symbol;Acc:VGNC:18620]
1365	Upregulated	ENSECAG00000024948	SLCO2A1	100065438	16	C	solute carrier organic anion transporter family member 2A1 [Source:VGNC Symbol;Acc:VGNC:23289]
1366	Upregulated	ENSECAG00000024950	SDS	100056387	8	C	serine dehydratase [Source:VGNC Symbol;Acc:VGNC:22779]
1367	Upregulated	ENSECAG00000024953	KCNH4	100146220	11	C	potassium voltage-gated channel subfamily H member 4 [Source:VGNC Symbol;Acc:VGNC:19278]
1368	Upregulated	ENSECAG00000024979	ITGA5	100064655	6	C	integrin subunit alpha 5 [Source:VGNC Symbol;Acc:VGNC:19166]
1369	Upregulated	ENSECAG00000024986	RAP2B	102148373	16	C	RAP2B, member of RAS oncogene family [Source:HGNC Symbol;Acc:HGNC:9862]
1370	Upregulated	ENSECAG00000024992	HSD17B7	100059061	5	C	hydroxysteroid 17-beta dehydrogenase 7 [Source:VGNC Symbol;Acc:VGNC:18888]
1371	Upregulated	ENSECAG00000024993	CCN1	100064066	5	C	cellular communication network factor 1 [Source:VGNC Symbol;Acc:VGNC:50470]
1372	Upregulated	ENSECAG00000025008	MKNK2	100146117	7	C	MAPK interacting serine/threonine kinase 2 [Source:VGNC Symbol;Acc:VGNC:56765]
1373	Upregulated	ENSECAG00000025036	RSL1D1	100056041	13	C	ribosomal L1 domain containing 1 [Source:VGNC Symbol;Acc:VGNC:51229]
1374	Upregulated	ENSECAG00000025055	AMPD2	100061723	5	C	adenosine monophosphate deaminase 2 [Source:VGNC Symbol;Acc:VGNC:15284]
1375	Upregulated	ENSECAG00000025069	CTRC	100054423	2	C	chymotrypsin C [Source:VGNC Symbol;Acc:VGNC:16946]
1376	Upregulated	ENSECAG00000025087	SEC23B	100050440	22	C	SEC23 homolog B, COPII coat complex component [Source:VGNC Symbol;Acc:VGNC:22790]
1377	Upregulated	ENSECAG00000025116	REC8	100054815	1	C	REC8 meiotic recombination protein [Source:VGNC Symbol;Acc:VGNC:22284]
1378	Upregulated	ENSECAG00000025129	NDRG1	100068997	9	C	N-myc downstream regulated 1 [Source:VGNC Symbol;Acc:VGNC:57206]
1379	Upregulated	ENSECAG00000025141	BMPR2	100067195	18	C	bone morphotic protein receptor type 2 [Source:VGNC Symbol;Acc:VGNC:15853]
1380	Upregulated	ENSECAG00000025143	CYP27B1	100034100	6	C	cytochrome P450 family 27 subfamily B member 1 [Source:VGNC Symbol;Acc:VGNC:50565]
1381	Upregulated	ENSECAG00000025146	CDCP1	100065703	16	C	CUB domain containing protein 1 [Source:VGNC Symbol;Acc:VGNC:16314]
1382	Upregulated	ENSECAG00000025148	NMU	102148328	3	C	neuromedin U [Source:VGNC Symbol;Acc:VGNC:51270]
1383	Upregulated	ENSECAG00000025168	ELAC2	100073102	11	C	elaC ribonuclease Z 2 [Source:VGNC Symbol;Acc:VGNC:17513]
1384	Upregulated	ENSECAG00000025178	PMP22	100034146	11	C	peripheral myelin protein 22 [Source:VGNC Symbol;Acc:VGNC:21615]
1385	Upregulated	ENSECAG00000026948	PKP3	100147635	12	C	plakophilin 3 [Source:VGNC Symbol;Acc:VGNC:58211]
1386	Upregulated	ENSECAG00000026965	SOCS1	102148488	13	C	suppressor of cytokine signaling 1 [Source:VGNC Symbol;Acc:VGNC:23437]
1387	Upregulated	ENSECAG00000026974	CCDC137	100055700	11	C	coiled-coil domain containing 137 [Source:VGNC Symbol;Acc:VGNC:51393]
1388	Upregulated	ENSECAG00000026975	ABHD1	100071286	15	C	abhydrolase domain containing 1 [Source:VGNC Symbol;Acc:VGNC:14933]
1389	Upregulated	ENSECAG00000027770	CEBPB	100071474	22	C	CCAAT enhancer binding protein beta [Source:HGNC Symbol;Acc:HGNC:1834]
1390	Upregulated	ENSECAG00000027796	SEMA6B	102148630	7	C	semaphorin 6B [Source:HGNC Symbol;Acc:HGNC:10739]
1391	Upregulated	ENSECAG00000027864	IL1RN	100034236	15	C	interleukin 1 receptor antagonist [Source:VGNC Symbol;Acc:VGNC:51326]
1392	Upregulated	ENSECAG00000028010	TEX54	NA	12	C	testis expressed 54 [Source:HGNC Symbol;Acc:HGNC:53729]
1393	Upregulated	ENSECAG00000028085	ADAM8	111772543	1	C
1394	Upregulated	ENSECAG00000028112		NA	9	C
1395	Upregulated	ENSECAG00000028307	C2H1orf167	102150280	2	C
1396	Upregulated	ENSECAG00000028359	SLC25A5	100059103	X	C	solute carrier family 25 member 5 [Source:VGNC Symbol;Acc:VGNC:49266]
1397	Upregulated	ENSECAG00000028369	GRIN3B	111774159	7	C	glutamate ionotropic receptor NMDA type subunit 3B [Source:HGNC Symbol;Acc:HGNC:16768]
1398	Upregulated	ENSECAG00000028788	HES4	111772485	2	C	hes family bHLH transcription factor 4 [Source:HGNC Symbol;Acc:HGNC:24149]
1399	Upregulated	ENSECAG00000028930	C12H11orf24	100059902	12	C	chromosome 12 C11orf24 homolog [Source:VGNC Symbol;Acc:VGNC:52302]
1400	Upregulated	ENSECAG00000028977	ATAD3A	111772475	2	C	ATPase family AAA domain containing 3A [Source:HGNC Symbol;Acc:HGNC:25567]
1401	Upregulated	ENSECAG00000029132	C4orf54	102150062	3	C	chromosome 4 open reading frame 54 [Source:HGNC Symbol;Acc:HGNC:27741]
1402	Upregulated	ENSECAG00000029306	CAMK2N2	111769042	19	C	calcium/calmodulin dependent protein kinase II inhibitor 2 [Source:HGNC Symbol;Acc:HGNC:24197]
1403	Upregulated	ENSECAG00000029465	CHI3L1	100052556	30	C	chitinase 3 like 1 [Source:HGNC Symbol;Acc:HGNC:1932]
1404	Upregulated	ENSECAG00000029514	SLC2A6	111770625	25	C	solute carrier family 2 member 6 [Source:HGNC Symbol;Acc:HGNC:11011]
1405	Upregulated	ENSECAG00000030024	MAPK13	106782258	20	C	mitogen-activated protein kinase 13 [Source:HGNC Symbol;Acc:HGNC:6875]
1406	Upregulated	ENSECAG00000030290	TTC9	100054198	24	C	tetratricopeptide repeat domain 9 [Source:VGNC Symbol;Acc:VGNC:24637]
1407	Upregulated	ENSECAG00000030386	ZKSCAN1	100067222	13	C	zinc finger with KRAB and SCAN domains 1 [Source:VGNC Symbol;Acc:VGNC:49299]
1408	Upregulated	ENSECAG00000030548		NA	12	C
1409	Upregulated	ENSECAG00000030554	LIF	100629131	8	C	LIF interleukin 6 family cytokine [Source:HGNC Symbol;Acc:HGNC:6596]
1410	Upregulated	ENSECAG00000030746	ILT11A	100036551	10	C	immunoglobulin-like transcript 11 A [Source:NCBI gene (formerly Entrezgene);Acc:100036551]
1411	Upregulated	ENSECAG00000030758	TIGD5	NA	9	C	tigger transposable element derived 5 [Source:HGNC Symbol;Acc:HGNC:18336]
1412	Upregulated	ENSECAG00000030788		NA	24	C
1413	Upregulated	ENSECAG00000030805		NA	20	C
1414	Upregulated	ENSECAG00000030891	LOC111769970	111769970	22	C
1415	Upregulated	ENSECAG00000031172	ID1	100068419	22	C	inhibitor of DNA binding 1, HLH protein [Source:VGNC Symbol;Acc:VGNC:18934]
1416	Upregulated	ENSECAG00000031204	PIM3	100054800	28	C	Pim-3 proto-oncogene, serine/threonine kinase [Source:HGNC Symbol;Acc:HGNC:19310]
1417	Upregulated	ENSECAG00000031571	LOC100054075	100054075	10	C
1418	Upregulated	ENSECAG00000031616	FLRT1	100147627	12	C	fibronectin leucine rich transmembrane protein 1 [Source:HGNC Symbol;Acc:HGNC:3760]
1419	Upregulated	ENSECAG00000031851	LOC100630386	100630386	10	C
1420	Upregulated	ENSECAG00000031859	HBA2	100036558	13	C	hemoglobin, alpha 2 [Source:NCBI gene (formerly Entrezgene);Acc:100036558]
1421	Upregulated	ENSECAG00000031963	ADGRB1	102148282	9	C	adhesion G protein-coupled receptor B1 [Source:HGNC Symbol;Acc:HGNC:943]
1422	Upregulated	ENSECAG00000031980	BTG1	100629230	28	C	BTG anti-proliferation factor 1 [Source:VGNC Symbol;Acc:VGNC:56400]
1423	Upregulated	ENSECAG00000032055	PROKR2	100052008	22	C	prokineticin receptor 2 [Source:VGNC Symbol;Acc:VGNC:21873]
1424	Upregulated	ENSECAG00000032097	CNN2	111774162	7	C	calponin 2 [Source:HGNC Symbol;Acc:HGNC:2156]
1425	Upregulated	ENSECAG00000032164	HNRNPA0	111767805	14	C	heterogeneous nuclear ribonucleoprotein A0 [Source:HGNC Symbol;Acc:HGNC:5030]
1426	Upregulated	ENSECAG00000032321	LOC100071039	100071039	10	C
1427	Upregulated	ENSECAG00000032390	TNFRSF6B	111770055	22	C	TNF receptor superfamily member 6b [Source:HGNC Symbol;Acc:HGNC:11921]
1428	Upregulated	ENSECAG00000032490	POLR1G	100070825	10	C	RNA polymerase I subunit G [Source:VGNC Symbol;Acc:VGNC:16265]
1429	Upregulated	ENSECAG00000032595	PDPN	102148273	2	C	podoplanin [Source:HGNC Symbol;Acc:HGNC:29602]
1430	Upregulated	ENSECAG00000032598	LOC111776188	111776188	13	C
1431	Upregulated	ENSECAG00000032788	XPO5	100067497	20	C	exportin 5 [Source:VGNC Symbol;Acc:VGNC:25077]
1432	Upregulated	ENSECAG00000032818	IFIT5	102147645	1	C	interferon induced protein with tetratricopeptide repeats 5 [Source:HGNC Symbol;Acc:HGNC:13328]
1433	Upregulated	ENSECAG00000032878	ZNF274	100147674	10	C
1434	Upregulated	ENSECAG00000032970	BCL2L11	100064312	15	C	BCL2 like 11 [Source:VGNC Symbol;Acc:VGNC:49534]
1435	Upregulated	ENSECAG00000032992	TIAM1	100052764	26	C	TIAM Rac1 associated GEF 1 [Source:HGNC Symbol;Acc:HGNC:11805]
1436	Upregulated	ENSECAG00000033016	HSPA6	100051595	5	C	heat shock protein family A (Hsp70) member 6 [Source:HGNC Symbol;Acc:HGNC:5239]
1437	Upregulated	ENSECAG00000033029	LOC100630879	100630879	1	C
1438	Upregulated	ENSECAG00000033034	RAB20	102149339	17	C
1439	Upregulated	ENSECAG00000033068	CBARP	111774427	7	C	CACN subunit beta associated regulatory protein [Source:HGNC Symbol;Acc:HGNC:28617]
1440	Upregulated	ENSECAG00000033224		NA	17	C
1441	Upregulated	ENSECAG00000033332	SPRED3	111775189	10	C	sprouty related EVH1 domain containing 3 [Source:HGNC Symbol;Acc:HGNC:31041]
1442	Upregulated	ENSECAG00000033356	ZNF787	106781728	10	C	zinc finger protein 787 [Source:HGNC Symbol;Acc:HGNC:26998]
1443	Upregulated	ENSECAG00000033690	TUBA1C	100051901	6	C	tubulin alpha 1c [Source:HGNC Symbol;Acc:HGNC:20768]
1444	Upregulated	ENSECAG00000033693	HAS1	111775259	10	C	hyaluronan synthase 1 [Source:HGNC Symbol;Acc:HGNC:4818]
1445	Upregulated	ENSECAG00000033827		NA	2	C
1446	Upregulated	ENSECAG00000033857	PILRA	102149215	13	C
1447	Upregulated	ENSECAG00000033890	CIDEC	100052177	16	C	cell death inducing DFFA like effector c [Source:VGNC Symbol;Acc:VGNC:16549]
1448	Upregulated	ENSECAG00000033926	ZFP36	111775192	10	C
1449	Upregulated	ENSECAG00000034102	KLF16	111774164	7	C	Kruppel like factor 16 [Source:HGNC Symbol;Acc:HGNC:16857]
1450	Upregulated	ENSECAG00000034113	CITED4	111771277	2	C	Cbp/p300 interacting transactivator with Glu/Asp rich carboxy-terminal domain 4 [Source:HGNC Symbol;Acc:HGNC:18696]
1451	Upregulated	ENSECAG00000034282		NA	11	C
1452	Upregulated	ENSECAG00000034552	PNMA8C	111775224	10	C	PNMA family member 8C [Source:HGNC Symbol;Acc:HGNC:53427]
1453	Upregulated	ENSECAG00000034857	MAFF	NA	28	C	MAF bZIP transcription factor F [Source:HGNC Symbol;Acc:HGNC:6780]
1454	Upregulated	ENSECAG00000034930	C6orf132	100066633	20	C	chromosome 6 open reading frame 132 [Source:HGNC Symbol;Acc:HGNC:21288]
1455	Upregulated	ENSECAG00000034995		NA	19	C
1456	Upregulated	ENSECAG00000035032	NXT1	102149448	22	C	nuclear transport factor 2 like export factor 1 [Source:HGNC Symbol;Acc:HGNC:15913]
1457	Upregulated	ENSECAG00000035068	PRSS56	100147527	6	C	serine protease 56 [Source:HGNC Symbol;Acc:HGNC:39433]
1458	Upregulated	ENSECAG00000035160	MLNR	106781886	17	C	motilin receptor [Source:HGNC Symbol;Acc:HGNC:4495]
1459	Upregulated	ENSECAG00000035182	LOC106780914	106780914	10	C
1460	Upregulated	ENSECAG00000035315		NA	10	C
1461	Upregulated	ENSECAG00000035317		NA	25	lncRNA
1462	Upregulated	ENSECAG00000035431	SIRPA	100067339	22	C
1463	Upregulated	ENSECAG00000035439	RAB6B	100065366	16	C
1464	Upregulated	ENSECAG00000035495		NA	10	C
1465	Upregulated	ENSECAG00000035561	UBE2QL1	106782352	21	C
1466	Upregulated	ENSECAG00000035596	LOC102150834	102150834	12	C
1467	Upregulated	ENSECAG00000036001	HOXB9	111775660	11	C	homeobox B9 [Source:HGNC Symbol;Acc:HGNC:5120]
1468	Upregulated	ENSECAG00000036014	IL7R	111769795	21	C
1469	Upregulated	ENSECAG00000036088	SDC4	100070934	22	C	syndecan 4 [Source:VGNC Symbol;Acc:VGNC:22764]
1470	Upregulated	ENSECAG00000036115		NA	10	C
1471	Upregulated	ENSECAG00000036210	LINGO3	111774169	7	C	leucine rich repeat and Ig domain containing 3 [Source:HGNC Symbol;Acc:HGNC:21206]
1472	Upregulated	ENSECAG00000036440	RGS16	100051514	5	C	regulator of G protein signaling 16 [Source:VGNC Symbol;Acc:VGNC:22344]
1473	Upregulated	ENSECAG00000036519	EPOP	100068588	11	C	elongin BC and polycomb repressive complex 2 associated protein [Source:HGNC Symbol;Acc:HGNC:34493]
1474	Upregulated	ENSECAG00000036646	FGF19	100060488	12	C	fibroblast growth factor 19 [Source:HGNC Symbol;Acc:HGNC:3675]
1475	Upregulated	ENSECAG00000036711	EMC8	100070396	3	C	ER membrane protein complex subunit 8 [Source:VGNC Symbol;Acc:VGNC:51181]
1476	Upregulated	ENSECAG00000036727	NIP7	100630672	3	C	nucleolar pre-rRNA processing protein NIP7 [Source:VGNC Symbol;Acc:VGNC:51267]
1477	Upregulated	ENSECAG00000036956	UBASH3B	100063571	7	C
1478	Upregulated	ENSECAG00000036967	LOC100050100	100050100	25	C
1479	Upregulated	ENSECAG00000037029	FNDC4	111768134	15	C	fibronectin type III domain containing 4 [Source:HGNC Symbol;Acc:HGNC:20239]
1480	Upregulated	ENSECAG00000037175	TRAF3	100055110	24	C	TNF receptor associated factor 3 [Source:VGNC Symbol;Acc:VGNC:24456]
1481	Upregulated	ENSECAG00000037376		NA	X	C
1482	Upregulated	ENSECAG00000037539		NA	7	C
1483	Upregulated	ENSECAG00000037711	DDIT4L	NA	3	C	DNA damage inducible transcript 4 like [Source:HGNC Symbol;Acc:HGNC:30555]
1484	Upregulated	ENSECAG00000037942	AEN	100069794	1	C	apoptosis enhancing nuclease [Source:HGNC Symbol;Acc:HGNC:25722]
1485	Upregulated	ENSECAG00000037967		NA	10	C
1486	Upregulated	ENSECAG00000038107	LRG1	111774184	7	C	leucine rich alpha-2-glycoprotein 1 [Source:HGNC Symbol;Acc:HGNC:29480]
1487	Upregulated	ENSECAG00000038258	KLHL21	100059160	2	C	kelch like family member 21 [Source:VGNC Symbol;Acc:VGNC:50711]
1488	Upregulated	ENSECAG00000038275	CMTM6	100630157	16	C	CKLF like MARVEL transmembrane domain containing 6 [Source:HGNC Symbol;Acc:HGNC:19177]
1489	Upregulated	ENSECAG00000038313	MT1HL1	100630543	3	C
1490	Upregulated	ENSECAG00000038632	PDGFA	100055086	13	C
1491	Upregulated	ENSECAG00000038665	P2RY8	NA	X	C	P2Y receptor family member 8 [Source:HGNC Symbol;Acc:HGNC:15524]
1492	Upregulated	ENSECAG00000038775	KCNK3	102150125	15	C	potassium two pore domain channel subfamily K member 3 [Source:VGNC Symbol;Acc:VGNC:51333]
1493	Upregulated	ENSECAG00000038866		NA	19	C
1494	Upregulated	ENSECAG00000038912		NA	14	P
1495	Upregulated	ENSECAG00000038928	GGN	111775188	10	C	gametogenetin [Source:HGNC Symbol;Acc:HGNC:18869]
1496	Upregulated	ENSECAG00000039203	SOX4	NA	20	C	SRY-box transcription factor 4 [Source:HGNC Symbol;Acc:HGNC:11200]
1497	Upregulated	ENSECAG00000039301	FAM110C	106781768	15	C	family with sequence similarity 110 member C [Source:HGNC Symbol;Acc:HGNC:33340]
1498	Upregulated	ENSECAG00000039487	RP1L1	100629161	2	C	SRY-box transcription factor 7 [Source:HGNC Symbol;Acc:HGNC:18196]
1499	Upregulated	ENSECAG00000039546	ZNF316	100061463	13	C	zinc finger protein 316 [Source:HGNC Symbol;Acc:HGNC:13843]
1500	Upregulated	ENSECAG00000039586	RPUSD1	100065297	13	C	RNA pseudouridine synthase domain containing 1 [Source:VGNC Symbol;Acc:VGNC:22571]
1501	Upregulated	ENSECAG00000039739	LOC100071074	100071074	10	C
1502	Upregulated	ENSECAG00000039817	CEBPD	100630345	9	C	CCAAT enhancer binding protein delta [Source:HGNC Symbol;Acc:HGNC:1835]
1503	Upregulated	ENSECAG00000039848	GIMAP7	100146699	4	C	GTPase, IMAP family member 7 [Source:HGNC Symbol;Acc:HGNC:22404]
1504	Upregulated	ENSECAG00000039860	EXOSC6	111772793	3	C	exosome component 6 [Source:HGNC Symbol;Acc:HGNC:19055]
1505	Upregulated	ENSECAG00000040031	CCL22	100062332	3	C	C-C motif chemokine ligand 22 [Source:VGNC Symbol;Acc:VGNC:16199]
1506	Upregulated	ENSECAG00000040065		NA	X	C
1507	Upregulated	ENSECAG00000040284	OTUD1	106782759	29	C	OTU deubiquitinase 1 [Source:HGNC Symbol;Acc:HGNC:27346]
1508	Upregulated	ENSECAG00000040575	KPNA2	100053778	11	C
1509	Upregulated	ENSECAG00000040631	GADD45A	100630299	5	C	growth arrest and DNA damage inducible alpha [Source:VGNC Symbol;Acc:VGNC:50837]
1510	Upregulated	ENSECAG00000040740	BASP1	100069914	21	C	brain abundant membrane attached signal protein 1 [Source:VGNC Symbol;Acc:VGNC:15769]
1511	Upregulated	ENSECAG00000040744	TYROBP	100051740	10	C	transmembrane immune signaling adaptor TYROBP [Source:VGNC Symbol;Acc:VGNC:24692]
1512	Upregulated	ENSECAG00000041037	MIDN	100147619	7	C	midnolin [Source:HGNC Symbol;Acc:HGNC:16298]
1513	Upregulated	ENSECAG00000041395	IER2	100063913	7	C	immediate early response 2 [Source:VGNC Symbol;Acc:VGNC:18941]
1514	Upregulated	ENSECAG00000041678	TGFB2	111771316	30	C	transforming growth factor beta 2 [Source:HGNC Symbol;Acc:HGNC:11768]
1515	Upregulated	ENSECAG00000041909		NA	10	C
1516	Upregulated	ENSECAG00000042076		NA	8	C
1517	Upregulated	ENSECAG00000042516	FAM181A	100064346	24	C	family with sequence similarity 181 member A [Source:VGNC Symbol;Acc:VGNC:17830]
1518	Upregulated	ENSECAG00000042692	PTMA	100057137	6	C
1519	Upregulated	ENSECAG00000042786		NA	23	C
1520	Upregulated	ENSECAG00000042806	FXYD4	100629797	1	C	FXYD domain containing ion transport regulator 4 [Source:HGNC Symbol;Acc:HGNC:4028]
1521	Upregulated	ENSECAG00000042978	LOC100055141	100055141	10	C
1522	Upregulated	ENSECAG00000043506		NA	11	C
1523	Upregulated	ENSECAG00000043759	WDR55	100630132	14	C	WD repeat domain 55 [Source:HGNC Symbol;Acc:HGNC:25971]
1524	Upregulated	ENSECAG00000043794		100146158	6	P
1525	Downregulated	ENSECAG00000000018	KANSL1L	100049987	6	C	KAT8 regulatory NSL complex subunit 1 like [Source:VGNC Symbol;Acc:VGNC:19236]
1526	Downregulated	ENSECAG00000000046	FAM13C	100062666	1	C	family with sequence similarity 13 member C [Source:VGNC Symbol;Acc:VGNC:51499]
1527	Downregulated	ENSECAG00000000091	PBLD	100063067	1	C	phenazine biosynthesis like protein domain containing [Source:VGNC Symbol;Acc:VGNC:21183]
1528	Downregulated	ENSECAG00000000132	MAOB	100033868	X	C	monoamine oxidase B [Source:VGNC Symbol;Acc:VGNC:19919]
1529	Downregulated	ENSECAG00000000178	RUNX1T1	100050630	9	C	RUNX1 partner transcriptional co-repressor 1 [Source:VGNC Symbol;Acc:VGNC:80254]
1530	Downregulated	ENSECAG00000000197	TLR3	100009703	27	C	toll like receptor 3 [Source:VGNC Symbol;Acc:VGNC:55368]
1531	Downregulated	ENSECAG00000000225	CATSPERG	100064166	10	C	cation channel sperm associated auxiliary subunit gamma [Source:HGNC Symbol;Acc:HGNC:25243]
1532	Downregulated	ENSECAG00000000237	DGKH	100060528	17	C	diacylglycerol kinase eta [Source:VGNC Symbol;Acc:VGNC:17151]
1533	Downregulated	ENSECAG00000000264	DCT	100058776	17	C	dopachrome tautomerase [Source:VGNC Symbol;Acc:VGNC:17053]
1534	Downregulated	ENSECAG00000000274	SPAG16	100050318	6	C	sperm associated antigen 16 [Source:VGNC Symbol;Acc:VGNC:56609]
1535	Downregulated	ENSECAG00000000294	ZMYM3	100055990	X	C	zinc finger MYM-type containing 3 [Source:VGNC Symbol;Acc:VGNC:25251]
1536	Downregulated	ENSECAG00000000301	ZNF341	100069211	22	C	zinc finger protein 341 [Source:VGNC Symbol;Acc:VGNC:25306]
1537	Downregulated	ENSECAG00000000365	PCNX4	100059995	24	C	pecanex 4 [Source:VGNC Symbol;Acc:VGNC:21211]
1538	Downregulated	ENSECAG00000000391	CLBA1	100062300	24	C	clathrin binding box of aftiphilin containing 1 [Source:VGNC Symbol;Acc:VGNC:16570]
1539	Downregulated	ENSECAG00000000440	TMEM8B	100067634	25	C	transmembrane protein 8B [Source:VGNC Symbol;Acc:VGNC:56900]
1540	Downregulated	ENSECAG00000000446	DZIP3	100061685	19	C	DAZ interacting zinc finger protein 3 [Source:VGNC Symbol;Acc:VGNC:17383]
1541	Downregulated	ENSECAG00000000451	HOXA2	NA	4	C	homeobox A2 [Source:VGNC Symbol;Acc:VGNC:49464]
1542	Downregulated	ENSECAG00000000455	CEP19	NA	19	C	centrosomal protein 19 [Source:VGNC Symbol;Acc:VGNC:16413]
1543	Downregulated	ENSECAG00000000461	HOXA5	100054486	4	C	homeobox A5 [Source:VGNC Symbol;Acc:VGNC:55980]
1544	Downregulated	ENSECAG00000000463	DOLPP1	100070077	25	C	dolichyldiphosphatase 1 [Source:VGNC Symbol;Acc:VGNC:17279]
1545	Downregulated	ENSECAG00000000501	UNC5CL	100066002	20	C	unc-5 family C-terminal like [Source:VGNC Symbol;Acc:VGNC:24799]
1546	Downregulated	ENSECAG00000000559	SLC5A11	100068437	13	C	solute carrier family 5 member 11 [Source:VGNC Symbol;Acc:VGNC:23244]
1547	Downregulated	ENSECAG00000000566	RBM43	100057565	18	C	RNA binding motif protein 43 [Source:VGNC Symbol;Acc:VGNC:22246]
1548	Downregulated	ENSECAG00000000568	TMEM68	100068011	9	C	transmembrane protein 68 [Source:VGNC Symbol;Acc:VGNC:24310]
1549	Downregulated	ENSECAG00000000578	NIN	100066583	1	C	ninein [Source:VGNC Symbol;Acc:VGNC:51609]
1550	Downregulated	ENSECAG00000000587	PRRG3	100629762	X	C	proline rich and Gla domain 3 [Source:VGNC Symbol;Acc:VGNC:21910]
1551	Downregulated	ENSECAG00000000588	SEMA6C	100059476	5	C	semaphorin 6C [Source:VGNC Symbol;Acc:VGNC:22821]
1552	Downregulated	ENSECAG00000000625	LRCH2	100053980	X	C	leucine rich repeats and calponin homology domain containing 2 [Source:VGNC Symbol;Acc:VGNC:19745]
1553	Downregulated	ENSECAG00000000722	BTBD3	100063893	22	C	BTB domain containing 3 [Source:VGNC Symbol;Acc:VGNC:15911]
1554	Downregulated	ENSECAG00000000751	NEDD4L	100054395	8	C	NEDD4 like E3 ubiquitin protein ligase [Source:VGNC Symbol;Acc:VGNC:20660]
1555	Downregulated	ENSECAG00000000778		NA	22	C
1556	Downregulated	ENSECAG00000000875	FOXL1	100147110	3	C	forkhead box L1 [Source:VGNC Symbol;Acc:VGNC:58450]
1557	Downregulated	ENSECAG00000000909	CSPP1	100063345	9	C	centrosome and spindle pole associated protein 1 [Source:VGNC Symbol;Acc:VGNC:16910]
1558	Downregulated	ENSECAG00000000927		NA	18	C
1559	Downregulated	ENSECAG00000000932	HOXC8	111773993	6	C	homeobox C8 [Source:HGNC Symbol;Acc:HGNC:5129]
1560	Downregulated	ENSECAG00000000960	PNMA5	100146340	X	C	PNMA family member 5 [Source:VGNC Symbol;Acc:VGNC:21627]
1561	Downregulated	ENSECAG00000000972	PKHD1L1	100064208	9	C	PKHD1 like 1 [Source:VGNC Symbol;Acc:VGNC:21492]
1562	Downregulated	ENSECAG00000001018	SOX12	102147398	22	C	SRY-box transcription factor 12 [Source:VGNC Symbol;Acc:VGNC:58956]
1563	Downregulated	ENSECAG00000001039	KCTD18	100070939	18	C	potassium channel tetramerization domain containing 18 [Source:VGNC Symbol;Acc:VGNC:19321]
1564	Downregulated	ENSECAG00000001064	RET	100146791	1	C	ret proto-onco [Source:VGNC Symbol;Acc:VGNC:51660]
1565	Downregulated	ENSECAG00000001076	CDRT1	100073136	11	C
1566	Downregulated	ENSECAG00000001080	PLPP5	100059204	27	C	phospholipid phosphatase 5 [Source:VGNC Symbol;Acc:VGNC:21592]
1567	Downregulated	ENSECAG00000001100	WDSUB1	100051049	18	C	WD repeat, sterile alpha motif and U-box domain containing 1 [Source:VGNC Symbol;Acc:VGNC:25023]
1568	Downregulated	ENSECAG00000001131	GPR17	102148121	18	C	G protein-coupled receptor 17 [Source:VGNC Symbol;Acc:VGNC:51455]
1569	Downregulated	ENSECAG00000001165	TMEM79	NA	5	C	transmembrane protein 79 [Source:VGNC Symbol;Acc:VGNC:24316]
1570	Downregulated	ENSECAG00000001197	TNFRSF19	100057564	17	C	TNF receptor superfamily member 19 [Source:VGNC Symbol;Acc:VGNC:24368]
1571	Downregulated	ENSECAG00000001261	LOC100067178	100067178	13	C
1572	Downregulated	ENSECAG00000001300	LOC100057504	100057504	8	C
1573	Downregulated	ENSECAG00000001308	KBTBD7	100061221	17	C	kelch repeat and BTB domain containing 7 [Source:VGNC Symbol;Acc:VGNC:49394]
1574	Downregulated	ENSECAG00000001373	HSPA12B	100066324	22	C	heat shock protein family A (Hsp70) member 12B [Source:VGNC Symbol;Acc:VGNC:51553]
1575	Downregulated	ENSECAG00000001441	TNK2	100070001	19	C	tyrosine kinase non receptor 2 [Source:VGNC Symbol;Acc:VGNC:57101]
1576	Downregulated	ENSECAG00000001546	EHMT2	100059118	20	C	euchromatic histone lysine methyltransferase 2 [Source:VGNC Symbol;Acc:VGNC:50590]
1577	Downregulated	ENSECAG00000001653	POLE	100061669	8	C	DNA polymerase epsilon, catalytic subunit [Source:VGNC Symbol;Acc:VGNC:21656]
1578	Downregulated	ENSECAG00000001856	JRKL	100068054	7	C	JRK like [Source:VGNC Symbol;Acc:VGNC:56641]
1579	Downregulated	ENSECAG00000002113	BARD1	100053962	6	C	BRCA1 associated RING domain 1 [Source:VGNC Symbol;Acc:VGNC:56539]
1580	Downregulated	ENSECAG00000002132	MYOD1	100071803	7	C	myogenic differentiation 1 [Source:VGNC Symbol;Acc:VGNC:20516]
1581	Downregulated	ENSECAG00000002157	KLHL4	100071689	X	C	kelch like family member 4 [Source:VGNC Symbol;Acc:VGNC:19476]
1582	Downregulated	ENSECAG00000002188	KCNJ16	100053003	11	C	potassium inwardly rectifying channel subfamily J member 16 [Source:VGNC Symbol;Acc:VGNC:19288]
1583	Downregulated	ENSECAG00000002313	TRAM1L1	100064147	2	C	translocation associated membrane protein 1 like 1 [Source:HGNC Symbol;Acc:HGNC:28371]
1584	Downregulated	ENSECAG00000002379	RFX7	100054682	1	C	regulatory factor X7 [Source:VGNC Symbol;Acc:VGNC:22331]
1585	Downregulated	ENSECAG00000002410	DCAF16	100055762	3	C	DDB1 and CUL4 associated factor 16 [Source:VGNC Symbol;Acc:VGNC:17029]
1586	Downregulated	ENSECAG00000002411	TCF15	100067919	22	C	transcription factor 15 [Source:VGNC Symbol;Acc:VGNC:23947]
1587	Downregulated	ENSECAG00000002456	RMI1	100052791	23	C	RecQ mediated genome instability 1 [Source:VGNC Symbol;Acc:VGNC:22412]
1588	Downregulated	ENSECAG00000002548	RNF182	102149432	20	C	ring finger protein 182 [Source:VGNC Symbol;Acc:VGNC:22457]
1589	Downregulated	ENSECAG00000002601	RASSF9	100050991	28	C	Ras association domain family member 9 [Source:VGNC Symbol;Acc:VGNC:22216]
1590	Downregulated	ENSECAG00000002658	PRR15L	NA	11	C	proline rich 15 like [Source:VGNC Symbol;Acc:VGNC:21899]
1591	Downregulated	ENSECAG00000002661	VSIG10	100054850	8	C	V-set and immunoglobulin domain containing 10 [Source:VGNC Symbol;Acc:VGNC:24942]
1592	Downregulated	ENSECAG00000002706	MAGEE2	100059259	X	C	MAGE family member E2 [Source:VGNC Symbol;Acc:VGNC:55494]
1593	Downregulated	ENSECAG00000002707	HOXB3	100069398	11	C	homeobox B3 [Source:VGNC Symbol;Acc:VGNC:18844]
1594	Downregulated	ENSECAG00000002833	DVL2	100061612	11	C	dishevelled segment polarity protein 2 [Source:VGNC Symbol;Acc:VGNC:17362]
1595	Downregulated	ENSECAG00000002874	LRRN1	100052909	16	C	leucine rich repeat neuronal 1 [Source:VGNC Symbol;Acc:VGNC:19802]
1596	Downregulated	ENSECAG00000002928	INKA2	NA	5	C	inka box actin regulator 2 [Source:VGNC Symbol;Acc:VGNC:49409]
1597	Downregulated	ENSECAG00000002958	LRRC4	100056742	4	C	leucine rich repeat containing 4 [Source:VGNC Symbol;Acc:VGNC:19779]
1598	Downregulated	ENSECAG00000003034	ZNF22	100054270	1	C	zinc finger protein 22 [Source:VGNC Symbol;Acc:VGNC:25282]
1599	Downregulated	ENSECAG00000003067	PWWP3B	100054863	X	C	PWWP domain containing 3B [Source:VGNC Symbol;Acc:VGNC:20444]
1600	Downregulated	ENSECAG00000003068	LOC100060483	100060483	2	C
1601	Downregulated	ENSECAG00000003075	BORCS6	100062452	11	C	BLOC-1 related complex subunit 6 [Source:VGNC Symbol;Acc:VGNC:15865]
1602	Downregulated	ENSECAG00000003138	ZNF581	100146606	10	C	zinc finger protein 581 [Source:VGNC Symbol;Acc:VGNC:25349]
1603	Downregulated	ENSECAG00000003158	ZNF624	100073139	11	C	zinc finger protein 624 [Source:VGNC Symbol;Acc:VGNC:52467]
1604	Downregulated	ENSECAG00000003173	GPR34	100050641	X	C	G protein-coupled receptor 34 [Source:VGNC Symbol;Acc:VGNC:18540]
1605	Downregulated	ENSECAG00000003209	ZNF772	100051250	10	C	zinc finger protein 772 [Source:VGNC Symbol;Acc:VGNC:103778]
1606	Downregulated	ENSECAG00000003249	TSEN15	100630405	5	C	tRNA splicing endonuclease subunit 15 [Source:VGNC Symbol;Acc:VGNC:58681]
1607	Downregulated	ENSECAG00000003253	GLB1L	100056223	6	C	galactosidase beta 1 like [Source:VGNC Symbol;Acc:VGNC:18368]
1608	Downregulated	ENSECAG00000003314	POMGNT2	100067004	16	C	protein O-linked mannose N-acetylglucosaminyltransferase 2 (beta 1,4-) [Source:VGNC Symbol;Acc:VGNC:56840]
1609	Downregulated	ENSECAG00000003319	ZNF287	100073142	11	C	zinc finger protein 287 [Source:VGNC Symbol;Acc:VGNC:49302]
1610	Downregulated	ENSECAG00000003452	PABPC5	100071995	X	C	poly(A) binding protein cytoplasmic 5 [Source:VGNC Symbol;Acc:VGNC:55502]
1611	Downregulated	ENSECAG00000003466	LOC100072605	100072605	X	C
1612	Downregulated	ENSECAG00000003563	BST2	100146856	21	C	bone marrow stromal cell antigen 2 [Source:VGNC Symbol;Acc:VGNC:96656]
1613	Downregulated	ENSECAG00000003668	CBFA2T3	100051426	3	C	CBFA2/RUNX1 partner transcriptional co-repressor 3 [Source:VGNC Symbol;Acc:VGNC:58454]
1614	Downregulated	ENSECAG00000003682	HOXC6	100629890	6	C	homeobox C6 [Source:VGNC Symbol;Acc:VGNC:18850]
1615	Downregulated	ENSECAG00000003748	PYROXD2	100070628	1	C	pyridine nucleotide-disulphide oxidoreductase domain 2 [Source:VGNC Symbol;Acc:VGNC:22068]
1616	Downregulated	ENSECAG00000003776	ENPP2	100057101	9	C	ectonucleotide pyrophosphatase/phosphodiesterase 2 [Source:VGNC Symbol;Acc:VGNC:17592]
1617	Downregulated	ENSECAG00000003905	ASB7	100050201	1	C	ankyrin repeat and SOCS box containing 7 [Source:VGNC Symbol;Acc:VGNC:15574]
1618	Downregulated	ENSECAG00000003961	BBS12	NA	2	C	Bardet-Biedl syndrome 12 [Source:HGNC Symbol;Acc:HGNC:26648]
1619	Downregulated	ENSECAG00000004020	SARM1	100059075	11	C	sterile alpha and TIR motif containing 1 [Source:VGNC Symbol;Acc:VGNC:22692]
1620	Downregulated	ENSECAG00000004044	DARS2	100061003	5	C	aspartyl-tRNA synthetase 2, mitochondrial [Source:VGNC Symbol;Acc:VGNC:17012]
1621	Downregulated	ENSECAG00000004107	DDIT4	100072811	1	C	DNA damage inducible transcript 4 [Source:VGNC Symbol;Acc:VGNC:17076]
1622	Downregulated	ENSECAG00000004167	ZBED8	102148422	14	C	zinc finger BED-type containing 8 [Source:VGNC Symbol;Acc:VGNC:25128]
1623	Downregulated	ENSECAG00000004232	AMER1	100054310	X	C	APC membrane recruitment protein 1 [Source:VGNC Symbol;Acc:VGNC:15274]
1624	Downregulated	ENSECAG00000004234	MMP28	100071568	11	C	matrix metallopeptidase 28 [Source:VGNC Symbol;Acc:VGNC:20234]
1625	Downregulated	ENSECAG00000004339	MIS18BP1	100063818	1	C	MIS18 binding protein 1 [Source:HGNC Symbol;Acc:HGNC:20190]
1626	Downregulated	ENSECAG00000004384	RTN4RL1	100072439	11	C	reticulon 4 receptor like 1 [Source:VGNC Symbol;Acc:VGNC:56481]
1627	Downregulated	ENSECAG00000004436	POLI	100070107	8	C	DNA polymerase iota [Source:VGNC Symbol;Acc:VGNC:21662]
1628	Downregulated	ENSECAG00000004536	FNBP1L	100059052	5	C	formin binding protein 1 like [Source:VGNC Symbol;Acc:VGNC:18084]
1629	Downregulated	ENSECAG00000004658	APLNR	100066889	12	C	apelin receptor [Source:VGNC Symbol;Acc:VGNC:15409]
1630	Downregulated	ENSECAG00000004707	MFSD6	100069459	18	C	major facilitator superfamily domain containing 6 [Source:VGNC Symbol;Acc:VGNC:20155]
1631	Downregulated	ENSECAG00000004803	CLEC14A	NA	1	C	C-type lectin domain containing 14A [Source:HGNC Symbol;Acc:HGNC:19832]
1632	Downregulated	ENSECAG00000004809	B3GALNT1	100062101	19	C	beta-1,3-N-acetylgalactosaminyltransferase 1 (globoside blood group) [Source:HGNC Symbol;Acc:HGNC:918]
1633	Downregulated	ENSECAG00000004874	EPM2AIP1	100050426	16	C	EPM2A interacting protein 1 [Source:VGNC Symbol;Acc:VGNC:17630]
1634	Downregulated	ENSECAG00000004904	SMO	100033990	4	C	smoothened, frizzled class receptor [Source:VGNC Symbol;Acc:VGNC:23350]
1635	Downregulated	ENSECAG00000004989		NA	1	C
1636	Downregulated	ENSECAG00000005154	TMEM35A	100057467	X	C	transmembrane protein 35A [Source:VGNC Symbol;Acc:VGNC:24286]
1637	Downregulated	ENSECAG00000005330	FAM76B	100067799	7	C	family with sequence similarity 76 member B [Source:VGNC Symbol;Acc:VGNC:17884]
1638	Downregulated	ENSECAG00000005379	HPGD	100009687	2	C	15-hydroxyprostaglandin dehydrogenase [Source:VGNC Symbol;Acc:VGNC:50483]
1639	Downregulated	ENSECAG00000005447	GUCY1A1	100069573	2	C	guanylate cyclase 1 soluble subunit alpha 1 [Source:VGNC Symbol;Acc:VGNC:18660]
1640	Downregulated	ENSECAG00000005497		NA	7	C
1641	Downregulated	ENSECAG00000005529	FBXL7	100070113	21	C	F-box and leucine rich repeat protein 7 [Source:VGNC Symbol;Acc:VGNC:52387]
1642	Downregulated	ENSECAG00000005556	TSPYL2	100061180	X	C	TSPY like 2 [Source:VGNC Symbol;Acc:VGNC:24599]
1643	Downregulated	ENSECAG00000005602	SHD	100147610	7	C	Src homology 2 domain containing transforming protein D [Source:VGNC Symbol;Acc:VGNC:56784]
1644	Downregulated	ENSECAG00000005690	ETFBKMT	100069875	6	C	electron transfer flavoprotein subunit beta lysine methyltransferase [Source:VGNC Symbol;Acc:VGNC:17695]
1645	Downregulated	ENSECAG00000005767	CLDN12	100060361	4	C	claudin 12 [Source:VGNC Symbol;Acc:VGNC:16584]
1646	Downregulated	ENSECAG00000005770	BNIP3L	100054317	2	C	BCL2 interacting protein 3 like [Source:VGNC Symbol;Acc:VGNC:15858]
1647	Downregulated	ENSECAG00000005914	PRR29	100629679	11	C	proline rich 29 [Source:VGNC Symbol;Acc:VGNC:21902]
1648	Downregulated	ENSECAG00000005959	GPR160	100063658	19	C	G protein-coupled receptor 160 [Source:VGNC Symbol;Acc:VGNC:18524]
1649	Downregulated	ENSECAG00000006012	FMO1	100052022	5	C	flavin containing dimethylaniline monoxygenase 1 [Source:VGNC Symbol;Acc:VGNC:18075]
1650	Downregulated	ENSECAG00000006060	RAI2	100051458	X	C	retinoic acid induced 2 [Source:VGNC Symbol;Acc:VGNC:22158]
1651	Downregulated	ENSECAG00000006071		NA	28	C
1652	Downregulated	ENSECAG00000006075	LOC100058927	100058927	27	C
1653	Downregulated	ENSECAG00000006205	CD7	100629534	11	C	CD7 molecule [Source:VGNC Symbol;Acc:VGNC:56404]
1654	Downregulated	ENSECAG00000006225	EDN3	100034064	22	C	endothelin 3 [Source:VGNC Symbol;Acc:VGNC:51534]
1655	Downregulated	ENSECAG00000006358	ETAA1	100051184	15	C	ETAA1 activator of ATR kinase [Source:VGNC Symbol;Acc:VGNC:17692]
1656	Downregulated	ENSECAG00000006546	ZNF521	100063937	8	C	zinc finger protein 521 [Source:VGNC Symbol;Acc:VGNC:25337]
1657	Downregulated	ENSECAG00000006583	DGAT2L6	100055603	X	C	diacylglycerol O-acyltransferase 2 like 6 [Source:VGNC Symbol;Acc:VGNC:17145]
1658	Downregulated	ENSECAG00000006609	JAG2	100063598	24	C	jagged canonical Notch ligand 2 [Source:VGNC Symbol;Acc:VGNC:19210]
1659	Downregulated	ENSECAG00000006668	LOC100063097	100052146	8	C
1660	Downregulated	ENSECAG00000006669	ACSM3	100068672	13	C	acyl-CoA synthetase medium chain family member 3 [Source:VGNC Symbol;Acc:VGNC:49262]
1661	Downregulated	ENSECAG00000006712	WRAP73	100060634	2	C	WD repeat containing, antisense to TP73 [Source:VGNC Symbol;Acc:VGNC:25053]
1662	Downregulated	ENSECAG00000006723	ZNF366	100073296	14	C	zinc finger protein 366 [Source:VGNC Symbol;Acc:VGNC:25309]
1663	Downregulated	ENSECAG00000006796	ZSCAN26	100061664	20	C	zinc finger and SCAN domain containing 26 [Source:VGNC Symbol;Acc:VGNC:25416]
1664	Downregulated	ENSECAG00000006803	SYTL2	100050854	7	C	synaptotagmin like 2 [Source:VGNC Symbol;Acc:VGNC:56791]
1665	Downregulated	ENSECAG00000006826	SLC46A1	100072047	11	C	solute carrier family 46 member 1 [Source:VGNC Symbol;Acc:VGNC:23227]
1666	Downregulated	ENSECAG00000006869	MAP9	100062089	2	C	microtubule associated protein 9 [Source:VGNC Symbol;Acc:VGNC:19953]
1667	Downregulated	ENSECAG00000006948	ADRA2B	NA	15	C	adrenoceptor alpha 2B [Source:VGNC Symbol;Acc:VGNC:51273]
1668	Downregulated	ENSECAG00000007008	CDKL5	100057902	X	C	cyclin dependent kinase like 5 [Source:VGNC Symbol;Acc:VGNC:16362]
1669	Downregulated	ENSECAG00000007020	C1H14orf28	100051248	1	C	chromosome 1 C14orf28 homolog [Source:VGNC Symbol;Acc:VGNC:49194]
1670	Downregulated	ENSECAG00000007024	ABHD6	100057821	16	C	abhydrolase domain containing 6, acylglycerol lipase [Source:VGNC Symbol;Acc:VGNC:14948]
1671	Downregulated	ENSECAG00000007058	MEI4	102148990	10	C	meiotic double-stranded break formation protein 4 [Source:VGNC Symbol;Acc:VGNC:51053]
1672	Downregulated	ENSECAG00000007090	ZFR2	100146548	7	C	zinc finger RNA binding protein 2 [Source:VGNC Symbol;Acc:VGNC:25226]
1673	Downregulated	ENSECAG00000007107	CYSLTR1	100072636	X	C	cysteinyl leukotriene receptor 1 [Source:VGNC Symbol;Acc:VGNC:50471]
1674	Downregulated	ENSECAG00000007138	BMP5	100056806	20	C	bone morphotic protein 5 [Source:VGNC Symbol;Acc:VGNC:15849]
1675	Downregulated	ENSECAG00000007173	HMCN1	100052277	5	C	hemicentin 1 [Source:VGNC Symbol;Acc:VGNC:18801]
1676	Downregulated	ENSECAG00000007220	HEYL	100068636	2	C	hes related family bHLH transcription factor with YRPW motif like [Source:VGNC Symbol;Acc:VGNC:18765]
1677	Downregulated	ENSECAG00000007289	CLDN7	100072960	11	C	claudin 7 [Source:VGNC Symbol;Acc:VGNC:51471]
1678	Downregulated	ENSECAG00000007330	ALS2CL	100147424	16	C	ALS2 C-terminal like [Source:VGNC Symbol;Acc:VGNC:15269]
1679	Downregulated	ENSECAG00000007348	TTC36	111774224	7	C	tetratricopeptide repeat domain 36 [Source:VGNC Symbol;Acc:VGNC:56799]
1680	Downregulated	ENSECAG00000007365	INTS6L	100057188	X	C	integrator complex subunit 6 like [Source:HGNC Symbol;Acc:HGNC:27334]
1681	Downregulated	ENSECAG00000007492	C14H5orf63	100630603	14	C	chromosome 14 C5orf63 homolog [Source:VGNC Symbol;Acc:VGNC:49244]
1682	Downregulated	ENSECAG00000007503	C11H17orf50	100071574	11	C	chromosome 11 C17orf50 homolog [Source:VGNC Symbol;Acc:VGNC:51360]
1683	Downregulated	ENSECAG00000007527	ADAMTS7	100059959	1	C	ADAM metallopeptidase with thrombospondin type 1 motif 7 [Source:VGNC Symbol;Acc:VGNC:15072]
1684	Downregulated	ENSECAG00000007542	SH3D19	100062398	2	C	SH3 domain containing 19 [Source:VGNC Symbol;Acc:VGNC:22938]
1685	Downregulated	ENSECAG00000007563	RECQL5	100059566	11	C	RecQ like helicase 5 [Source:VGNC Symbol;Acc:VGNC:56474]
1686	Downregulated	ENSECAG00000007610	TMEM98	100071736	11	C	transmembrane protein 98 [Source:VGNC Symbol;Acc:VGNC:24328]
1687	Downregulated	ENSECAG00000007620	DEPDC1B	100060496	21	C	DEP domain containing 1B [Source:VGNC Symbol;Acc:VGNC:17132]
1688	Downregulated	ENSECAG00000007646	NR1D2	100060122	16	C	nuclear receptor subfamily 1 group D member 2 [Source:VGNC Symbol;Acc:VGNC:20859]
1689	Downregulated	ENSECAG00000007648	TMEM135	100060782	7	C	transmembrane protein 135 [Source:VGNC Symbol;Acc:VGNC:24197]
1690	Downregulated	ENSECAG00000007658	MGLL	100053785	16	C	monoglyceride lipase [Source:VGNC Symbol;Acc:VGNC:20161]
1691	Downregulated	ENSECAG00000007688	SBK1	100066540	13	C	SH3 domain binding kinase 1 [Source:VGNC Symbol;Acc:VGNC:58817]
1692	Downregulated	ENSECAG00000007748	ZFP90	100066734	3	C	ZFP90 zinc finger protein [Source:VGNC Symbol;Acc:VGNC:25222]
1693	Downregulated	ENSECAG00000007770	ERCC6L2	100063182	23	C	ERCC excision repair 6 like 2 [Source:VGNC Symbol;Acc:VGNC:101470]
1694	Downregulated	ENSECAG00000007805	CCDC141	100067404	18	C	coiled-coil domain containing 141 [Source:VGNC Symbol;Acc:VGNC:16125]
1695	Downregulated	ENSECAG00000007830	LOC100146833	100146833	18	C
1696	Downregulated	ENSECAG00000007861	PAPLN	100055755	24	C	papilin, proteoglycan like sulfated glycoprotein [Source:VGNC Symbol;Acc:VGNC:21150]
1697	Downregulated	ENSECAG00000007872	TCF19	100054623	20	C	transcription factor 19 [Source:VGNC Symbol;Acc:VGNC:23948]
1698	Downregulated	ENSECAG00000007922	KCNJ2	100052953	11	C	potassium inwardly rectifying channel subfamily J member 2 [Source:VGNC Symbol;Acc:VGNC:19289]
1699	Downregulated	ENSECAG00000007972	SUSD5	100056205	16	C	sushi domain containing 5 [Source:VGNC Symbol;Acc:VGNC:23774]
1700	Downregulated	ENSECAG00000008013	NMB	100053292	1	C	neuromedin B [Source:VGNC Symbol;Acc:VGNC:20772]
1701	Downregulated	ENSECAG00000008020	SFXN5	100050079	15	C	sideroflexin 5 [Source:VGNC Symbol;Acc:VGNC:22910]
1702	Downregulated	ENSECAG00000008051	CEP192	100630847	8	C	centrosomal protein 192 [Source:VGNC Symbol;Acc:VGNC:50928]
1703	Downregulated	ENSECAG00000008055	BMPER	100070275	4	C	BMP binding endothelial regulator [Source:VGNC Symbol;Acc:VGNC:57107]
1704	Downregulated	ENSECAG00000008059	PDE4C	100070899	21	C	phosphodiesterase 4C [Source:HGNC Symbol;Acc:HGNC:8782]
1705	Downregulated	ENSECAG00000008071	FAM102B	100057881	5	C	family with sequence similarity 102 member B [Source:VGNC Symbol;Acc:VGNC:17782]
1706	Downregulated	ENSECAG00000008088	NIPSNAP3A	100061065	25	C
1707	Downregulated	ENSECAG00000008140	RNF125	100052335	8	C	ring finger protein 125 [Source:VGNC Symbol;Acc:VGNC:22431]
1708	Downregulated	ENSECAG00000008173	HSD17B11	100052823	3	C	hydroxysteroid 17-beta dehydrogenase 11 [Source:VGNC Symbol;Acc:VGNC:18883]
1709	Downregulated	ENSECAG00000008175	LOC100070683	100070683	22	C	L3MBTL histone methyl-lysine binding protein 1 [Source:HGNC Symbol;Acc:HGNC:15905]
1710	Downregulated	ENSECAG00000008200	VIPR1	100055146	16	C	vasoactive intestinal peptide receptor 1 [Source:VGNC Symbol;Acc:VGNC:24908]
1711	Downregulated	ENSECAG00000008204	LAMB3	100056564	5	C	laminin subunit beta 3 [Source:VGNC Symbol;Acc:VGNC:58667]
1712	Downregulated	ENSECAG00000008237	KLHL13	100053772	X	C	kelch like family member 13 [Source:VGNC Symbol;Acc:VGNC:19462]
1713	Downregulated	ENSECAG00000008318	TRIM68	100053519	7	C	tripartite motif containing 68 [Source:VGNC Symbol;Acc:VGNC:56796]
1714	Downregulated	ENSECAG00000008358	ADA	100070773	22	C	adenosine deaminase [Source:VGNC Symbol;Acc:VGNC:51503]
1715	Downregulated	ENSECAG00000008372	LOC100065011	100065011	30	C
1716	Downregulated	ENSECAG00000008392	SLC8A2	100146819	10	C	solute carrier family 8 member A2 [Source:VGNC Symbol;Acc:VGNC:55231]
1717	Downregulated	ENSECAG00000008407	PITX2	100146441	2	C	paired like homeodomain 2 [Source:VGNC Symbol;Acc:VGNC:21479]
1718	Downregulated	ENSECAG00000008416	PHTF1	100059170	5	C	putative homeodomain transcription factor 1 [Source:VGNC Symbol;Acc:VGNC:21403]
1719	Downregulated	ENSECAG00000008425	LURAP1L	100052009	23	C	leucine rich adaptor protein 1 like [Source:VGNC Symbol;Acc:VGNC:19840]
1720	Downregulated	ENSECAG00000008438	IL17RD	100058731	16	C	interleukin 17 receptor D [Source:VGNC Symbol;Acc:VGNC:19005]
1721	Downregulated	ENSECAG00000008465	STRBP	100071069	25	C	spermatid perinuclear RNA binding protein [Source:VGNC Symbol;Acc:VGNC:23716]
1722	Downregulated	ENSECAG00000008520	SEMA5B	100070536	19	C	semaphorin 5B [Source:VGNC Symbol;Acc:VGNC:22820]
1723	Downregulated	ENSECAG00000008591	CHST8	100050006	10	C	carbohydrate sulfotransferase 8 [Source:VGNC Symbol;Acc:VGNC:16539]
1724	Downregulated	ENSECAG00000008655	DLGAP5	100056925	24	C	DLG associated protein 5 [Source:VGNC Symbol;Acc:VGNC:51946]
1725	Downregulated	ENSECAG00000008662	DPYSL2	100054410	2	C	dihydropyrimidinase like 2 [Source:VGNC Symbol;Acc:VGNC:17304]
1726	Downregulated	ENSECAG00000008776	C11H17orf97	102147452	11	C	chromosome 11 C17orf97 homolog [Source:VGNC Symbol;Acc:VGNC:51384]
1727	Downregulated	ENSECAG00000008830	WNT5A	100059157	16	C	Wnt family member 5A [Source:VGNC Symbol;Acc:VGNC:56825]
1728	Downregulated	ENSECAG00000008862	ABHD15	100072155	11	C	abhydrolase domain containing 15 [Source:VGNC Symbol;Acc:VGNC:51370]
1729	Downregulated	ENSECAG00000008880	SLC22A16	100072331	10	C	solute carrier family 22 member 16 [Source:VGNC Symbol;Acc:VGNC:58245]
1730	Downregulated	ENSECAG00000008888	PTH1R	100054278	16	C	parathyroid hormone 1 receptor [Source:VGNC Symbol;Acc:VGNC:21999]
1731	Downregulated	ENSECAG00000008932	SYT17	100052854	13	C	synaptotagmin 17 [Source:VGNC Symbol;Acc:VGNC:23820]
1732	Downregulated	ENSECAG00000008973	TMEM25	100071266	7	C	transmembrane protein 25 [Source:VGNC Symbol;Acc:VGNC:24273]
1733	Downregulated	ENSECAG00000009004	TGM5	100070842	1	C	transglutaminase 5 [Source:VGNC Symbol;Acc:VGNC:24063]
1734	Downregulated	ENSECAG00000009079	CLEC1A	106780849	6	C	C-type lectin domain family 1 member A [Source:VGNC Symbol;Acc:VGNC:16600]
1735	Downregulated	ENSECAG00000009105	CLIP3	100051864	10	C	CAP-Gly domain containing linker protein 3 [Source:VGNC Symbol;Acc:VGNC:16617]
1736	Downregulated	ENSECAG00000009107	ENPEP	100072821	2	C	glutamyl aminopeptidase [Source:VGNC Symbol;Acc:VGNC:17590]
1737	Downregulated	ENSECAG00000009120	AP3M2	100050305	27	C	adaptor related protein complex 3 subunit mu 2 [Source:VGNC Symbol;Acc:VGNC:15386]
1738	Downregulated	ENSECAG00000009135	FAM107A	100050350	16	C	family with sequence similarity 107 member A [Source:VGNC Symbol;Acc:VGNC:17783]
1739	Downregulated	ENSECAG00000009138	MME	100053541	16	C	membrane metalloendopeptidase [Source:VGNC Symbol;Acc:VGNC:20220]
1740	Downregulated	ENSECAG00000009159	PLXND1	100056548	16	C	plexin D1 [Source:VGNC Symbol;Acc:VGNC:21607]
1741	Downregulated	ENSECAG00000009174	ARSD	100064629	X	C	arylsulfatase D [Source:HGNC Symbol;Acc:HGNC:717]
1742	Downregulated	ENSECAG00000009199	MAP3K13	100059237	19	C	mitogen-activated protein kinase kinase kinase 13 [Source:VGNC Symbol;Acc:VGNC:19932]
1743	Downregulated	ENSECAG00000009253	IRAK1BP1	100069222	10	C	interleukin 1 receptor associated kinase 1 binding protein 1 [Source:HGNC Symbol;Acc:HGNC:17368]
1744	Downregulated	ENSECAG00000009258	DAAM1	100051203	24	C	dishevelled associated activator of morphosis 1 [Source:VGNC Symbol;Acc:VGNC:16992]
1745	Downregulated	ENSECAG00000009269	TTC16	100070471	25	C	tetratricopeptide repeat domain 16 [Source:VGNC Symbol;Acc:VGNC:52033]
1746	Downregulated	ENSECAG00000009278	SPOCK2	100063582	1	C	SPARC (osteonectin), cwcv and kazal like domains proteoglycan 2 [Source:VGNC Symbol;Acc:VGNC:23529]
1747	Downregulated	ENSECAG00000009311	SH3TC2	100071721	14	C	SH3 domain and tetratricopeptide repeats 2 [Source:VGNC Symbol;Acc:VGNC:22950]
1748	Downregulated	ENSECAG00000009314	TMEM132A	100059110	12	C	transmembrane protein 132A [Source:VGNC Symbol;Acc:VGNC:58259]
1749	Downregulated	ENSECAG00000009337	TSPAN9	100050926	6	C	tetraspanin 9 [Source:VGNC Symbol;Acc:VGNC:24596]
1750	Downregulated	ENSECAG00000009353	AGMO	100052771	4	C	alkylglycerol monooxygenase [Source:VGNC Symbol;Acc:VGNC:15163]
1751	Downregulated	ENSECAG00000009401	NUDT7	100069343	3	C	nudix hydrolase 7 [Source:VGNC Symbol;Acc:VGNC:20951]
1752	Downregulated	ENSECAG00000009424	CCDC171	100062718	23	C	coiled-coil domain containing 171 [Source:VGNC Symbol;Acc:VGNC:16140]
1753	Downregulated	ENSECAG00000009443	MAP3K21	100059834	1	C	mitogen-activated protein kinase kinase kinase 21 [Source:VGNC Symbol;Acc:VGNC:51570]
1754	Downregulated	ENSECAG00000009454	PTPRH	100055444	10	C	protein tyrosine phosphatase receptor type H [Source:VGNC Symbol;Acc:VGNC:22032]
1755	Downregulated	ENSECAG00000009499	PIK3R2	100146348	21	C	phosphoinositide-3-kinase regulatory subunit 2 [Source:HGNC Symbol;Acc:HGNC:8980]
1756	Downregulated	ENSECAG00000009528	CDH3	100066779	3	C	cadherin 3 [Source:VGNC Symbol;Acc:VGNC:51152]
1757	Downregulated	ENSECAG00000009554	SLC25A40	100050248	4	C	solute carrier family 25 member 40 [Source:VGNC Symbol;Acc:VGNC:23114]
1758	Downregulated	ENSECAG00000009580	LVRN	100073155	14	C	laeverin [Source:VGNC Symbol;Acc:VGNC:19841]
1759	Downregulated	ENSECAG00000009610	RNF144A	100057284	15	C	ring finger protein 144A [Source:VGNC Symbol;Acc:VGNC:22440]
1760	Downregulated	ENSECAG00000009621	INCENP	100059935	12	C	inner centromere protein [Source:VGNC Symbol;Acc:VGNC:19058]
1761	Downregulated	ENSECAG00000009704	CAMKV	100052646	16	C	CaM kinase like vesicle associated [Source:VGNC Symbol;Acc:VGNC:16025]
1762	Downregulated	ENSECAG00000009707	PTGS1	100034087	25	C	prostaglandin-endoperoxide synthase 1 [Source:VGNC Symbol;Acc:VGNC:21996]
1763	Downregulated	ENSECAG00000009712	CDC42BPG	100056040	12	C	CDC42 binding protein kinase gamma [Source:VGNC Symbol;Acc:VGNC:58145]
1764	Downregulated	ENSECAG00000009749	SLC35D2	100062655	23	C	solute carrier family 35 member D2 [Source:VGNC Symbol;Acc:VGNC:23171]
1765	Downregulated	ENSECAG00000009754	NETO2	100056813	3	C	neuropilin and tolloid like 2 [Source:VGNC Symbol;Acc:VGNC:20690]
1766	Downregulated	ENSECAG00000009766	LOC100067842	100067842	20	C
1767	Downregulated	ENSECAG00000009773	ABCG2	100034164	3	C	ATP binding cassette subfamily G member 2 [Source:VGNC Symbol;Acc:VGNC:49041]
1768	Downregulated	ENSECAG00000009776	CEP57L1	100066609	10	C	centrosomal protein 57 like 1 [Source:VGNC Symbol;Acc:VGNC:16422]
1769	Downregulated	ENSECAG00000009793	TAGLN3	100061511	19	C	transgelin 3 [Source:VGNC Symbol;Acc:VGNC:23861]
1770	Downregulated	ENSECAG00000009797	PRTFDC1	100065929	29	C	phosphoribosyl transferase domain containing 1 [Source:VGNC Symbol;Acc:VGNC:55385]
1771	Downregulated	ENSECAG00000009881	LOC111770136	111770136	23	C
1772	Downregulated	ENSECAG00000009884	KLKB1	100056650	27	C	kallikrein B1 [Source:VGNC Symbol;Acc:VGNC:19490]
1773	Downregulated	ENSECAG00000009887	COL21A1	100056839	20	C	collagen type XXI alpha 1 chain [Source:VGNC Symbol;Acc:VGNC:16732]
1774	Downregulated	ENSECAG00000009893	CDK19	100066791	10	C	cyclin dependent kinase 19 [Source:VGNC Symbol;Acc:VGNC:51011]
1775	Downregulated	ENSECAG00000009963	CHODL	100053952	26	C	chondrolectin [Source:VGNC Symbol;Acc:VGNC:16511]
1776	Downregulated	ENSECAG00000009971	AJUBA	100056024	1	C	ajuba LIM protein [Source:VGNC Symbol;Acc:VGNC:15193]
1777	Downregulated	ENSECAG00000009999	ERLIN2	100057973	27	C	ER lipid raft associated 2 [Source:VGNC Symbol;Acc:VGNC:17670]
1778	Downregulated	ENSECAG00000010078	CIT	100050621	8	C	citron rho-interacting serine/threonine kinase [Source:VGNC Symbol;Acc:VGNC:49361]
1779	Downregulated	ENSECAG00000010106	NCEH1	100064432	19	C	neutral cholesterol ester hydrolase 1 [Source:VGNC Symbol;Acc:VGNC:20585]
1780	Downregulated	ENSECAG00000010204	LOC100629745	100629745	13	C
1781	Downregulated	ENSECAG00000010215	ST6GALNAC1	100058687	11	C	ST6 N-acetylgalactosaminide alpha-2,6-sialyltransferase 1 [Source:VGNC Symbol;Acc:VGNC:23635]
1782	Downregulated	ENSECAG00000010259	TRIM45	100066246	5	C	tripartite motif containing 45 [Source:VGNC Symbol;Acc:VGNC:24512]
1783	Downregulated	ENSECAG00000010304	ZNF644	100051777	5	C	zinc finger protein 644 [Source:VGNC Symbol;Acc:VGNC:25368]
1784	Downregulated	ENSECAG00000010305	ALB	100034206	3	C	albumin [Source:VGNC Symbol;Acc:VGNC:49455]
1785	Downregulated	ENSECAG00000010313	ZNF875	NA	10	C	zinc finger protein 875 [Source:HGNC Symbol;Acc:HGNC:4928]
1786	Downregulated	ENSECAG00000010369	DNM3	100060156	5	C	dynamin 3 [Source:VGNC Symbol;Acc:VGNC:17253]
1787	Downregulated	ENSECAG00000010377	PCDHAC2	100072343	14	C	protocadherin alpha subfamily C, 2 [Source:HGNC Symbol;Acc:HGNC:8677]
1788	Downregulated	ENSECAG00000010391	STK36	100055855	6	C	serine/threonine kinase 36 [Source:VGNC Symbol;Acc:VGNC:23693]
1789	Downregulated	ENSECAG00000010506	PLEKHH3	100065971	11	C	pleckstrin homology, MyTH4 and FERM domain containing H3 [Source:VGNC Symbol;Acc:VGNC:21574]
1790	Downregulated	ENSECAG00000010514	HOMEZ	100055733	1	C	homeobox and leucine zipper encoding [Source:VGNC Symbol;Acc:VGNC:51540]
1791	Downregulated	ENSECAG00000010573	CELSR1	100053508	28	C	cadherin EGF LAG seven-pass G-type receptor 1 [Source:VGNC Symbol;Acc:VGNC:16389]
1792	Downregulated	ENSECAG00000010600		102147807	9	P
1793	Downregulated	ENSECAG00000010627	GIPC2	100066247	5	C	GIPC PDZ domain containing family member 2 [Source:VGNC Symbol;Acc:VGNC:50839]
1794	Downregulated	ENSECAG00000010675	SPATA7	100061948	24	C	spermatosis associated 7 [Source:VGNC Symbol;Acc:VGNC:23498]
1795	Downregulated	ENSECAG00000010731	DCLRE1A	100068217	1	C	DNA cross-link repair 1A [Source:VGNC Symbol;Acc:VGNC:17044]
1796	Downregulated	ENSECAG00000010738	AFAP1L1	100071710	14	C	actin filament associated protein 1 like 1 [Source:VGNC Symbol;Acc:VGNC:15142]
1797	Downregulated	ENSECAG00000010752	LOC100058940	100058940	6	C
1798	Downregulated	ENSECAG00000010799	THUMPD2	100069729	15	C	THUMP domain containing 2 [Source:VGNC Symbol;Acc:VGNC:24096]
1799	Downregulated	ENSECAG00000010805	PGM5	100057246	23	C	phosphoglucomutase 5 [Source:VGNC Symbol;Acc:VGNC:21361]
1800	Downregulated	ENSECAG00000010830	MMP11	100056568	8	C	matrix metallopeptidase 11 [Source:VGNC Symbol;Acc:VGNC:50952]
1801	Downregulated	ENSECAG00000010834	GPIHBP1	100066111	9	C	glycosylphosphatidylinositol anchored high density lipoprotein binding protein 1 [Source:VGNC Symbol;Acc:VGNC:18495]
1802	Downregulated	ENSECAG00000010869	CAPN6	100054264	X	C	calpain 6 [Source:VGNC Symbol;Acc:VGNC:16042]
1803	Downregulated	ENSECAG00000010877	IFT172	100055101	15	C	intraflagellar transport 172 [Source:VGNC Symbol;Acc:VGNC:18960]
1804	Downregulated	ENSECAG00000010894	METTL25	100050763	28	C	methyltransferase like 25 [Source:VGNC Symbol;Acc:VGNC:20127]
1805	Downregulated	ENSECAG00000010962	TUBD1	100057442	11	C	tubulin delta 1 [Source:VGNC Symbol;Acc:VGNC:24658]
1806	Downregulated	ENSECAG00000010984	DNAH3	100059138	13	C	dynein axonemal heavy chain 3 [Source:VGNC Symbol;Acc:VGNC:49424]
1807	Downregulated	ENSECAG00000010989	SH3YL1	100073048	15	C	SH3 and SYLF domain containing 1 [Source:VGNC Symbol;Acc:VGNC:22951]
1808	Downregulated	ENSECAG00000011019	KCNAB3	100062213	11	C	potassium voltage-gated channel subfamily A regulatory beta subunit 3 [Source:VGNC Symbol;Acc:VGNC:19265]
1809	Downregulated	ENSECAG00000011109	ADGRF5	100068417	20	C	adhesion G protein-coupled receptor F5 [Source:VGNC Symbol;Acc:VGNC:58727]
1810	Downregulated	ENSECAG00000011213	PCDH12	100072150	14	C	protocadherin 12 [Source:VGNC Symbol;Acc:VGNC:21189]
1811	Downregulated	ENSECAG00000011223	HGF	100049848	4	C	hepatocyte growth factor [Source:VGNC Symbol;Acc:VGNC:18769]
1812	Downregulated	ENSECAG00000011226	CENPQ	100068708	20	C	centromere protein Q [Source:VGNC Symbol;Acc:VGNC:16402]
1813	Downregulated	ENSECAG00000011232	ZRANB3	100050746	18	C	zinc finger RANBP2-type containing 3 [Source:VGNC Symbol;Acc:VGNC:25412]
1814	Downregulated	ENSECAG00000011251	PARP16	100053293	1	C	poly(ADP-ribose) polymerase family member 16 [Source:VGNC Symbol;Acc:VGNC:55924]
1815	Downregulated	ENSECAG00000011367	SLC25A42	100069638	21	C	solute carrier family 25 member 42 [Source:VGNC Symbol;Acc:VGNC:23115]
1816	Downregulated	ENSECAG00000011432	SLC46A3	100062949	17	C	solute carrier family 46 member 3 [Source:VGNC Symbol;Acc:VGNC:23229]
1817	Downregulated	ENSECAG00000011459	NDNF	100072303	2	C	neuron derived neurotrophic factor [Source:VGNC Symbol;Acc:VGNC:20613]
1818	Downregulated	ENSECAG00000011504	PRRG2	100055647	10	C	proline rich and Gla domain 2 [Source:VGNC Symbol;Acc:VGNC:58779]
1819	Downregulated	ENSECAG00000011559	RHOBTB1	100062805	1	C	Rho related BTB domain containing 1 [Source:VGNC Symbol;Acc:VGNC:22372]
1820	Downregulated	ENSECAG00000011609	TIMP4	100051332	16	C	TIMP metallopeptidase inhibitor 4 [Source:VGNC Symbol;Acc:VGNC:24110]
1821	Downregulated	ENSECAG00000011651	ICA1	100052438	4	C	islet cell autoantigen 1 [Source:VGNC Symbol;Acc:VGNC:18925]
1822	Downregulated	ENSECAG00000011664	PRKAR2B	100060030	4	C	protein kinase cAMP-dependent type II regulatory subunit beta [Source:VGNC Symbol;Acc:VGNC:58577]
1823	Downregulated	ENSECAG00000011731	HORMAD1	100054899	5	C	HORMA domain containing 1 [Source:VGNC Symbol;Acc:VGNC:50842]
1824	Downregulated	ENSECAG00000011744	SBSPON	100061205	9	C	somatomedin B and thrombospondin type 1 domain containing [Source:VGNC Symbol;Acc:VGNC:56315]
1825	Downregulated	ENSECAG00000011747	BCL7A	100059917	8	C	BAF chromatin remodeling complex subunit BCL7A [Source:VGNC Symbol;Acc:VGNC:15796]
1826	Downregulated	ENSECAG00000011762	BTNL9	100066286	14	C	butyrophilin like 9 [Source:VGNC Symbol;Acc:VGNC:55407]
1827	Downregulated	ENSECAG00000011804	LOC100065910	100065830	20	C
1828	Downregulated	ENSECAG00000011823	ARHGAP19	100070751	1	C	Rho GTPase activating protein 19 [Source:HGNC Symbol;Acc:HGNC:23724]
1829	Downregulated	ENSECAG00000011861	CFAP20DC	100057486	16	C	CFAP20 domain containing [Source:VGNC Symbol;Acc:VGNC:58763]
1830	Downregulated	ENSECAG00000011985	NFASC	100054575	5	C	neurofascin [Source:VGNC Symbol;Acc:VGNC:20701]
1831	Downregulated	ENSECAG00000011987	SGSM1	100065654	8	C	small G protein signaling modulator 1 [Source:VGNC Symbol;Acc:VGNC:58699]
1832	Downregulated	ENSECAG00000011988	ZNF436	100057918	2	C	zinc finger protein 436 [Source:VGNC Symbol;Acc:VGNC:25323]
1833	Downregulated	ENSECAG00000012004	PIP4P2	100050790	9	C	phosphatidylinositol-4,5-bisphosphate 4-phosphatase 2 [Source:VGNC Symbol;Acc:VGNC:21466]
1834	Downregulated	ENSECAG00000012006	BCL9L	111774226	7	C	BCL9 like [Source:HGNC Symbol;Acc:HGNC:23688]
1835	Downregulated	ENSECAG00000012018	CACNB3	100051367	6	C	calcium voltage-gated channel auxiliary subunit beta 3 [Source:VGNC Symbol;Acc:VGNC:15992]
1836	Downregulated	ENSECAG00000012119	C3H4orf36	100629544	3	C	chromosome 3 C4orf36 homolog [Source:VGNC Symbol;Acc:VGNC:51367]
1837	Downregulated	ENSECAG00000012156	USHBP1	100070053	21	C	USH1 protein network component harmonin binding protein 1 [Source:VGNC Symbol;Acc:VGNC:24828]
1838	Downregulated	ENSECAG00000012161	ZNF711	100071705	X	C	zinc finger protein 711 [Source:VGNC Symbol;Acc:VGNC:25379]
1839	Downregulated	ENSECAG00000012235	BAZ2B	100051120	18	C	bromodomain adjacent to zinc finger domain 2B [Source:VGNC Symbol;Acc:VGNC:51437]
1840	Downregulated	ENSECAG00000012249	SOX13	100054105	5	C	SRY-box transcription factor 13 [Source:VGNC Symbol;Acc:VGNC:23458]
1841	Downregulated	ENSECAG00000012302	NOTCH4	100059541	20	C	notch receptor 4 [Source:VGNC Symbol;Acc:VGNC:20819]
1842	Downregulated	ENSECAG00000012377	HTRA4	100058701	27	C	HtrA serine peptidase 4 [Source:VGNC Symbol;Acc:VGNC:18913]
1843	Downregulated	ENSECAG00000012439	HOXB5	100055656	11	C	homeobox B5 [Source:VGNC Symbol;Acc:VGNC:49465]
1844	Downregulated	ENSECAG00000012454	XYLT2	100069884	11	C	xylosyltransferase 2 [Source:VGNC Symbol;Acc:VGNC:25089]
1845	Downregulated	ENSECAG00000012470	PLA2G4F	100071016	1	C	phospholipase A2 group IVF [Source:VGNC Symbol;Acc:VGNC:21516]
1846	Downregulated	ENSECAG00000012487	PIGF	100053298	15	C	phosphatidylinositol glycan anchor biosynthesis class F [Source:VGNC Symbol;Acc:VGNC:21422]
1847	Downregulated	ENSECAG00000012525		NA	10	C
1848	Downregulated	ENSECAG00000012547	ENOSF1	100146163	8	C	enolase superfamily member 1 [Source:VGNC Symbol;Acc:VGNC:17587]
1849	Downregulated	ENSECAG00000012628	EPB41L4A	100064464	14	C	erythrocyte membrane protein band 4.1 like 4A [Source:VGNC Symbol;Acc:VGNC:17610]
1850	Downregulated	ENSECAG00000012650	KY	100053201	16	C	kyphoscoliosis peptidase [Source:VGNC Symbol;Acc:VGNC:19553]
1851	Downregulated	ENSECAG00000012666	PSIP1	100034217	23	C	PC4 and SFRS1 interacting protein 1 [Source:VGNC Symbol;Acc:VGNC:21931]
1852	Downregulated	ENSECAG00000012675	MGME1	100050596	22	C	mitochondrial genome maintenance exonuclease 1 [Source:VGNC Symbol;Acc:VGNC:20162]
1853	Downregulated	ENSECAG00000012686	SNCAIP	100063985	14	C	synuclein alpha interacting protein [Source:VGNC Symbol;Acc:VGNC:23383]
1854	Downregulated	ENSECAG00000012752	EPHA4	100060325	6	C	EPH receptor A4 [Source:VGNC Symbol;Acc:VGNC:49446]
1855	Downregulated	ENSECAG00000012773	CMPK2	100072617	15	C	cytidine/uridine monophosphate kinase 2 [Source:VGNC Symbol;Acc:VGNC:58917]
1856	Downregulated	ENSECAG00000012786	STOX2	100051063	27	C	storkhead box 2 [Source:VGNC Symbol;Acc:VGNC:23708]
1857	Downregulated	ENSECAG00000012812	SYBU	100064295	9	C	syntabulin [Source:VGNC Symbol;Acc:VGNC:23790]
1858	Downregulated	ENSECAG00000012841	PAIP2B	100060091	15	C	poly(A) binding protein interacting protein 2B [Source:VGNC Symbol;Acc:VGNC:51378]
1859	Downregulated	ENSECAG00000012881	NME6	100063988	16	C	NME/NM23 nucleoside diphosphate kinase 6 [Source:VGNC Symbol;Acc:VGNC:20776]
1860	Downregulated	ENSECAG00000012987	DIXDC1	100061990	7	C	DIX domain containing 1 [Source:VGNC Symbol;Acc:VGNC:17200]
1861	Downregulated	ENSECAG00000013053	TOP2A	100054229	11	C	DNA topoisomerase II alpha [Source:VGNC Symbol;Acc:VGNC:50516]
1862	Downregulated	ENSECAG00000013078	STXBP1	100070499	25	C	syntaxin binding protein 1 [Source:VGNC Symbol;Acc:VGNC:23736]
1863	Downregulated	ENSECAG00000013131	PECR	100054617	6	C	peroxisomal trans-2-enoyl-CoA reductase [Source:VGNC Symbol;Acc:VGNC:21302]
1864	Downregulated	ENSECAG00000013151	RGCC	100061031	17	C	regulator of cell cycle [Source:VGNC Symbol;Acc:VGNC:84525]
1865	Downregulated	ENSECAG00000013180	LRP5	100147353	12	C	LDL receptor related protein 5 [Source:VGNC Symbol;Acc:VGNC:97708]
1866	Downregulated	ENSECAG00000013233	FAT4	100063659	2	C	FAT atypical cadherin 4 [Source:VGNC Symbol;Acc:VGNC:17926]
1867	Downregulated	ENSECAG00000013288	LZTS2	100060415	1	C	leucine zipper tumor suppressor 2 [Source:VGNC Symbol;Acc:VGNC:19874]
1868	Downregulated	ENSECAG00000013291	PER1	100073046	11	C	period circadian regulator 1 [Source:VGNC Symbol;Acc:VGNC:21312]
1869	Downregulated	ENSECAG00000013344	ZFP57	100056823	20	C	ZFP57 zinc finger protein [Source:VGNC Symbol;Acc:VGNC:103777]
1870	Downregulated	ENSECAG00000013377	PRAG1	100063503	27	C	PEAK1 related, kinase-activating pseudokinase 1 [Source:HGNC Symbol;Acc:HGNC:25438]
1871	Downregulated	ENSECAG00000013390	ZMAT1	100067200	X	C	zinc finger matrin-type 1 [Source:VGNC Symbol;Acc:VGNC:25242]
1872	Downregulated	ENSECAG00000013470	RBMS2	100052627	6	C	RNA binding motif single stranded interacting protein 2 [Source:VGNC Symbol;Acc:VGNC:22254]
1873	Downregulated	ENSECAG00000013477	CCDC17	100630530	2	C	coiled-coil domain containing 17 [Source:VGNC Symbol;Acc:VGNC:16138]
1874	Downregulated	ENSECAG00000013484	ACCS	100055831	12	C	1-aminocyclopropane-1-carboxylate synthase homolog (inactive) [Source:VGNC Symbol;Acc:VGNC:57326]
1875	Downregulated	ENSECAG00000013497	MEX3B	100052950	1	C	mex-3 RNA binding family member B [Source:VGNC Symbol;Acc:VGNC:20137]
1876	Downregulated	ENSECAG00000013528	AVIL	100051151	6	C	advillin [Source:VGNC Symbol;Acc:VGNC:15707]
1877	Downregulated	ENSECAG00000013613	GRIP2	100055835	16	C	glutamate receptor interacting protein 2 [Source:VGNC Symbol;Acc:VGNC:18592]
1878	Downregulated	ENSECAG00000013644	TRDMT1	100068465	29	C	tRNA aspartic acid methyltransferase 1 [Source:VGNC Symbol;Acc:VGNC:55387]
1879	Downregulated	ENSECAG00000013655	TRIM34	100568304	7	C	tripartite motif containing 34 [Source:NCBI gene (formerly Entrezgene);Acc:100568304]
1880	Downregulated	ENSECAG00000013892	PPEF1	100058130	X	C	protein phosphatase with EF-hand domain 1 [Source:VGNC Symbol;Acc:VGNC:59003]
1881	Downregulated	ENSECAG00000013905	HHAT	100055589	5	C	hedgehog acyltransferase [Source:VGNC Symbol;Acc:VGNC:18772]
1882	Downregulated	ENSECAG00000014027	NEGR1	100053464	5	C	neuronal growth regulator 1 [Source:VGNC Symbol;Acc:VGNC:20664]
1883	Downregulated	ENSECAG00000014076	PUS10	100052053	15	C	pseudouridine synthase 10 [Source:VGNC Symbol;Acc:VGNC:22048]
1884	Downregulated	ENSECAG00000014080	SCN3A	100061941	18	C	sodium voltage-gated channel alpha subunit 3 [Source:VGNC Symbol;Acc:VGNC:22736]
1885	Downregulated	ENSECAG00000014113	CCNG2	111767499	3	C	cyclin G2 [Source:VGNC Symbol;Acc:VGNC:16215]
1886	Downregulated	ENSECAG00000014149	NETO1	100061141	8	C	neuropilin and tolloid like 1 [Source:VGNC Symbol;Acc:VGNC:20689]
1887	Downregulated	ENSECAG00000014174	TOM1L1	100070513	11	C	target of myb1 like 1 membrane trafficking protein [Source:HGNC Symbol;Acc:HGNC:11983]
1888	Downregulated	ENSECAG00000014190	LARP6	100064277	1	C	La ribonucleoprotein 6, translational regulator [Source:VGNC Symbol;Acc:VGNC:19589]
1889	Downregulated	ENSECAG00000014194	EGFLAM	100053309	21	C	EGF like, fibronectin type III and laminin G domains [Source:VGNC Symbol;Acc:VGNC:17459]
1890	Downregulated	ENSECAG00000014210	CCM2L	100147204	22	C	CCM2 like scaffold protein [Source:VGNC Symbol;Acc:VGNC:58947]
1891	Downregulated	ENSECAG00000014246	MYH7B	100069423	22	C	myosin heavy chain 7B [Source:VGNC Symbol;Acc:VGNC:49323]
1892	Downregulated	ENSECAG00000014275	DBP	100146301	10	C	D-box binding PAR bZIP transcription factor [Source:VGNC Symbol;Acc:VGNC:17020]
1893	Downregulated	ENSECAG00000014313	DCLK2	100062533	2	C	doublecortin like kinase 2 [Source:VGNC Symbol;Acc:VGNC:17042]
1894	Downregulated	ENSECAG00000014326	SNX25	100057495	27	C	sorting nexin 25 [Source:VGNC Symbol;Acc:VGNC:23423]
1895	Downregulated	ENSECAG00000014358	RERG	100064029	6	C	RAS like estrogen regulated growth inhibitor [Source:VGNC Symbol;Acc:VGNC:22306]
1896	Downregulated	ENSECAG00000014365	DPH6	100071713	1	C	diphthamine biosynthesis 6 [Source:VGNC Symbol;Acc:VGNC:51487]
1897	Downregulated	ENSECAG00000014406	IL15	100034058	2	C	interleukin 15 [Source:VGNC Symbol;Acc:VGNC:18998]
1898	Downregulated	ENSECAG00000014442	OPRK1	100054492	9	C	opioid receptor kappa 1 [Source:VGNC Symbol;Acc:VGNC:56254]
1899	Downregulated	ENSECAG00000014443	HSD11B1L	100147231	7	C	hydroxysteroid 11-beta dehydrogenase 1 like [Source:VGNC Symbol;Acc:VGNC:59389]
1900	Downregulated	ENSECAG00000014448	ZNF660	100630913	16	C	zinc finger protein 660 [Source:HGNC Symbol;Acc:HGNC:26720]
1901	Downregulated	ENSECAG00000014493	SERPINC1	100061173	5	C	serpin family C member 1 [Source:VGNC Symbol;Acc:VGNC:22854]
1902	Downregulated	ENSECAG00000014521	ANKDD1B	100073282	14	C	ankyrin repeat and death domain containing 1B [Source:VGNC Symbol;Acc:VGNC:15309]
1903	Downregulated	ENSECAG00000014591	CCDC14	100070469	19	C	coiled-coil domain containing 14 [Source:HGNC Symbol;Acc:HGNC:25766]
1904	Downregulated	ENSECAG00000014593	LOC100071602	100071602	15	C
1905	Downregulated	ENSECAG00000014602	VAMP1	100059722	6	C	vesicle associated membrane protein 1 [Source:VGNC Symbol;Acc:VGNC:24875]
1906	Downregulated	ENSECAG00000014638	TMTC2	100050838	28	C	transmembrane O-mannosyltransferase targeting cadherins 2 [Source:VGNC Symbol;Acc:VGNC:24348]
1907	Downregulated	ENSECAG00000014742	GPAM	100068677	1	C	glycerol-3-phosphate acyltransferase, mitochondrial [Source:VGNC Symbol;Acc:VGNC:18471]
1908	Downregulated	ENSECAG00000014767	PLXNB1	100053891	16	C	plexin B1 [Source:VGNC Symbol;Acc:VGNC:21603]
1909	Downregulated	ENSECAG00000014817	RND2	100147228	11	C	Rho family GTPase 2 [Source:VGNC Symbol;Acc:VGNC:56479]
1910	Downregulated	ENSECAG00000014882	CORO1B	100053095	12	C	coronin 1B [Source:VGNC Symbol;Acc:VGNC:16791]
1911	Downregulated	ENSECAG00000014934	ARHGEF9	100054217	X	C	Cdc42 guanine nucleotide exchange factor 9 [Source:VGNC Symbol;Acc:VGNC:15497]
1912	Downregulated	ENSECAG00000014962	FAXDC2	100147617	14	C	fatty acid hydroxylase domain containing 2 [Source:VGNC Symbol;Acc:VGNC:55428]
1913	Downregulated	ENSECAG00000015018	AP1G2	100052094	1	C	adaptor related protein complex 1 subunit gamma 2 [Source:VGNC Symbol;Acc:VGNC:15374]
1914	Downregulated	ENSECAG00000015044	F8	100063026	X	C	coagulation factor VIII [Source:VGNC Symbol;Acc:VGNC:17761]
1915	Downregulated	ENSECAG00000015079	CRYBG1	100066371	10	C	crystallin beta-gamma domain containing 1 [Source:VGNC Symbol;Acc:VGNC:58710]
1916	Downregulated	ENSECAG00000015081	FRS3	100054379	20	C	fibroblast growth factor receptor substrate 3 [Source:VGNC Symbol;Acc:VGNC:18135]
1917	Downregulated	ENSECAG00000015093	NUDT12	100073208	14	C	nudix hydrolase 12 [Source:VGNC Symbol;Acc:VGNC:20941]
1918	Downregulated	ENSECAG00000015106	PIK3C2B	100054391	5	C	phosphatidylinositol-4-phosphate 3-kinase catalytic subunit type 2 beta [Source:VGNC Symbol;Acc:VGNC:21443]
1919	Downregulated	ENSECAG00000015110	C7H11orf54	100049927	7	C	chromosome 7 C11orf54 homolog [Source:VGNC Symbol;Acc:VGNC:52350]
1920	Downregulated	ENSECAG00000015125	CAPN5	100063478	7	C	calpain 5 [Source:VGNC Symbol;Acc:VGNC:16041]
1921	Downregulated	ENSECAG00000015154	CDAN1	100070930	1	C	codanin 1 [Source:VGNC Symbol;Acc:VGNC:16286]
1922	Downregulated	ENSECAG00000015317	REEP2	100062247	14	C	receptor accessory protein 2 [Source:VGNC Symbol;Acc:VGNC:22288]
1923	Downregulated	ENSECAG00000015345	RBPMS2	100066725	1	C	RNA binding protein, mRNA processing factor 2 [Source:VGNC Symbol;Acc:VGNC:57217]
1924	Downregulated	ENSECAG00000015381	RIN2	100061415	22	C	Ras and Rab interactor 2 [Source:VGNC Symbol;Acc:VGNC:22393]
1925	Downregulated	ENSECAG00000015443	OSBP2	100063447	8	C	oxysterol binding protein 2 [Source:HGNC Symbol;Acc:HGNC:8504]
1926	Downregulated	ENSECAG00000015450	TET1	100072632	1	C	tet methylcytosine dioxygenase 1 [Source:HGNC Symbol;Acc:HGNC:29484]
1927	Downregulated	ENSECAG00000015471	IFT81	100058420	8	C	intraflagellar transport 81 [Source:VGNC Symbol;Acc:VGNC:18965]
1928	Downregulated	ENSECAG00000015527	SNX33	100050956	1	C	sorting nexin 33 [Source:VGNC Symbol;Acc:VGNC:23429]
1929	Downregulated	ENSECAG00000015533	ATXN3	100053162	24	C	ataxin 3 [Source:NCBI gene (formerly Entrezgene);Acc:100053162]
1930	Downregulated	ENSECAG00000015552	GDPD1	100057236	11	C	glycerophosphodiester phosphodiesterase domain containing 1 [Source:VGNC Symbol;Acc:VGNC:18296]
1931	Downregulated	ENSECAG00000015564	C1H14orf93	100052626	1	C	chromosome 1 C14orf93 homolog [Source:VGNC Symbol;Acc:VGNC:49195]
1932	Downregulated	ENSECAG00000015576	TMEM204	100065461	13	C	transmembrane protein 204 [Source:VGNC Symbol;Acc:VGNC:24247]
1933	Downregulated	ENSECAG00000015612	INKA1	100052858	16	C	inka box actin regulator 1 [Source:VGNC Symbol;Acc:VGNC:17853]
1934	Downregulated	ENSECAG00000015656	IQCC	100070339	2	C	IQ motif containing C [Source:VGNC Symbol;Acc:VGNC:19114]
1935	Downregulated	ENSECAG00000015688	NEK11	100064611	16	C	NIMA related kinase 11 [Source:VGNC Symbol;Acc:VGNC:56837]
1936	Downregulated	ENSECAG00000015738	KRBA2	100073064	11	C	KRAB-A domain containing 2 [Source:VGNC Symbol;Acc:VGNC:19514]
1937	Downregulated	ENSECAG00000015745	BLNK	100070841	1	C	B cell linker [Source:VGNC Symbol;Acc:VGNC:50578]
1938	Downregulated	ENSECAG00000015789	ZNF397	NA	8	C	zinc finger protein 397 [Source:HGNC Symbol;Acc:HGNC:18818]
1939	Downregulated	ENSECAG00000015829	ZNF23	100068226	3	C	zinc finger protein 23 [Source:HGNC Symbol;Acc:HGNC:13023]
1940	Downregulated	ENSECAG00000015846	VASH2	100053514	5	C	vasohibin 2 [Source:VGNC Symbol;Acc:VGNC:24884]
1941	Downregulated	ENSECAG00000015859	PAFAH2	100057370	2	C	platelet activating factor acetylhydrolase 2 [Source:VGNC Symbol;Acc:VGNC:21135]
1942	Downregulated	ENSECAG00000015884	ZNF395	100061085	2	C	zinc finger protein 395 [Source:VGNC Symbol;Acc:VGNC:25316]
1943	Downregulated	ENSECAG00000015892	CACNA1D	100051186	16	C	calcium voltage-gated channel subunit alpha1 D [Source:VGNC Symbol;Acc:VGNC:15983]
1944	Downregulated	ENSECAG00000015902	ZNF615	100065020	10	C	zinc finger protein 615 [Source:VGNC Symbol;Acc:VGNC:25358]
1945	Downregulated	ENSECAG00000015950	CCDC68	100052781	8	C	coiled-coil domain containing 68 [Source:VGNC Symbol;Acc:VGNC:16174]
1946	Downregulated	ENSECAG00000015960	MYCT1	100060221	31	C	MYC target 1 [Source:VGNC Symbol;Acc:VGNC:20471]
1947	Downregulated	ENSECAG00000015961	PPP1R9A	100051837	4	C	protein phosphatase 1 regulatory subunit 9A [Source:VGNC Symbol;Acc:VGNC:21772]
1948	Downregulated	ENSECAG00000016003	ZNF518A	100061148	1	C	zinc finger protein 518A [Source:NCBI gene (formerly Entrezgene);Acc:100061148]
1949	Downregulated	ENSECAG00000016038	LOC102149803	102149803	15	C
1950	Downregulated	ENSECAG00000016041	FBXL22	100053985	1	C	F-box and leucine rich repeat protein 22 [Source:VGNC Symbol;Acc:VGNC:82066]
1951	Downregulated	ENSECAG00000016084	PROSER3	100059867	10	C	proline and serine rich 3 [Source:VGNC Symbol;Acc:VGNC:51065]
1952	Downregulated	ENSECAG00000016113		NA	1	C
1953	Downregulated	ENSECAG00000016118	PIGZ	100069661	19	C	phosphatidylinositol glycan anchor biosynthesis class Z [Source:VGNC Symbol;Acc:VGNC:21438]
1954	Downregulated	ENSECAG00000016130	ZNF2	100062975	15	C	zinc finger protein 2 [Source:VGNC Symbol;Acc:VGNC:25274]
1955	Downregulated	ENSECAG00000016257	DYNC2H1	100061459	7	C	dynein cytoplasmic 2 heavy chain 1 [Source:HGNC Symbol;Acc:HGNC:2962]
1956	Downregulated	ENSECAG00000016258	ENTPD1	100070956	1	C	ectonucleoside triphosphate diphosphohydrolase 1 [Source:VGNC Symbol;Acc:VGNC:103762]
1957	Downregulated	ENSECAG00000016327	C1QTNF9	100050508	17	C
1958	Downregulated	ENSECAG00000016329	MANSC1	106783288	6	C	MANSC domain containing 1 [Source:VGNC Symbol;Acc:VGNC:58500]
1959	Downregulated	ENSECAG00000016372	SPATA13	100058228	17	C	spermatogenesis associated 13 [Source:HGNC Symbol;Acc:HGNC:23222]
1960	Downregulated	ENSECAG00000016507	PSRC1	100147076	5	C	proline and serine rich coiled-coil 1 [Source:VGNC Symbol;Acc:VGNC:21973]
1961	Downregulated	ENSECAG00000016516	WNT5B	100056017	6	C	Wnt family member 5B [Source:VGNC Symbol;Acc:VGNC:25047]
1962	Downregulated	ENSECAG00000016587	GOLPH3L	100054851	5	C	golgi phosphoprotein 3 like [Source:VGNC Symbol;Acc:VGNC:18459]
1963	Downregulated	ENSECAG00000016595	NYNRIN	100054117	1	C	NYN domain and retroviral integrase containing [Source:VGNC Symbol;Acc:VGNC:20994]
1964	Downregulated	ENSECAG00000016676	SEMA6D	100055875	1	C	semaphorin 6D [Source:VGNC Symbol;Acc:VGNC:22822]
1965	Downregulated	ENSECAG00000016717	NPY1R	100061686	2	C	neuropeptide Y receptor Y1 [Source:VGNC Symbol;Acc:VGNC:20853]
1966	Downregulated	ENSECAG00000016753	LIMS2	100067531	18	C	LIM zinc finger domain containing 2 [Source:VGNC Symbol;Acc:VGNC:19672]
1967	Downregulated	ENSECAG00000016756	GPM6A	100051492	27	C	glycoprotein M6A [Source:VGNC Symbol;Acc:VGNC:18498]
1968	Downregulated	ENSECAG00000016813	GMCL1	100060991	15	C
1969	Downregulated	ENSECAG00000016844	MEIOC	100064461	11	C	meiosis specific with coiled-coil domain [Source:VGNC Symbol;Acc:VGNC:20100]
1970	Downregulated	ENSECAG00000016928	DCHS2	100069855	2	C	dachsous cadherin-related 2 [Source:HGNC Symbol;Acc:HGNC:23111]
1971	Downregulated	ENSECAG00000016974	BRCA1	100051990	11	C	BRCA1 DNA repair associated [Source:VGNC Symbol;Acc:VGNC:15878]
1972	Downregulated	ENSECAG00000016976	RARB	100051546	16	C	retinoic acid receptor beta [Source:VGNC Symbol;Acc:VGNC:22185]
1973	Downregulated	ENSECAG00000016984	RANBP3L	100067588	21	C	RAN binding protein 3 like [Source:VGNC Symbol;Acc:VGNC:22172]
1974	Downregulated	ENSECAG00000017007	FANCL	100065770	15	C	FA complementation group L [Source:VGNC Symbol;Acc:VGNC:17905]
1975	Downregulated	ENSECAG00000017012	PTEN	100062388	1	C	phosphatase and tensin homolog [Source:VGNC Symbol;Acc:VGNC:21984]
1976	Downregulated	ENSECAG00000017054	ACER2	100063894	23	C	alkaline ceramidase 2 [Source:VGNC Symbol;Acc:VGNC:14977]
1977	Downregulated	ENSECAG00000017082	PHF21A	100050418	12	C	PHD finger protein 21A [Source:VGNC Symbol;Acc:VGNC:21380]
1978	Downregulated	ENSECAG00000017091	BBS1	100629509	12	C	Bardet-Biedl syndrome 1 [Source:HGNC Symbol;Acc:HGNC:966]
1979	Downregulated	ENSECAG00000017108	FLT4	100066773	14	C	fms related receptor tyrosine kinase 4 [Source:VGNC Symbol;Acc:VGNC:18069]
1980	Downregulated	ENSECAG00000017129	RBM45	100067142	18	C	RNA binding motif protein 45 [Source:VGNC Symbol;Acc:VGNC:51490]
1981	Downregulated	ENSECAG00000017139	ARHGEF25	100050699	6	C	Rho guanine nucleotide exchange factor 25 [Source:VGNC Symbol;Acc:VGNC:15489]
1982	Downregulated	ENSECAG00000017146	PIK3R6	100062779	11	C	phosphoinositide-3-kinase regulatory subunit 6 [Source:VGNC Symbol;Acc:VGNC:21454]
1983	Downregulated	ENSECAG00000017147	CCDC9B	100057278	1	C	coiled-coil domain containing 9B [Source:VGNC Symbol;Acc:VGNC:49026]
1984	Downregulated	ENSECAG00000017264	FAM171A2	106782685	11	C	family with sequence similarity 171 member A2 [Source:VGNC Symbol;Acc:VGNC:56425]
1985	Downregulated	ENSECAG00000017280	MAPK10	100052608	3	C	mitogen-activated protein kinase 10 [Source:VGNC Symbol;Acc:VGNC:19955]
1986	Downregulated	ENSECAG00000017305	SEZ6L2	100065923	13	C	seizure related 6 homolog like 2 [Source:VGNC Symbol;Acc:VGNC:22884]
1987	Downregulated	ENSECAG00000017309	TNFRSF9	100058657	2	C	TNF receptor superfamily member 9 [Source:VGNC Symbol;Acc:VGNC:50787]
1988	Downregulated	ENSECAG00000017340	ZSCAN30	100066972	8	C	zinc finger and SCAN domain containing 30 [Source:VGNC Symbol;Acc:VGNC:50991]
1989	Downregulated	ENSECAG00000017356	RSKR	100072063	11	C	ribosomal protein S6 kinase related [Source:VGNC Symbol;Acc:VGNC:97713]
1990	Downregulated	ENSECAG00000017358	COLGALT2	100055683	5	C	collagen beta(1-O)galactosyltransferase 2 [Source:VGNC Symbol;Acc:VGNC:50822]
1991	Downregulated	ENSECAG00000017394	ZC3HAV1	100064774	4	C	zinc finger CCCH-type containing, antiviral 1 [Source:VGNC Symbol;Acc:VGNC:52462]
1992	Downregulated	ENSECAG00000017397	ZBTB26	100067432	25	C	zinc finger and BTB domain containing 26 [Source:VGNC Symbol;Acc:VGNC:25142]
1993	Downregulated	ENSECAG00000017416	GTPBP10	100060295	4	C	GTP binding protein 10 [Source:VGNC Symbol;Acc:VGNC:49390]
1994	Downregulated	ENSECAG00000017426	FGF11	100146629	11	C	fibroblast growth factor 11 [Source:VGNC Symbol;Acc:VGNC:18010]
1995	Downregulated	ENSECAG00000017431	MYOZ2	100063994	2	C	myozenin 2 [Source:VGNC Symbol;Acc:VGNC:20522]
1996	Downregulated	ENSECAG00000017463	PCMTD2	100051947	22	C	protein-L-isoaspartate (D-aspartate) O-methyltransferase domain containing 2 [Source:HGNC Symbol;Acc:HGNC:15882]
1997	Downregulated	ENSECAG00000017466	ELMOD2	100063134	2	C	ELMO domain containing 2 [Source:VGNC Symbol;Acc:VGNC:17533]
1998	Downregulated	ENSECAG00000017484	C20orf194	NA	22	C	dynein axonemal assembly factor 9 [Source:HGNC Symbol;Acc:HGNC:17721]
[truncated: 352 more rows]
