# Supplementary material for: Effects of hypoxia and hyperoxia on exercise-induced metabolomic and transcriptomic profiles in equine skeletal muscle
Source: J Exp Biol. 2025 Dec 17;228(24):jeb250956. doi: 10.1242/jeb.250956 (PMC12752499; doi:10.1242/jeb.250956)
Supplement: Table S5. Genes up- or down-regulated by exercise with hyperoxia [file jexbio-228-250956-TableS5.xlsx]

## Sheet: TS5 DEGs (Hyperoxia-sedentary)
Table S5. Genes up- or down-regulated by exercise with hyperoxia
No.	Group	Ensembl id	Symbol	Entrezgene id	Chr	Type	Description
1	Upregulated	ENSECAG00000000022	PLXNA1	100060411	16	C	plexin A1 [Source:VGNC Symbol;Acc:VGNC:21600]
2	Upregulated	ENSECAG00000000051	IL1B	100034237	15	C	interleukin 1, beta [Source:NCBI gene (formerly Entrezgene);Acc:100034237]
3	Upregulated	ENSECAG00000000072	MAP7D2	100058804	X	C	MAP7 domain containing 2 [Source:VGNC Symbol;Acc:VGNC:19952]
4	Upregulated	ENSECAG00000000074	METRNL	100056359	11	C	meteorin like, glial cell differentiation regulator [Source:VGNC Symbol;Acc:VGNC:20115]
5	Upregulated	ENSECAG00000000131	FAM124A	100053842	17	C	family with sequence similarity 124 member A [Source:VGNC Symbol;Acc:VGNC:17794]
6	Upregulated	ENSECAG00000000171	NPAS2	100059275	15	C	neuronal PAS domain protein 2 [Source:VGNC Symbol;Acc:VGNC:20828]
7	Upregulated	ENSECAG00000000288	IL1R2	100033831	15	C	interleukin 1 receptor type 2 [Source:VGNC Symbol;Acc:VGNC:19009]
8	Upregulated	ENSECAG00000000436	LOC100069029	100069029	25	C
9	Upregulated	ENSECAG00000000607	TRIB3	100053353	22	C	tribbles pseudokinase 3 [Source:VGNC Symbol;Acc:VGNC:51621]
10	Upregulated	ENSECAG00000000684	KDM8	100064574	13	C	lysine demethylase 8 [Source:VGNC Symbol;Acc:VGNC:19343]
11	Upregulated	ENSECAG00000000696	RSPH9	100067560	20	C	radial spoke head component 9 [Source:VGNC Symbol;Acc:VGNC:107093]
12	Upregulated	ENSECAG00000000763	CSRNP1	100068414	16	C	cysteine and serine rich nuclear protein 1 [Source:VGNC Symbol;Acc:VGNC:58750]
13	Upregulated	ENSECAG00000000794	EMB	100064199	21	C	embigin [Source:VGNC Symbol;Acc:VGNC:17550]
14	Upregulated	ENSECAG00000000874	ACKR1	100057225	5	C	atypical chemokine receptor 1 [Source:VGNC Symbol;Acc:VGNC:55180]
15	Upregulated	ENSECAG00000001037	HSPA1A	100050827	20	C	heat shock 70kDa protein 1A [Source:NCBI gene (formerly Entrezgene);Acc:100050827]
16	Upregulated	ENSECAG00000001117	HS6ST1	100068973	18	C	heparan sulfate 6-O-sulfotransferase 1 [Source:VGNC Symbol;Acc:VGNC:58937]
17	Upregulated	ENSECAG00000001166	MTHFD1L	100063441	31	C	methylenetetrahydrofolate dehydrogenase (NADP+ dependent) 1 like [Source:VGNC Symbol;Acc:VGNC:55402]
18	Upregulated	ENSECAG00000001167	ARC	100146865	9	C	activity regulated cytoskeleton associated protein [Source:HGNC Symbol;Acc:HGNC:648]
19	Upregulated	ENSECAG00000001249	SOCS3	100050730	11	C	suppressor of cytokine signaling 3 [Source:VGNC Symbol;Acc:VGNC:58582]
20	Upregulated	ENSECAG00000001495	CCDC86	100059035	12	C	coiled-coil domain containing 86 [Source:VGNC Symbol;Acc:VGNC:16183]
21	Upregulated	ENSECAG00000001716	PLXNA2	100051646	5	C	plexin A2 [Source:VGNC Symbol;Acc:VGNC:21601]
22	Upregulated	ENSECAG00000001774	MYD88	100053940	16	C	MYD88 innate immune signal transduction adaptor [Source:VGNC Symbol;Acc:VGNC:20472]
23	Upregulated	ENSECAG00000001900	PHLDA1	100058739	28	C
24	Upregulated	ENSECAG00000001949	LOC100071946	100071946	7	C
25	Upregulated	ENSECAG00000002133	GPRIN1	100068777	14	C	G protein regulated inducer of neurite outgrowth 1 [Source:VGNC Symbol;Acc:VGNC:55432]
26	Upregulated	ENSECAG00000002212	FOXO1	100050481	17	C	forkhead box O1 [Source:VGNC Symbol;Acc:VGNC:84458]
27	Upregulated	ENSECAG00000002370	GPR141	100070650	4	C	G protein-coupled receptor 141 [Source:VGNC Symbol;Acc:VGNC:18513]
28	Upregulated	ENSECAG00000002437	NFIL3	102148253	23	C	nuclear factor, interleukin 3 regulated [Source:HGNC Symbol;Acc:HGNC:7787]
29	Upregulated	ENSECAG00000002570	HS3ST1	100056091	3	C	heparan sulfate-glucosamine 3-sulfotransferase 1 [Source:VGNC Symbol;Acc:VGNC:18874]
30	Upregulated	ENSECAG00000002866	UGCG	100057611	25	C	UDP-glucose ceramide glucosyltransferase [Source:VGNC Symbol;Acc:VGNC:24774]
31	Upregulated	ENSECAG00000002867	F2RL1	100073277	14	C	F2R like trypsin receptor 1 [Source:VGNC Symbol;Acc:VGNC:55423]
32	Upregulated	ENSECAG00000003011	S1PR3	100061893	23	C	sphingosine-1-phosphate receptor 3 [Source:VGNC Symbol;Acc:VGNC:22662]
33	Upregulated	ENSECAG00000003229	HNRNPF	100050002	1	C	heteroous nuclear ribonucleoprotein F [Source:VGNC Symbol;Acc:VGNC:18824]
34	Upregulated	ENSECAG00000003315	IRS2	100146249	17	C	insulin receptor substrate 2 [Source:VGNC Symbol;Acc:VGNC:84463]
35	Upregulated	ENSECAG00000003462	RUNX1	100051950	26	C	RUNX family transcription factor 1 [Source:VGNC Symbol;Acc:VGNC:58237]
36	Upregulated	ENSECAG00000003495	MFHAS1	100063334	27	C	multifunctional ROCO family signaling regulator 1 [Source:VGNC Symbol;Acc:VGNC:107359]
37	Upregulated	ENSECAG00000003573	CLDN23	100063403	27	C	claudin 23 [Source:VGNC Symbol;Acc:VGNC:16593]
38	Upregulated	ENSECAG00000003580	FSTL3	111774152	7	C	follistatin like 3 [Source:HGNC Symbol;Acc:HGNC:3973]
39	Upregulated	ENSECAG00000003800	ACKR2	NA	16	C	atypical chemokine receptor 2 [Source:VGNC Symbol;Acc:VGNC:14980]
40	Upregulated	ENSECAG00000003816	JUNB	100146801	7	C	JunB proto-onco, AP-1 transcription factor subunit [Source:VGNC Symbol;Acc:VGNC:19232]
41	Upregulated	ENSECAG00000004005	TLNRD1	100052999	1	C	talin rod domain containing 1 [Source:VGNC Symbol;Acc:VGNC:24137]
42	Upregulated	ENSECAG00000004158	DMP1	100063014	3	C	dentin matrix acidic phosphoprotein 1 [Source:VGNC Symbol;Acc:VGNC:17228]
43	Upregulated	ENSECAG00000004228	LTB4R	102148203	1	C	leukotriene B4 receptor [Source:VGNC Symbol;Acc:VGNC:55915]
44	Upregulated	ENSECAG00000004463	UBAP1	100053997	23	C	ubiquitin associated protein 1 [Source:VGNC Symbol;Acc:VGNC:24707]
45	Upregulated	ENSECAG00000004492	RRS1	100052275	9	C	ribosome biosis regulator 1 homolog [Source:VGNC Symbol;Acc:VGNC:22592]
46	Upregulated	ENSECAG00000004502	WFDC1	100070154	3	C	WAP four-disulfide core domain 1 [Source:VGNC Symbol;Acc:VGNC:51346]
47	Upregulated	ENSECAG00000004572	CH25H	100062138	1	C	cholesterol 25-hydroxylase [Source:VGNC Symbol;Acc:VGNC:16472]
48	Upregulated	ENSECAG00000004586	ARSI	100071647	14	C	arylsulfatase family member I [Source:HGNC Symbol;Acc:HGNC:32521]
49	Upregulated	ENSECAG00000004592	DUSP4	100058453	27	C	dual specificity phosphatase 4 [Source:VGNC Symbol;Acc:VGNC:17356]
50	Upregulated	ENSECAG00000004725	XIRP1	100055451	16	C	xin actin binding repeat containing 1 [Source:NCBI gene (formerly Entrezgene);Acc:100055451]
51	Upregulated	ENSECAG00000004773	TET2	100073065	2	C	tet methylcytosine dioxygenase 2 [Source:HGNC Symbol;Acc:HGNC:25941]
52	Upregulated	ENSECAG00000004777	FAM110B	100052940	9	C	family with sequence similarity 110 member B [Source:VGNC Symbol;Acc:VGNC:17785]
53	Upregulated	ENSECAG00000004791	TICAM1	100062414	7	C	toll like receptor adaptor molecule 1 [Source:VGNC Symbol;Acc:VGNC:49344]
54	Upregulated	ENSECAG00000004810	ADRB2	NA	14	C	adrenoceptor beta 2 [Source:VGNC Symbol;Acc:VGNC:15133]
55	Upregulated	ENSECAG00000004969	GPR68	NA	24	C	G protein-coupled receptor 68 [Source:VGNC Symbol;Acc:VGNC:18546]
56	Upregulated	ENSECAG00000005075	TMEM251	100053356	24	C	transmembrane protein 251 [Source:VGNC Symbol;Acc:VGNC:55344]
57	Upregulated	ENSECAG00000005241	THBD	100146206	22	C	thrombomodulin [Source:HGNC Symbol;Acc:HGNC:11784]
58	Upregulated	ENSECAG00000005307	RNF183	100050237	25	C	ring finger protein 183 [Source:VGNC Symbol;Acc:VGNC:22458]
59	Upregulated	ENSECAG00000005381	LRRN4CL	100063731	12	C	LRRN4 C-terminal like [Source:VGNC Symbol;Acc:VGNC:19806]
60	Upregulated	ENSECAG00000005384	SPRY4	NA	14	C	sprouty RTK signaling antagonist 4 [Source:VGNC Symbol;Acc:VGNC:23546]
61	Upregulated	ENSECAG00000005387	UTP3	100054342	3	C	UTP3 small subunit processome component [Source:VGNC Symbol;Acc:VGNC:24864]
62	Upregulated	ENSECAG00000005570	VMP1	NA	11	C	vacuole membrane protein 1 [Source:HGNC Symbol;Acc:HGNC:29559]
63	Upregulated	ENSECAG00000005573	LOXL4	100070637	1	C	lysyl oxidase like 4 [Source:VGNC Symbol;Acc:VGNC:19726]
64	Upregulated	ENSECAG00000005628	FAM110D	100057288	2	C	family with sequence similarity 110 member D [Source:VGNC Symbol;Acc:VGNC:17786]
65	Upregulated	ENSECAG00000005631	BDKRB1	100054699	24	C	bradykinin receptor B1 [Source:VGNC Symbol;Acc:VGNC:15806]
66	Upregulated	ENSECAG00000005675	NFE2L2	100066816	18	C	NFE2 like bZIP transcription factor 2 [Source:VGNC Symbol;Acc:VGNC:20708]
67	Upregulated	ENSECAG00000005685	RDH10	100061076	9	C	retinol dehydrogenase 10 [Source:VGNC Symbol;Acc:VGNC:22279]
68	Upregulated	ENSECAG00000005857	FZD8	111771171	29	C	frizzled class receptor 8 [Source:HGNC Symbol;Acc:HGNC:4046]
69	Upregulated	ENSECAG00000005905	SMOX	100052311	22	C	spermine oxidase [Source:VGNC Symbol;Acc:VGNC:23352]
70	Upregulated	ENSECAG00000006218	C5AR2	102150002	10	C	complement C5a receptor 2 [Source:VGNC Symbol;Acc:VGNC:58708]
71	Upregulated	ENSECAG00000006288	SIK1	100057456	26	C	salt inducible kinase 1 [Source:HGNC Symbol;Acc:HGNC:11142]
72	Upregulated	ENSECAG00000006305	TTC21A	100068431	16	C	tetratricopeptide repeat domain 21A [Source:VGNC Symbol;Acc:VGNC:24614]
73	Upregulated	ENSECAG00000006315	XYLT1	100053250	13	C	xylosyltransferase 1 [Source:VGNC Symbol;Acc:VGNC:58277]
74	Upregulated	ENSECAG00000006453	NAB2	100052831	6	C	NGFI-A binding protein 2 [Source:VGNC Symbol;Acc:VGNC:20539]
75	Upregulated	ENSECAG00000006487	LOC100063463	100063463	17	C
76	Upregulated	ENSECAG00000006591	ATG9B	100064027	4	C	autophagy related 9B [Source:VGNC Symbol;Acc:VGNC:15629]
77	Upregulated	ENSECAG00000006595	CXCR2	100055552	6	C
78	Upregulated	ENSECAG00000006674	RRAD	100065651	3	C	RRAD, Ras related glycolysis inhibitor and calcium channel regulator [Source:VGNC Symbol;Acc:VGNC:22575]
79	Upregulated	ENSECAG00000006881	CKAP4	100068385	28	C	cytoskeleton associated protein 4 [Source:VGNC Symbol;Acc:VGNC:56355]
80	Upregulated	ENSECAG00000006905	PLPPR3	100147613	7	C	phospholipid phosphatase related 3 [Source:VGNC Symbol;Acc:VGNC:59414]
81	Upregulated	ENSECAG00000006923	MAX	100062536	24	C	MYC associated factor X [Source:VGNC Symbol;Acc:VGNC:20002]
82	Upregulated	ENSECAG00000006965	PUS1	100062278	8	C	pseudouridine synthase 1 [Source:VGNC Symbol;Acc:VGNC:22047]
83	Upregulated	ENSECAG00000007021	SH2B3	100057885	8	C	SH2B adaptor protein 3 [Source:HGNC Symbol;Acc:HGNC:29605]
84	Upregulated	ENSECAG00000007242	DUSP2	100051611	15	C	dual specificity phosphatase 2 [Source:VGNC Symbol;Acc:VGNC:17352]
85	Upregulated	ENSECAG00000007351	PLAU	100072886	1	C	plasminogen activator, urokinase [Source:VGNC Symbol;Acc:VGNC:21530]
86	Upregulated	ENSECAG00000007391	MAT2A	100067333	15	C	methionine adenosyltransferase 2A [Source:VGNC Symbol;Acc:VGNC:49482]
87	Upregulated	ENSECAG00000007432	PTGDR	NA	1	C	prostaglandin D2 receptor [Source:VGNC Symbol;Acc:VGNC:21986]
88	Upregulated	ENSECAG00000007508	IRF2	100050990	27	C	interferon regulatory factor 2 [Source:VGNC Symbol;Acc:VGNC:19131]
89	Upregulated	ENSECAG00000007518	MARCHF3	111767820	14	C	membrane associated ring-CH-type finger 3 [Source:VGNC Symbol;Acc:VGNC:59270]
90	Upregulated	ENSECAG00000007536	HELB	100058069	6	C	DNA helicase B [Source:VGNC Symbol;Acc:VGNC:18741]
91	Upregulated	ENSECAG00000008032	PANK1	100071561	1	C	pantothenate kinase 1 [Source:VGNC Symbol;Acc:VGNC:107090]
92	Upregulated	ENSECAG00000008044	PPP1R27	100055235	11	C	protein phosphatase 1 regulatory subunit 27 [Source:VGNC Symbol;Acc:VGNC:21766]
93	Upregulated	ENSECAG00000008083	SLC29A1	100055498	20	C	solute carrier family 29 member 1 [Source:VGNC Symbol;Acc:VGNC:53563]
94	Upregulated	ENSECAG00000008096	FAM111B	100068439	12	C	FAM111 trypsin like peptidase B [Source:VGNC Symbol;Acc:VGNC:17788]
95	Upregulated	ENSECAG00000008193	UPP1	100052199	4	C	uridine phosphorylase 1 [Source:VGNC Symbol;Acc:VGNC:24812]
96	Upregulated	ENSECAG00000008227	PPARD	100053404	20	C	peroxisome proliferator activated receptor delta [Source:VGNC Symbol;Acc:VGNC:21715]
97	Upregulated	ENSECAG00000008287	SLC39A14	NA	2	C	solute carrier family 39 member 14 [Source:VGNC Symbol;Acc:VGNC:50766]
98	Upregulated	ENSECAG00000008288	PAK1IP1	100051197	20	C	PAK1 interacting protein 1 [Source:VGNC Symbol;Acc:VGNC:21139]
99	Upregulated	ENSECAG00000008291	MDN1	100071075	10	C	midasin AAA ATPase 1 [Source:VGNC Symbol;Acc:VGNC:20061]
100	Upregulated	ENSECAG00000008335	PDK4	100052078	4	C	pyruvate dehydrogenase kinase 4 [Source:VGNC Symbol;Acc:VGNC:21271]
101	Upregulated	ENSECAG00000008411	ADAM15	100063219	5	C	ADAM metallopeptidase domain 15 [Source:VGNC Symbol;Acc:VGNC:15048]
102	Upregulated	ENSECAG00000008423	SELE	100033910	5	C	selectin E [Source:VGNC Symbol;Acc:VGNC:50882]
103	Upregulated	ENSECAG00000008638	RERE	100051942	2	C	arginine-glutamic acid dipeptide repeats [Source:VGNC Symbol;Acc:VGNC:22305]
104	Upregulated	ENSECAG00000008851	CCNL1	100050292	19	C	cyclin L1 [Source:VGNC Symbol;Acc:VGNC:57078]
105	Upregulated	ENSECAG00000008871	ALDH1A3	100057072	1	C	aldehyde dehydrogenase 1 family member A3 [Source:VGNC Symbol;Acc:VGNC:15230]
106	Upregulated	ENSECAG00000008923	THBS1	100057478	1	C	thrombospondin 1 [Source:VGNC Symbol;Acc:VGNC:24072]
107	Upregulated	ENSECAG00000008944	CSRP1	100051956	30	C	cysteine and glycine rich protein 1 [Source:VGNC Symbol;Acc:VGNC:16913]
108	Upregulated	ENSECAG00000008979	AQP1	100069916	4	C	aquaporin 1 (Colton blood group) [Source:HGNC Symbol;Acc:HGNC:633]
109	Upregulated	ENSECAG00000009025	CDHR3	100059168	4	C	cadherin related family member 3 [Source:VGNC Symbol;Acc:VGNC:16335]
110	Upregulated	ENSECAG00000009126	NOS1	100051079	8	C	nitric oxide synthase 1 [Source:VGNC Symbol;Acc:VGNC:20813]
111	Upregulated	ENSECAG00000009140	KLHL25	NA	1	C	kelch like family member 25 [Source:HGNC Symbol;Acc:HGNC:25732]
112	Upregulated	ENSECAG00000009164	PPARGC1A	100055716	3	C	PPARG coactivator 1 alpha [Source:VGNC Symbol;Acc:VGNC:21717]
113	Upregulated	ENSECAG00000009168	GADD45B	100059768	7	C	growth arrest and DNA damage inducible beta [Source:VGNC Symbol;Acc:VGNC:18208]
114	Upregulated	ENSECAG00000009215	SLC7A5	100070633	3	C	solute carrier family 7 member 5 [Source:VGNC Symbol;Acc:VGNC:51317]
115	Upregulated	ENSECAG00000009285	LOC100060591	100060591	11	C
116	Upregulated	ENSECAG00000009303	GFPT2	100067002	14	C	glutamine-fructose-6-phosphate transaminase 2 [Source:VGNC Symbol;Acc:VGNC:18316]
117	Upregulated	ENSECAG00000009402	VEGFA	100033839	20	C	vascular endothelial growth factor A [Source:VGNC Symbol;Acc:VGNC:56700]
118	Upregulated	ENSECAG00000009417	IP6K3	100053066	20	C	inositol hexakisphosphate kinase 3 [Source:VGNC Symbol;Acc:VGNC:58176]
119	Upregulated	ENSECAG00000009482	PPRC1	100060113	1	C	PPARG related coactivator 1 [Source:VGNC Symbol;Acc:VGNC:21797]
120	Upregulated	ENSECAG00000009516	IZUMO4	100068440	7	C	IZUMO family member 4 [Source:VGNC Symbol;Acc:VGNC:19206]
121	Upregulated	ENSECAG00000009558	SLC16A12	100071573	1	C	solute carrier family 16 member 12 [Source:VGNC Symbol;Acc:VGNC:23038]
122	Upregulated	ENSECAG00000009562	ZC3H12A	100069173	2	C	zinc finger CCCH-type containing 12A [Source:VGNC Symbol;Acc:VGNC:25163]
123	Upregulated	ENSECAG00000009666	SLFNL1	100067944	2	C	schlafen like 1 [Source:VGNC Symbol;Acc:VGNC:23298]
124	Upregulated	ENSECAG00000009706	AKAP13	100070242	1	C	A-kinase anchoring protein 13 [Source:VGNC Symbol;Acc:VGNC:56994]
125	Upregulated	ENSECAG00000009742	S100A12	100056061	5	C	S100 calcium binding protein A12 [Source:VGNC Symbol;Acc:VGNC:22648]
126	Upregulated	ENSECAG00000009787	SNAI1	100071451	22	C	snail family transcriptional repressor 1 [Source:VGNC Symbol;Acc:VGNC:23370]
127	Upregulated	ENSECAG00000009799	PFKFB2	100051146	5	C	6-phosphofructo-2-kinase/fructose-2,6-biphosphatase 2 [Source:VGNC Symbol;Acc:VGNC:21338]
128	Upregulated	ENSECAG00000009899	ZNF425	100060670	4	C	zinc finger protein 425 [Source:VGNC Symbol;Acc:VGNC:25322]
129	Upregulated	ENSECAG00000009989	CHAC1	100071253	1	C	ChaC glutathione specific gamma-glutamylcyclotransferase 1 [Source:VGNC Symbol;Acc:VGNC:51480]
130	Upregulated	ENSECAG00000010015	YARS1	100070128	2	C	tyrosyl-tRNA synthetase 1 [Source:VGNC Symbol;Acc:VGNC:25093]
131	Upregulated	ENSECAG00000010052	FLNC	100071760	4	C	filamin C [Source:VGNC Symbol;Acc:VGNC:18062]
132	Upregulated	ENSECAG00000010092	POLR1A	111768051	15	C	RNA polymerase I subunit A [Source:VGNC Symbol;Acc:VGNC:21668]
133	Upregulated	ENSECAG00000010108	ITPRIP	100069597	1	C	inositol 1,4,5-trisphosphate receptor interacting protein [Source:VGNC Symbol;Acc:VGNC:19197]
134	Upregulated	ENSECAG00000010117	S100A9	100061730	5	C
135	Upregulated	ENSECAG00000010252	SIK3	100071111	7	C	SIK family kinase 3 [Source:VGNC Symbol;Acc:VGNC:22978]
136	Upregulated	ENSECAG00000010349	CIART	100058902	5	C	circadian associated repressor of transcription [Source:VGNC Symbol;Acc:VGNC:16544]
137	Upregulated	ENSECAG00000010418	AVPR1A	100056176	6	C	arginine vasopressin receptor 1A [Source:VGNC Symbol;Acc:VGNC:15710]
138	Upregulated	ENSECAG00000010560	MIP-2alpha	100233237	3	C	chemokine (C-X-C motif) ligand 1 (melanoma growth stimulating activity, alpha) [Source:NCBI gene (formerly Entrezgene);Acc:100034121]
139	Upregulated	ENSECAG00000010624	NECTIN1	100063411	7	C	nectin cell adhesion molecule 1 [Source:VGNC Symbol;Acc:VGNC:20656]
140	Upregulated	ENSECAG00000010656	HBEGF	100629956	14	C	heparin binding EGF like growth factor [Source:VGNC Symbol;Acc:VGNC:55435]
141	Upregulated	ENSECAG00000010681	SAMD4A	100056508	24	C	sterile alpha motif domain containing 4A [Source:VGNC Symbol;Acc:VGNC:22677]
142	Upregulated	ENSECAG00000010772	CTPS1	100053845	2	C	CTP synthase 1 [Source:VGNC Symbol;Acc:VGNC:16943]
143	Upregulated	ENSECAG00000010789	AKIRIN2	100070681	10	C	akirin 2 [Source:VGNC Symbol;Acc:VGNC:15211]
144	Upregulated	ENSECAG00000010808	DNAJB4	100053123	5	C	DnaJ heat shock protein family (Hsp40) member B4 [Source:VGNC Symbol;Acc:VGNC:50828]
145	Upregulated	ENSECAG00000010810	DDX21	100072661	1	C	DExD-box helicase 21 [Source:VGNC Symbol;Acc:VGNC:17086]
146	Upregulated	ENSECAG00000010886	OPN4	100052462	1	C	opsin 4 [Source:VGNC Symbol;Acc:VGNC:21041]
147	Upregulated	ENSECAG00000010914	CHSY1	100057477	1	C	chondroitin sulfate synthase 1 [Source:VGNC Symbol;Acc:VGNC:51484]
148	Upregulated	ENSECAG00000010918	SELP	100009695	5	C	selectin P [Source:VGNC Symbol;Acc:VGNC:22805]
149	Upregulated	ENSECAG00000010961	MBP	100063306	8	C	myelin basic protein [Source:VGNC Symbol;Acc:VGNC:49483]
150	Upregulated	ENSECAG00000011006	TGFA	100060423	15	C	transforming growth factor alpha [Source:VGNC Symbol;Acc:VGNC:51415]
151	Upregulated	ENSECAG00000011042	BATF3	100053960	5	C	basic leucine zipper ATF-like transcription factor 3 [Source:VGNC Symbol;Acc:VGNC:15772]
152	Upregulated	ENSECAG00000011055	SPTY2D1	100057181	7	C	SPT2 chromatin protein domain containing 1 [Source:VGNC Symbol;Acc:VGNC:23563]
153	Upregulated	ENSECAG00000011078	TGIF1	100051444	8	C	TGFB induced factor homeobox 1 [Source:VGNC Symbol;Acc:VGNC:24058]
154	Upregulated	ENSECAG00000011145	PTGER4	100053208	21	C	prostaglandin E receptor 4 [Source:VGNC Symbol;Acc:VGNC:21989]
155	Upregulated	ENSECAG00000011198	AMD 1.00	100072355	10	C	adenosylmethionine decarboxylase 1 [Source:VGNC Symbol;Acc:VGNC:55207]
156	Upregulated	ENSECAG00000011239	LPIN1	100072273	15	C	lipin 1 [Source:VGNC Symbol;Acc:VGNC:19737]
157	Upregulated	ENSECAG00000011411	PATL1	100058878	12	C	PAT1 homolog 1, processing body mRNA decay factor [Source:VGNC Symbol;Acc:VGNC:21174]
158	Upregulated	ENSECAG00000011486	ATF3	100050849	5	C	activating transcription factor 3 [Source:VGNC Symbol;Acc:VGNC:15611]
159	Upregulated	ENSECAG00000011496	NFKBIZ	100034245	19	C	NFKB inhibitor zeta [Source:VGNC Symbol;Acc:VGNC:20717]
160	Upregulated	ENSECAG00000011637	SLC1A5	100146913	10	C	solute carrier family 1 member 5 [Source:VGNC Symbol;Acc:VGNC:23064]
161	Upregulated	ENSECAG00000011663	NPTX1	100056324	11	C	neuronal pentraxin 1 [Source:VGNC Symbol;Acc:VGNC:56460]
162	Upregulated	ENSECAG00000011711	SUSD6	100053211	24	C	sushi domain containing 6 [Source:VGNC Symbol;Acc:VGNC:49362]
163	Upregulated	ENSECAG00000011746	PLK3	100065793	2	C	polo like kinase 3 [Source:VGNC Symbol;Acc:VGNC:21581]
164	Upregulated	ENSECAG00000011808	SLC25A22	100147341	12	C	solute carrier family 25 member 22 [Source:VGNC Symbol;Acc:VGNC:58246]
165	Upregulated	ENSECAG00000011827	SBNO2	102147621	7	C	strawberry notch homolog 2 [Source:VGNC Symbol;Acc:VGNC:59421]
166	Upregulated	ENSECAG00000011882	THOP1	100059667	7	C	thimet oligopeptidase 1 [Source:VGNC Symbol;Acc:VGNC:24088]
167	Upregulated	ENSECAG00000011891	NTN4	100065441	28	C	netrin 4 [Source:VGNC Symbol;Acc:VGNC:20924]
168	Upregulated	ENSECAG00000011929	NR4A3	NA	25	C	nuclear receptor subfamily 4 group A member 3 [Source:VGNC Symbol;Acc:VGNC:56890]
169	Upregulated	ENSECAG00000011938	MANF	100052301	16	C	mesencephalic astrocyte derived neurotrophic factor [Source:VGNC Symbol;Acc:VGNC:19916]
170	Upregulated	ENSECAG00000011995	FTSJ3	100054030	11	C	FtsJ RNA 2'-O-methyltransferase 3 [Source:VGNC Symbol;Acc:VGNC:18150]
171	Upregulated	ENSECAG00000012072	SRC	100069870	22	C	SRC proto-onco, non-receptor tyrosine kinase [Source:VGNC Symbol;Acc:VGNC:23571]
172	Upregulated	ENSECAG00000012080	AHCYL1	100058372	5	C	adenosylhomocysteinase like 1 [Source:VGNC Symbol;Acc:VGNC:15178]
173	Upregulated	ENSECAG00000012104	TNFAIP6	100034068	18	C	TNF alpha induced protein 6 [Source:VGNC Symbol;Acc:VGNC:24360]
174	Upregulated	ENSECAG00000012131	SNAI3	100050842	3	C	snail family transcriptional repressor 3 [Source:VGNC Symbol;Acc:VGNC:23372]
175	Upregulated	ENSECAG00000012173	SPART	100062426	17	C	spartin [Source:VGNC Symbol;Acc:VGNC:23480]
176	Upregulated	ENSECAG00000012179	RGS2	100051067	30	C	regulator of G protein signaling 2 [Source:VGNC Symbol;Acc:VGNC:22348]
177	Upregulated	ENSECAG00000012252	SLC17A9	100058964	22	C	solute carrier family 17 member 9 [Source:VGNC Symbol;Acc:VGNC:23054]
178	Upregulated	ENSECAG00000012280	RASSF1	100061779	16	C	Ras association domain family member 1 [Source:VGNC Symbol;Acc:VGNC:52425]
179	Upregulated	ENSECAG00000012338	URB2	100065914	1	C	URB2 ribosome biosis homolog [Source:VGNC Symbol;Acc:VGNC:57215]
180	Upregulated	ENSECAG00000012373	PLEKHG6	100051963	6	C	pleckstrin homology and RhoGEF domain containing G6 [Source:VGNC Symbol;Acc:VGNC:21571]
181	Upregulated	ENSECAG00000012481	TNFRSF1B	100055840	2	C	TNF receptor superfamily member 1B [Source:VGNC Symbol;Acc:VGNC:24370]
182	Upregulated	ENSECAG00000012502	GLIPR2	100067265	25	C	GLI pathosis related 2 [Source:VGNC Symbol;Acc:VGNC:56881]
183	Upregulated	ENSECAG00000012599	TRMT61A	100055251	24	C	tRNA methyltransferase 61A [Source:VGNC Symbol;Acc:VGNC:24543]
184	Upregulated	ENSECAG00000012639	NOP2	100052203	6	C	NOP2 nucleolar protein [Source:VGNC Symbol;Acc:VGNC:20808]
185	Upregulated	ENSECAG00000012646	SYNJ2	100059716	31	C	synaptojanin 2 [Source:VGNC Symbol;Acc:VGNC:23808]
186	Upregulated	ENSECAG00000012659	PRKAG2	100034098	4	C	protein kinase AMP-activated non-catalytic subunit gamma 2 [Source:VGNC Symbol;Acc:VGNC:21840]
187	Upregulated	ENSECAG00000012742	CXCL6	100033988	3	C	C-X-C motif chemokine ligand 6 [Source:NCBI gene (formerly Entrezgene);Acc:100033988]
188	Upregulated	ENSECAG00000012890	DDX54	100056569	8	C	DEAD-box helicase 54 [Source:VGNC Symbol;Acc:VGNC:17103]
189	Upregulated	ENSECAG00000012900	MSN	100065348	X	C	moesin [Source:VGNC Symbol;Acc:VGNC:20392]
190	Upregulated	ENSECAG00000013004	ADCY4	100054305	1	C	adenylate cyclase 4 [Source:VGNC Symbol;Acc:VGNC:15089]
191	Upregulated	ENSECAG00000013124	CBLC	100147299	10	C
192	Upregulated	ENSECAG00000013201	MMP17	100062342	8	C	matrix metallopeptidase 17 [Source:VGNC Symbol;Acc:VGNC:20227]
193	Upregulated	ENSECAG00000013239	ZBTB43	100067188	25	C	zinc finger and BTB domain containing 43 [Source:VGNC Symbol;Acc:VGNC:25150]
194	Upregulated	ENSECAG00000013457	CSF3R	100069253	2	C	colony stimulating factor 3 receptor [Source:VGNC Symbol;Acc:VGNC:16899]
195	Upregulated	ENSECAG00000013460	ZNF783	100060969	4	C	zinc finger protein 783 [Source:HGNC Symbol;Acc:HGNC:27222]
196	Upregulated	ENSECAG00000013482	SERPINA3	100053600	24	C	serpin family A member 3 [Source:HGNC Symbol;Acc:HGNC:16]
197	Upregulated	ENSECAG00000013514	DUSP5	100068966	1	C	dual specificity phosphatase 5 [Source:VGNC Symbol;Acc:VGNC:17357]
198	Upregulated	ENSECAG00000013563	CARM1	100057509	7	C	coactivator associated arginine methyltransferase 1 [Source:VGNC Symbol;Acc:VGNC:56020]
199	Upregulated	ENSECAG00000013593	OSR1	100056547	15	C	odd-skipped related transcription factor 1 [Source:VGNC Symbol;Acc:VGNC:21075]
200	Upregulated	ENSECAG00000013680	TLE1	100061341	23	C	TLE family member 1, transcriptional corepressor [Source:HGNC Symbol;Acc:HGNC:11837]
201	Upregulated	ENSECAG00000013694	ZBTB49	100069664	3	C	zinc finger and BTB domain containing 49 [Source:VGNC Symbol;Acc:VGNC:51347]
202	Upregulated	ENSECAG00000013711	DOT1L	100068506	7	C	DOT1 like histone lysine methyltransferase [Source:VGNC Symbol;Acc:VGNC:50588]
203	Upregulated	ENSECAG00000013721	SH2D5	100071771	2	C	SH2 domain containing 5 [Source:VGNC Symbol;Acc:VGNC:49415]
204	Upregulated	ENSECAG00000013728	MFSD2A	100068365	2	C	major facilitator superfamily domain containing 2A [Source:VGNC Symbol;Acc:VGNC:20150]
205	Upregulated	ENSECAG00000013778	PINX1	100054913	2	C	PIN2 (TERF1) interacting telomerase inhibitor 1 [Source:VGNC Symbol;Acc:VGNC:21460]
206	Upregulated	ENSECAG00000013883	ICAM1	100058207	7	C	intercellular adhesion molecule 1 [Source:VGNC Symbol;Acc:VGNC:18927]
207	Upregulated	ENSECAG00000013898	CABLES2	100058145	22	C	Cdk5 and Abl enzyme substrate 2 [Source:VGNC Symbol;Acc:VGNC:15974]
208	Upregulated	ENSECAG00000014108	TNFRSF8	100055885	2	C	TNF receptor superfamily member 8 [Source:VGNC Symbol;Acc:VGNC:24373]
209	Upregulated	ENSECAG00000014112	SLC20A1	100064887	15	C	solute carrier family 20 member 1 [Source:VGNC Symbol;Acc:VGNC:23066]
210	Upregulated	ENSECAG00000014164	ADAMTS8	100072682	7	C	ADAM metallopeptidase with thrombospondin type 1 motif 8 [Source:VGNC Symbol;Acc:VGNC:15073]
211	Upregulated	ENSECAG00000014232	NR4A2	100050666	18	C	nuclear receptor subfamily 4 group A member 2 [Source:VGNC Symbol;Acc:VGNC:20872]
212	Upregulated	ENSECAG00000014259	TIMP1	100034220	X	C	TIMP metallopeptidase inhibitor 1 [Source:VGNC Symbol;Acc:VGNC:59009]
213	Upregulated	ENSECAG00000014260	FOS	100051632	24	C	Fos proto-onco, AP-1 transcription factor subunit [Source:VGNC Symbol;Acc:VGNC:18095]
214	Upregulated	ENSECAG00000014328	SLC45A1	100058276	2	C	solute carrier family 45 member 1 [Source:VGNC Symbol;Acc:VGNC:23223]
215	Upregulated	ENSECAG00000014338	EGR1	100072574	14	C	early growth response 1 [Source:VGNC Symbol;Acc:VGNC:17462]
216	Upregulated	ENSECAG00000014473	SEC14L1	100050884	11	C	SEC14 like lipid binding 1 [Source:VGNC Symbol;Acc:VGNC:22784]
217	Upregulated	ENSECAG00000014479	PXDC1	100058493	20	C	PX domain containing 1 [Source:VGNC Symbol;Acc:VGNC:22054]
218	Upregulated	ENSECAG00000014489	CNN1	100054768	7	C	calponin 1 [Source:VGNC Symbol;Acc:VGNC:56027]
219	Upregulated	ENSECAG00000014563	POLR1F	100053319	4	C	RNA polymerase I subunit F [Source:VGNC Symbol;Acc:VGNC:99179]
220	Upregulated	ENSECAG00000014666	BCAR1	100068908	3	C	BCAR1 scaffold protein, Cas family member [Source:VGNC Symbol;Acc:VGNC:15782]
221	Upregulated	ENSECAG00000014690	CAD	100055366	15	C	carbamoyl-phosphate synthetase 2, aspartate transcarbamylase, and dihydroorotase [Source:VGNC Symbol;Acc:VGNC:58915]
222	Upregulated	ENSECAG00000014700	EIF4G2	100071378	7	C	eukaryotic translation initiation factor 4 gamma 2 [Source:VGNC Symbol;Acc:VGNC:56352]
223	Upregulated	ENSECAG00000014702	MEDAG	100063991	17	C	mesenteric estrogen dependent adiposis [Source:VGNC Symbol;Acc:VGNC:20092]
224	Upregulated	ENSECAG00000014762	PFAS	100062488	11	C	phosphoribosylformylglycinamidine synthase [Source:VGNC Symbol;Acc:VGNC:21332]
225	Upregulated	ENSECAG00000014787	RCAN1	100062432	26	C	regulator of calcineurin 1 [Source:VGNC Symbol;Acc:VGNC:22262]
226	Upregulated	ENSECAG00000014800	MAP3K14	100050140	11	C	mitogen-activated protein kinase kinase kinase 14 [Source:VGNC Symbol;Acc:VGNC:19933]
227	Upregulated	ENSECAG00000014806		NA	11	C
228	Upregulated	ENSECAG00000014921	GPRC5A	100063606	6	C	G protein-coupled receptor class C group 5 member A [Source:VGNC Symbol;Acc:VGNC:18554]
229	Upregulated	ENSECAG00000014941	INPP5F	100065762	1	C	inositol polyphosphate-5-phosphatase F [Source:VGNC Symbol;Acc:VGNC:19076]
230	Upregulated	ENSECAG00000014973	TNFSF8	100051061	25	C	TNF superfamily member 8 [Source:VGNC Symbol;Acc:VGNC:24380]
231	Upregulated	ENSECAG00000015006	FGFR1	100057614	27	C	fibroblast growth factor receptor 1 [Source:VGNC Symbol;Acc:VGNC:18022]
232	Upregulated	ENSECAG00000015009	UGDH	100055067	3	C	UDP-glucose 6-dehydrogenase [Source:VGNC Symbol;Acc:VGNC:24775]
233	Upregulated	ENSECAG00000015126	VAV2	100069175	25	C	vav guanine nucleotide exchange factor 2 [Source:VGNC Symbol;Acc:VGNC:24889]
234	Upregulated	ENSECAG00000015133	FOXK1	100060644	13	C	forkhead box K1 [Source:VGNC Symbol;Acc:VGNC:18106]
235	Upregulated	ENSECAG00000015140	LIPG	100053762	8	C	lipase G, endothelial type [Source:VGNC Symbol;Acc:VGNC:50947]
236	Upregulated	ENSECAG00000015145	ACTA2	100062175	1	C	actin alpha 2, smooth muscle [Source:VGNC Symbol;Acc:VGNC:15013]
237	Upregulated	ENSECAG00000015267	SLC25A25	100070341	25	C	solute carrier family 25 member 25 [Source:VGNC Symbol;Acc:VGNC:56897]
238	Upregulated	ENSECAG00000015369	NID2	100067227	1	C	nidogen 2 [Source:VGNC Symbol;Acc:VGNC:55919]
239	Upregulated	ENSECAG00000015410	MAP3K6	100070933	2	C	mitogen-activated protein kinase kinase kinase 6 [Source:VGNC Symbol;Acc:VGNC:19940]
240	Upregulated	ENSECAG00000015413	SLC7A1	100063073	17	C	solute carrier family 7 member 1 [Source:VGNC Symbol;Acc:VGNC:23265]
241	Upregulated	ENSECAG00000015482	MAMLD1	100069293	X	C	mastermind like domain containing 1 [Source:VGNC Symbol;Acc:VGNC:58998]
242	Upregulated	ENSECAG00000015597	HIF1A	100061166	24	C	hypoxia inducible factor 1 subunit alpha [Source:VGNC Symbol;Acc:VGNC:18782]
243	Upregulated	ENSECAG00000015740	DDX18	100147601	18	C	DEAD-box helicase 18 [Source:VGNC Symbol;Acc:VGNC:51450]
244	Upregulated	ENSECAG00000015743	HMGXB3	100071672	14	C	HMG-box containing 3 [Source:VGNC Symbol;Acc:VGNC:18811]
245	Upregulated	ENSECAG00000015797	SLC19A2	100058457	5	C	solute carrier family 19 member 2 [Source:VGNC Symbol;Acc:VGNC:23059]
246	Upregulated	ENSECAG00000015849	FLNB	100057963	16	C	filamin B [Source:VGNC Symbol;Acc:VGNC:18061]
247	Upregulated	ENSECAG00000015858	NDEL1	100062671	11	C	nudE neurodevelopment protein 1 like 1 [Source:VGNC Symbol;Acc:VGNC:20610]
248	Upregulated	ENSECAG00000015894	ANGPT2	100051890	27	C	angiopoietin 2 [Source:VGNC Symbol;Acc:VGNC:15299]
249	Upregulated	ENSECAG00000015942	TRPM6	100054478	23	C	transient receptor potential cation channel subfamily M member 6 [Source:VGNC Symbol;Acc:VGNC:24560]
250	Upregulated	ENSECAG00000015952	BDNF	NA	7	C	brain derived neurotrophic factor [Source:VGNC Symbol;Acc:VGNC:55803]
251	Upregulated	ENSECAG00000015998	ABRA	100056433	9	C	actin binding Rho activating protein [Source:VGNC Symbol;Acc:VGNC:14955]
252	Upregulated	ENSECAG00000016002	FBXO32	100057506	9	C	F-box protein 32 [Source:VGNC Symbol;Acc:VGNC:17950]
253	Upregulated	ENSECAG00000016116	USP36	100057557	11	C	ubiquitin specific peptidase 36 [Source:VGNC Symbol;Acc:VGNC:52457]
254	Upregulated	ENSECAG00000016126	RELL1	100064945	3	C	RELT like 1 [Source:VGNC Symbol;Acc:VGNC:22294]
255	Upregulated	ENSECAG00000016131	FRMD4B	100063494	16	C	FERM domain containing 4B [Source:VGNC Symbol;Acc:VGNC:18128]
256	Upregulated	ENSECAG00000016164	KICS2	NA	6	C	KICSTOR subunit 2 [Source:VGNC Symbol;Acc:VGNC:52343]
257	Upregulated	ENSECAG00000016219	KANK1	100050757	23	C	KN motif and ankyrin repeat domains 1 [Source:VGNC Symbol;Acc:VGNC:57186]
258	Upregulated	ENSECAG00000016297	SUPV3L1	100072679	1	C	Suv3 like RNA helicase [Source:VGNC Symbol;Acc:VGNC:23768]
259	Upregulated	ENSECAG00000016330	TNFRSF1A	100059548	6	C	TNF receptor superfamily member 1A [Source:VGNC Symbol;Acc:VGNC:24369]
260	Upregulated	ENSECAG00000016339	ADAMTS1	791251	26	C	ADAM metallopeptidase with thrombospondin type 1 motif 1 [Source:VGNC Symbol;Acc:VGNC:15061]
261	Upregulated	ENSECAG00000016394	IL1R1	100009699	15	C	interleukin 1 receptor type 1 [Source:VGNC Symbol;Acc:VGNC:19008]
262	Upregulated	ENSECAG00000016439	STAT3	100034011	11	C	signal transducer and activator of transcription 3 [Source:VGNC Symbol;Acc:VGNC:23665]
263	Upregulated	ENSECAG00000016453	ZNF324	100147682	10	C	zinc finger protein 324 [Source:NCBI gene (formerly Entrezgene);Acc:100147682]
264	Upregulated	ENSECAG00000016454	NTSR2	100072278	15	C	neurotensin receptor 2 [Source:VGNC Symbol;Acc:VGNC:51376]
265	Upregulated	ENSECAG00000016482	IL6	100034196	4	C	interleukin 6 [Source:VGNC Symbol;Acc:VGNC:52396]
266	Upregulated	ENSECAG00000016577	UCK2	100058590	5	C	uridine-cytidine kinase 2 [Source:VGNC Symbol;Acc:VGNC:24763]
267	Upregulated	ENSECAG00000016581	HRH2	102149608	14	C	histamine receptor H2 [Source:VGNC Symbol;Acc:VGNC:55436]
268	Upregulated	ENSECAG00000016644	ASB5	100061344	27	C	ankyrin repeat and SOCS box containing 5 [Source:VGNC Symbol;Acc:VGNC:15572]
269	Upregulated	ENSECAG00000016658	SLCO4A1	100058405	22	C	solute carrier organic anion transporter family member 4A1 [Source:VGNC Symbol;Acc:VGNC:23292]
270	Upregulated	ENSECAG00000016706	ENC1	NA	14	C	ectodermal-neural cortex 1 [Source:VGNC Symbol;Acc:VGNC:17575]
271	Upregulated	ENSECAG00000016769	TAF4B	100064447	8	C	TATA-box binding protein associated factor 4b [Source:VGNC Symbol;Acc:VGNC:23852]
272	Upregulated	ENSECAG00000016773	NABP1	100069730	18	C	nucleic acid binding protein 1 [Source:VGNC Symbol;Acc:VGNC:51475]
273	Upregulated	ENSECAG00000016829	ABTB2	100060581	12	C	ankyrin repeat and BTB domain containing 2 [Source:VGNC Symbol;Acc:VGNC:14959]
274	Upregulated	ENSECAG00000016899	RETREG1	100147549	21	C	reticulophagy regulator 1 [Source:VGNC Symbol;Acc:VGNC:22309]
275	Upregulated	ENSECAG00000016983	ANKRD1	100071482	1	C	ankyrin repeat domain 1 [Source:VGNC Symbol;Acc:VGNC:15318]
276	Upregulated	ENSECAG00000017011	UCP3	100052085	7	C	uncoupling protein 3 [Source:VGNC Symbol;Acc:VGNC:24768]
277	Upregulated	ENSECAG00000017104	ERRFI1	100052062	2	C	ERBB receptor feedback inhibitor 1 [Source:VGNC Symbol;Acc:VGNC:17677]
278	Upregulated	ENSECAG00000017142	SEZ6	100072101	11	C	seizure related 6 homolog [Source:VGNC Symbol;Acc:VGNC:22882]
279	Upregulated	ENSECAG00000017148	FNIP1	100072917	14	C	folliculin interacting protein 1 [Source:VGNC Symbol;Acc:VGNC:18092]
280	Upregulated	ENSECAG00000017181	PTGS2	791253	5	C	prostaglandin-endoperoxide synthase 2 [Source:VGNC Symbol;Acc:VGNC:21997]
281	Upregulated	ENSECAG00000017203	BTG2	NA	5	C	BTG anti-proliferation factor 2 [Source:HGNC Symbol;Acc:HGNC:1131]
282	Upregulated	ENSECAG00000017223	BCL2L1	100053597	22	C	BCL2 like 1 [Source:VGNC Symbol;Acc:VGNC:15791]
283	Upregulated	ENSECAG00000017386	ITGA1	100052424	21	C	integrin subunit alpha 1 [Source:VGNC Symbol;Acc:VGNC:19160]
284	Upregulated	ENSECAG00000017406	HDAC4	100067014	6	C	histone deacetylase 4 [Source:HGNC Symbol;Acc:HGNC:14063]
285	Upregulated	ENSECAG00000017419	MTHFD2	100053990	15	C	methylenetetrahydrofolate dehydrogenase (NADP+ dependent) 2, methenyltetrahydrofolate cyclohydrolase [Source:VGNC Symbol;Acc:VGNC:55256]
286	Upregulated	ENSECAG00000017436	TREM1	100054285	20	C	triggering receptor expressed on myeloid cells 1 [Source:VGNC Symbol;Acc:VGNC:24481]
287	Upregulated	ENSECAG00000017440	TBC1D20	102151098	22	C	TBC1 domain family member 20 [Source:VGNC Symbol;Acc:VGNC:23902]
288	Upregulated	ENSECAG00000017565	PDE7A	100052450	9	C	phosphodiesterase 7A [Source:VGNC Symbol;Acc:VGNC:21254]
289	Upregulated	ENSECAG00000017625	ITGB3	100009709	11	C	integrin subunit beta 3 [Source:NCBI gene (formerly Entrezgene);Acc:100009709]
290	Upregulated	ENSECAG00000017657	FOSL2	100071081	15	C	FOS like 2, AP-1 transcription factor subunit [Source:VGNC Symbol;Acc:VGNC:18098]
291	Upregulated	ENSECAG00000017662	NLRP12	100063024	10	C	NLR family pyrin domain containing 12 [Source:VGNC Symbol;Acc:VGNC:58773]
292	Upregulated	ENSECAG00000017672	MAST4	100056646	21	C	microtubule associated serine/threonine kinase family member 4 [Source:VGNC Symbol;Acc:VGNC:19991]
293	Upregulated	ENSECAG00000017715	CSF1	100146493	5	C	colony stimulating factor 1 [Source:VGNC Symbol;Acc:VGNC:50826]
294	Upregulated	ENSECAG00000017724	GNA13	100062972	11	C	G protein subunit alpha 13 [Source:VGNC Symbol;Acc:VGNC:18414]
295	Upregulated	ENSECAG00000017734	TWNK	100070286	1	C	twinkle mtDNA helicase [Source:VGNC Symbol;Acc:VGNC:24670]
296	Upregulated	ENSECAG00000017787	FLVCR1	100050536	5	C	FLVCR heme transporter 1 [Source:VGNC Symbol;Acc:VGNC:82536]
297	Upregulated	ENSECAG00000017890	CORO2A	100064061	25	C	coronin 2A [Source:VGNC Symbol;Acc:VGNC:16793]
298	Upregulated	ENSECAG00000017922	ADAM19	100059871	14	C	ADAM metallopeptidase domain 19 [Source:VGNC Symbol;Acc:VGNC:15051]
299	Upregulated	ENSECAG00000017956	TOR3A	100063083	5	C	torsin family 3 member A [Source:VGNC Symbol;Acc:VGNC:24415]
300	Upregulated	ENSECAG00000018002	FOSB	100065680	10	C	FosB proto-onco, AP-1 transcription factor subunit [Source:VGNC Symbol;Acc:VGNC:18096]
301	Upregulated	ENSECAG00000018028	TLR2	100009701	2	C	toll like receptor 2 [Source:VGNC Symbol;Acc:VGNC:50779]
302	Upregulated	ENSECAG00000018044	PLLP	100062302	3	C	plasmolipin [Source:VGNC Symbol;Acc:VGNC:21583]
303	Upregulated	ENSECAG00000018072	LRRC59	100069924	11	C
304	Upregulated	ENSECAG00000018168	ATF5	100146705	10	C	activating transcription factor 5 [Source:VGNC Symbol;Acc:VGNC:15612]
305	Upregulated	ENSECAG00000018261	RGS4	100058342	5	C	regulator of G protein signaling 4 [Source:VGNC Symbol;Acc:VGNC:22353]
306	Upregulated	ENSECAG00000018280	TACC2	100064696	1	C	transforming acidic coiled-coil containing protein 2 [Source:VGNC Symbol;Acc:VGNC:23838]
307	Upregulated	ENSECAG00000018324	SLC43A2	100072377	11	C	solute carrier family 43 member 2 [Source:VGNC Symbol;Acc:VGNC:23217]
308	Upregulated	ENSECAG00000018510	RGS20	100050471	9	C	regulator of G protein signaling 20 [Source:VGNC Symbol;Acc:VGNC:22349]
309	Upregulated	ENSECAG00000018580	KLHL40	100067358	16	C	kelch like family member 40 [Source:VGNC Symbol;Acc:VGNC:19477]
310	Upregulated	ENSECAG00000018663	PLB1	100071076	15	C	phospholipase B1 [Source:VGNC Symbol;Acc:VGNC:21532]
311	Upregulated	ENSECAG00000018664	TM4SF18	100058490	16	C	transmembrane 4 L six family member 18 [Source:VGNC Symbol;Acc:VGNC:24141]
312	Upregulated	ENSECAG00000018671	DNAJB13	100052206	7	C	DnaJ heat shock protein family (Hsp40) member B13 [Source:VGNC Symbol;Acc:VGNC:56350]
313	Upregulated	ENSECAG00000018841	CGA	100034174	10	C	glycoprotein hormones, alpha polypeptide [Source:VGNC Symbol;Acc:VGNC:49352]
314	Upregulated	ENSECAG00000018845	PTBP1	100061673	7	C	polypyrimidine tract binding protein 1 [Source:VGNC Symbol;Acc:VGNC:56779]
315	Upregulated	ENSECAG00000018910	DDX51	100062070	8	C	DEAD-box helicase 51 [Source:VGNC Symbol;Acc:VGNC:17100]
316	Upregulated	ENSECAG00000018927	ANGPTL4	100067036	7	C	angiopoietin like 4 [Source:HGNC Symbol;Acc:HGNC:16039]
317	Upregulated	ENSECAG00000019152	CEP170B	100146942	24	C	centrosomal protein 170B [Source:VGNC Symbol;Acc:VGNC:55273]
318	Upregulated	ENSECAG00000019163	LYPD4	100069898	10	C	LY6/PLAUR domain containing 4 [Source:VGNC Symbol;Acc:VGNC:19854]
319	Upregulated	ENSECAG00000019212	WDR4	100057729	26	C	WD repeat domain 4 [Source:VGNC Symbol;Acc:VGNC:24996]
320	Upregulated	ENSECAG00000019322	IL21R	100066814	13	C	interleukin 21 receptor [Source:VGNC Symbol;Acc:VGNC:19017]
321	Upregulated	ENSECAG00000019354	GMPPB	100062712	16	C	GDP-mannose pyrophosphorylase B [Source:VGNC Symbol;Acc:VGNC:18410]
322	Upregulated	ENSECAG00000019438	OSMR	100066819	21	C	oncostatin M receptor [Source:VGNC Symbol;Acc:VGNC:59281]
323	Upregulated	ENSECAG00000019455	NIPAL1	100054388	3	C	NIPA like domain containing 1 [Source:VGNC Symbol;Acc:VGNC:20738]
324	Upregulated	ENSECAG00000019476	ACTN1	100053070	24	C	actinin alpha 1 [Source:VGNC Symbol;Acc:VGNC:15022]
325	Upregulated	ENSECAG00000019587	SLC31A1	100050369	25	C	solute carrier family 31 member 1 [Source:VGNC Symbol;Acc:VGNC:23155]
326	Upregulated	ENSECAG00000019617	ATP8B4	100069998	1	C	ATPase phospholipid transporting 8B4 (putative) [Source:HGNC Symbol;Acc:HGNC:13536]
327	Upregulated	ENSECAG00000019626	TENT5C	100059755	5	C	terminal nucleotidyltransferase 5C [Source:VGNC Symbol;Acc:VGNC:17875]
328	Upregulated	ENSECAG00000019733		NA	5	C
329	Upregulated	ENSECAG00000019772	PTPN1	100052066	22	C	protein tyrosine phosphatase non-receptor type 1 [Source:VGNC Symbol;Acc:VGNC:22010]
330	Upregulated	ENSECAG00000019781	SERPINE1	100033931	13	C	serpin family E member 1 [Source:VGNC Symbol;Acc:VGNC:22856]
331	Upregulated	ENSECAG00000019795	ARID5B	100072374	1	C	AT-rich interaction domain 5B [Source:VGNC Symbol;Acc:VGNC:15505]
332	Upregulated	ENSECAG00000019802	SREBF1	100052283	11	C	sterol regulatory element binding transcription factor 1 [Source:VGNC Symbol;Acc:VGNC:23576]
333	Upregulated	ENSECAG00000019813	NFATC1	100065378	8	C	nuclear factor of activated T cells 1 [Source:VGNC Symbol;Acc:VGNC:20703]
334	Upregulated	ENSECAG00000019875	CSF2RB	100054613	28	C
335	Upregulated	ENSECAG00000019880	ADAMTS9	100049887	16	C	ADAM metallopeptidase with thrombospondin type 1 motif 9 [Source:VGNC Symbol;Acc:VGNC:15074]
336	Upregulated	ENSECAG00000019885	ATP1B3	100062895	16	C	ATPase Na+/K+ transporting subunit beta 3 [Source:VGNC Symbol;Acc:VGNC:15647]
337	Upregulated	ENSECAG00000019895	LRRC32	100063749	7	C	leucine rich repeat containing 32 [Source:VGNC Symbol;Acc:VGNC:56759]
338	Upregulated	ENSECAG00000019897	DDX56	100065131	4	C	DEAD-box helicase 56 [Source:VGNC Symbol;Acc:VGNC:17105]
339	Upregulated	ENSECAG00000019977	C7H19orf38	100629291	7	C	chromosome 7 C19orf38 homolog [Source:VGNC Symbol;Acc:VGNC:52354]
340	Upregulated	ENSECAG00000020003	QRICH2	100058952	11	C	glutamine rich 2 [Source:VGNC Symbol;Acc:VGNC:56468]
341	Upregulated	ENSECAG00000020016	TMEM89	100629726	16	C	transmembrane protein 89 [Source:VGNC Symbol;Acc:VGNC:56853]
342	Upregulated	ENSECAG00000020032	MTHFR	100050979	2	C	methylenetetrahydrofolate reductase [Source:VGNC Symbol;Acc:VGNC:20415]
343	Upregulated	ENSECAG00000020066	DNAJB1	100065086	7	C	DnaJ heat shock protein family (Hsp40) member B1 [Source:VGNC Symbol;Acc:VGNC:59155]
344	Upregulated	ENSECAG00000020125	BCR	100052938	8	C	BCR activator of RhoGEF and GTPase [Source:VGNC Symbol;Acc:VGNC:58127]
345	Upregulated	ENSECAG00000020162	PRR5L	100052234	12	C	proline rich 5 like [Source:VGNC Symbol;Acc:VGNC:58220]
346	Upregulated	ENSECAG00000020188	CNN3	100058159	5	C	calponin 3 [Source:VGNC Symbol;Acc:VGNC:16672]
347	Upregulated	ENSECAG00000020213	PGS1	NA	11	C	phosphatidylglycerophosphate synthase 1 [Source:VGNC Symbol;Acc:VGNC:56464]
348	Upregulated	ENSECAG00000020259	SMAD3	100033845	1	C	SMAD family member 3 [Source:VGNC Symbol;Acc:VGNC:23312]
349	Upregulated	ENSECAG00000020619	MSX1	100069768	3	C	msh homeobox 1 [Source:VGNC Symbol;Acc:VGNC:58466]
350	Upregulated	ENSECAG00000020648	PRG4	100034016	5	C
351	Upregulated	ENSECAG00000020730	RNH1	100050482	12	C	ribonuclease/angiogenin inhibitor 1 [Source:VGNC Symbol;Acc:VGNC:22489]
352	Upregulated	ENSECAG00000020810	TNFRSF18	100066195	2	C	TNF receptor superfamily member 18 [Source:VGNC Symbol;Acc:VGNC:50785]
353	Upregulated	ENSECAG00000020971	RND1	100058747	6	C	Rho family GTPase 1 [Source:VGNC Symbol;Acc:VGNC:22421]
354	Upregulated	ENSECAG00000021015	ATP8B1	100054112	8	C	ATPase phospholipid transporting 8B1 [Source:VGNC Symbol;Acc:VGNC:15687]
355	Upregulated	ENSECAG00000021106	TECPR2	100058537	24	C	tectonin beta-propeller repeat containing 2 [Source:VGNC Symbol;Acc:VGNC:23984]
356	Upregulated	ENSECAG00000021206	HAS2	100009708	9	C	hyaluronan synthase 2 [Source:VGNC Symbol;Acc:VGNC:18696]
357	Upregulated	ENSECAG00000021209	CRELD2	100054752	28	C	cysteine rich with EGF like domains 2 [Source:VGNC Symbol;Acc:VGNC:16862]
358	Upregulated	ENSECAG00000021269	ETS2	100059969	26	C	ETS proto-onco 2, transcription factor [Source:VGNC Symbol;Acc:VGNC:17701]
359	Upregulated	ENSECAG00000021284	KLHL38	100067152	9	C	kelch like family member 38 [Source:HGNC Symbol;Acc:HGNC:34435]
360	Upregulated	ENSECAG00000021324	NR6A1	100070969	25	C	nuclear receptor subfamily 6 group A member 1 [Source:VGNC Symbol;Acc:VGNC:20874]
361	Upregulated	ENSECAG00000021364	ST3GAL1	100069007	9	C	ST3 beta-galactoside alpha-2,3-sialyltransferase 1 [Source:VGNC Symbol;Acc:VGNC:23627]
362	Upregulated	ENSECAG00000021478	EIF4A1	100061902	11	C	eukaryotic translation initiation factor 4A1 [Source:VGNC Symbol;Acc:VGNC:17498]
363	Upregulated	ENSECAG00000021484	CEMIP2	100055623	23	C	cell migration inducing hyaluronidase 2 [Source:VGNC Symbol;Acc:VGNC:24243]
364	Upregulated	ENSECAG00000021497	EMP1	100063668	6	C	epithelial membrane protein 1 [Source:VGNC Symbol;Acc:VGNC:17570]
365	Upregulated	ENSECAG00000021520	SLC44A3	100058196	5	C	solute carrier family 44 member 3 [Source:VGNC Symbol;Acc:VGNC:23220]
366	Upregulated	ENSECAG00000021525	IL4R	791252	13	C	interleukin 4 receptor [Source:VGNC Symbol;Acc:VGNC:49473]
367	Upregulated	ENSECAG00000021552	RBM20	100068916	1	C	RNA binding motif protein 20 [Source:VGNC Symbol;Acc:VGNC:51653]
368	Upregulated	ENSECAG00000021586	FBP1	100061491	23	C	fructose-bisphosphatase 1 [Source:VGNC Symbol;Acc:VGNC:59252]
369	Upregulated	ENSECAG00000021602	PARM1	100057050	3	C	prostate androgen-regulated mucin-like protein 1 [Source:VGNC Symbol;Acc:VGNC:21166]
370	Upregulated	ENSECAG00000021606	WDR81	100072409	11	C	WD repeat domain 81 [Source:HGNC Symbol;Acc:HGNC:26600]
371	Upregulated	ENSECAG00000021651	NPC1	100059175	8	C	NPC intracellular cholesterol transporter 1 [Source:VGNC Symbol;Acc:VGNC:20831]
372	Upregulated	ENSECAG00000021665	SGMS2	100072971	2	C	sphingomyelin synthase 2 [Source:VGNC Symbol;Acc:VGNC:22919]
373	Upregulated	ENSECAG00000021673	GPR157	100057687	2	C	G protein-coupled receptor 157 [Source:VGNC Symbol;Acc:VGNC:18522]
374	Upregulated	ENSECAG00000021905	HK2	100009677	15	C	hexokinase 2 [Source:VGNC Symbol;Acc:VGNC:49461]
375	Upregulated	ENSECAG00000021995	M6PR	100061559	6	C	mannose-6-phosphate receptor, cation dependent [Source:VGNC Symbol;Acc:VGNC:19877]
376	Upregulated	ENSECAG00000022059	MYC	100068097	9	C	MYC proto-onco, bHLH transcription factor [Source:VGNC Symbol;Acc:VGNC:20467]
377	Upregulated	ENSECAG00000022074	VGLL2	100146873	10	C	vestigial like family member 2 [Source:VGNC Symbol;Acc:VGNC:51096]
378	Upregulated	ENSECAG00000022085	BPI	100070091	22	C	bactericidal permeability increasing protein [Source:VGNC Symbol;Acc:VGNC:49265]
379	Upregulated	ENSECAG00000022127	PLAUR	100033904	10	C	plasminogen activator, urokinase receptor [Source:VGNC Symbol;Acc:VGNC:21531]
380	Upregulated	ENSECAG00000022197	CASP3	100034083	27	C	caspase 3 [Source:VGNC Symbol;Acc:VGNC:16068]
381	Upregulated	ENSECAG00000022202	ADGRD1	100062695	8	C	adhesion G protein-coupled receptor D1 [Source:VGNC Symbol;Acc:VGNC:50911]
382	Upregulated	ENSECAG00000022219	PHAF1	100065750	3	C	phagosome assembly factor 1 [Source:VGNC Symbol;Acc:VGNC:51363]
383	Upregulated	ENSECAG00000022249	B4GALT5	100071419	22	C	beta-1,4-galactosyltransferase 5 [Source:VGNC Symbol;Acc:VGNC:15743]
384	Upregulated	ENSECAG00000022254	TPM4	100147533	21	C	tropomyosin 4 [Source:VGNC Symbol;Acc:VGNC:104699]
385	Upregulated	ENSECAG00000022495	NKRF	100058988	X	C	NFKB repressing factor [Source:VGNC Symbol;Acc:VGNC:52414]
386	Upregulated	ENSECAG00000022502	REV3L	100072399	10	C	REV3 like, DNA directed polymerase zeta catalytic subunit [Source:VGNC Symbol;Acc:VGNC:22314]
387	Upregulated	ENSECAG00000022659	CCL26	100630602	13	C	C-C motif chemokine ligand 26 [Source:VGNC Symbol;Acc:VGNC:51119]
388	Upregulated	ENSECAG00000022676	NOCT	100071468	2	C	nocturnin [Source:VGNC Symbol;Acc:VGNC:58199]
389	Upregulated	ENSECAG00000022697	TRABD2B	100063464	2	C	TraB domain containing 2B [Source:VGNC Symbol;Acc:VGNC:24452]
390	Upregulated	ENSECAG00000022789	CCDC65	100051505	6	C	coiled-coil domain containing 65 [Source:VGNC Symbol;Acc:VGNC:16172]
391	Upregulated	ENSECAG00000022933	ELL2	100064911	14	C	elongation factor for RNA polymerase II 2 [Source:VGNC Symbol;Acc:VGNC:17527]
392	Upregulated	ENSECAG00000022948	PISD	100063088	8	C	phosphatidylserine decarboxylase [Source:VGNC Symbol;Acc:VGNC:21471]
393	Upregulated	ENSECAG00000022999	ZNF597	100069444	13	C	zinc finger protein 597 [Source:VGNC Symbol;Acc:VGNC:25352]
394	Upregulated	ENSECAG00000023023	OSGIN1	100070078	3	C	oxidative stress induced growth inhibitor 1 [Source:VGNC Symbol;Acc:VGNC:51280]
395	Upregulated	ENSECAG00000023026	PAPPA	100033920	25	C	pappalysin 1 [Source:VGNC Symbol;Acc:VGNC:21151]
396	Upregulated	ENSECAG00000023125	ZHX2	100066952	9	C	zinc fingers and homeoboxes 2 [Source:VGNC Symbol;Acc:VGNC:25235]
397	Upregulated	ENSECAG00000023134	KCNK5	100065337	20	C	potassium two pore domain channel subfamily K member 5 [Source:VGNC Symbol;Acc:VGNC:19299]
398	Upregulated	ENSECAG00000023399	GADD45G	100054996	23	C	growth arrest and DNA damage inducible gamma [Source:VGNC Symbol;Acc:VGNC:18209]
399	Upregulated	ENSECAG00000023506	TPRN	100146716	25	C	taperin [Source:VGNC Symbol;Acc:VGNC:24446]
400	Upregulated	ENSECAG00000023516	POLR1C	100055372	20	C	RNA polymerase I and III subunit C [Source:VGNC Symbol;Acc:VGNC:21670]
401	Upregulated	ENSECAG00000023626	PTGIR	100071157	10	C	prostaglandin I2 receptor [Source:VGNC Symbol;Acc:VGNC:51068]
402	Upregulated	ENSECAG00000023641	SNX8	100059657	13	C	sorting nexin 8 [Source:VGNC Symbol;Acc:VGNC:23433]
403	Upregulated	ENSECAG00000023642	SPHK1	100058875	11	C	sphingosine kinase 1 [Source:VGNC Symbol;Acc:VGNC:56494]
404	Upregulated	ENSECAG00000023667	ARID5A	100062248	15	C	AT-rich interaction domain 5A [Source:VGNC Symbol;Acc:VGNC:15504]
405	Upregulated	ENSECAG00000023709	SRSF10	100071526	2	C	serine and arginine rich splicing factor 10 [Source:VGNC Symbol;Acc:VGNC:58653]
406	Upregulated	ENSECAG00000023748	NOB1	100054099	3	C	NIN1 (RPN12) binding [Source:VGNC Symbol;Acc:VGNC:20790]
407	Upregulated	ENSECAG00000023826	ZFAND5	100050031	23	C	zinc finger AN1-type containing 5 [Source:VGNC Symbol;Acc:VGNC:25211]
408	Upregulated	ENSECAG00000023871	LOC100072933	100072933	11	C
409	Upregulated	ENSECAG00000023960	KLHL30	100057618	6	C	kelch like family member 30 [Source:VGNC Symbol;Acc:VGNC:19472]
410	Upregulated	ENSECAG00000023992	S100P	100056472	3	C	S100 calcium binding protein P [Source:VGNC Symbol;Acc:VGNC:22657]
411	Upregulated	ENSECAG00000024016	IL13RA2	100057673	X	C	interleukin 13 receptor subunit alpha 2 [Source:VGNC Symbol;Acc:VGNC:55481]
412	Upregulated	ENSECAG00000024029	MYBBP1A	100072728	11	C	MYB binding protein 1a [Source:VGNC Symbol;Acc:VGNC:20461]
413	Upregulated	ENSECAG00000024045	EFHD1	100064788	6	C
414	Upregulated	ENSECAG00000024172	ADAMTS4	100033914	5	C	ADAM metallopeptidase with thrombospondin type 1 motif 4 [Source:VGNC Symbol;Acc:VGNC:15070]
415	Upregulated	ENSECAG00000024205	HSPA5	100067235	25	C	heat shock protein family A (Hsp70) member 5 [Source:HGNC Symbol;Acc:HGNC:5238]
416	Upregulated	ENSECAG00000024210	EXOSC5	100064997	10	C	exosome component 5 [Source:VGNC Symbol;Acc:VGNC:17735]
417	Upregulated	ENSECAG00000024211	CTNS	100060554	11	C	cystinosin, lysosomal cystine transporter [Source:VGNC Symbol;Acc:VGNC:16942]
418	Upregulated	ENSECAG00000024358	ZBTB16	100062269	7	C	zinc finger and BTB domain containing 16 [Source:VGNC Symbol;Acc:VGNC:25134]
419	Upregulated	ENSECAG00000024428	PROCR	100069445	22	C	protein C receptor [Source:VGNC Symbol;Acc:VGNC:21871]
420	Upregulated	ENSECAG00000024433	ERFE	102148534	6	C	erythroferrone [Source:VGNC Symbol;Acc:VGNC:51948]
421	Upregulated	ENSECAG00000024448	TRIM63	100071234	2	C	tripartite motif containing 63 [Source:VGNC Symbol;Acc:VGNC:24519]
422	Upregulated	ENSECAG00000024469	P2RY11	100533526	7	C	peter pan homolog [Source:HGNC Symbol;Acc:HGNC:9227]
423	Upregulated	ENSECAG00000024499	FOXO3	100066558	10	C	forkhead box O3 [Source:VGNC Symbol;Acc:VGNC:51029]
424	Upregulated	ENSECAG00000024623	ATP1A1	100034139	5	C	ATPase Na+/K+ transporting subunit alpha 1 [Source:VGNC Symbol;Acc:VGNC:49506]
425	Upregulated	ENSECAG00000024636	CRISPLD2	100070252	3	C	cysteine rich secretory protein LCCL domain containing 2 [Source:VGNC Symbol;Acc:VGNC:16868]
426	Upregulated	ENSECAG00000024671	IL12A	100034215	19	C	interleukin 12A [Source:VGNC Symbol;Acc:VGNC:50844]
427	Upregulated	ENSECAG00000024719	SLC2A3	100053371	6	C
428	Upregulated	ENSECAG00000024915	FADS3	100059870	12	C	fatty acid desaturase 3 [Source:VGNC Symbol;Acc:VGNC:17773]
429	Upregulated	ENSECAG00000024953	KCNH4	100146220	11	C	potassium voltage-gated channel subfamily H member 4 [Source:VGNC Symbol;Acc:VGNC:19278]
430	Upregulated	ENSECAG00000024979	ITGA5	100064655	6	C	integrin subunit alpha 5 [Source:VGNC Symbol;Acc:VGNC:19166]
431	Upregulated	ENSECAG00000024993	CCN1	100064066	5	C	cellular communication network factor 1 [Source:VGNC Symbol;Acc:VGNC:50470]
432	Upregulated	ENSECAG00000025008	MKNK2	100146117	7	C	MAPK interacting serine/threonine kinase 2 [Source:VGNC Symbol;Acc:VGNC:56765]
433	Upregulated	ENSECAG00000025055	AMPD2	100061723	5	C	adenosine monophosphate deaminase 2 [Source:VGNC Symbol;Acc:VGNC:15284]
434	Upregulated	ENSECAG00000025116	REC8	100054815	1	C	REC8 meiotic recombination protein [Source:VGNC Symbol;Acc:VGNC:22284]
435	Upregulated	ENSECAG00000025129	NDRG1	100068997	9	C	N-myc downstream regulated 1 [Source:VGNC Symbol;Acc:VGNC:57206]
436	Upregulated	ENSECAG00000025178	PMP22	100034146	11	C	peripheral myelin protein 22 [Source:VGNC Symbol;Acc:VGNC:21615]
437	Upregulated	ENSECAG00000026965	SOCS1	102148488	13	C	suppressor of cytokine signaling 1 [Source:VGNC Symbol;Acc:VGNC:23437]
438	Upregulated	ENSECAG00000027796	SEMA6B	102148630	7	C	semaphorin 6B [Source:HGNC Symbol;Acc:HGNC:10739]
439	Upregulated	ENSECAG00000027864	IL1RN	100034236	15	C	interleukin 1 receptor antagonist [Source:VGNC Symbol;Acc:VGNC:51326]
440	Upregulated	ENSECAG00000028010	TEX54	NA	12	C	testis expressed 54 [Source:HGNC Symbol;Acc:HGNC:53729]
441	Upregulated	ENSECAG00000028085	ADAM8	111772543	1	C
442	Upregulated	ENSECAG00000028307	C2H1orf167	102150280	2	C
443	Upregulated	ENSECAG00000028359	SLC25A5	100059103	X	C	solute carrier family 25 member 5 [Source:VGNC Symbol;Acc:VGNC:49266]
444	Upregulated	ENSECAG00000028369	GRIN3B	111774159	7	C	glutamate ionotropic receptor NMDA type subunit 3B [Source:HGNC Symbol;Acc:HGNC:16768]
445	Upregulated	ENSECAG00000028384	LOC100069804	100069804	X	C
446	Upregulated	ENSECAG00000030290	TTC9	100054198	24	C	tetratricopeptide repeat domain 9 [Source:VGNC Symbol;Acc:VGNC:24637]
447	Upregulated	ENSECAG00000030548		NA	12	C
448	Upregulated	ENSECAG00000030554	LIF	100629131	8	C	LIF interleukin 6 family cytokine [Source:HGNC Symbol;Acc:HGNC:6596]
449	Upregulated	ENSECAG00000030788		NA	24	C
450	Upregulated	ENSECAG00000031204	PIM3	100054800	28	C	Pim-3 proto-oncogene, serine/threonine kinase [Source:HGNC Symbol;Acc:HGNC:19310]
451	Upregulated	ENSECAG00000032321	LOC100071039	100071039	10	C
452	Upregulated	ENSECAG00000032390	TNFRSF6B	111770055	22	C	TNF receptor superfamily member 6b [Source:HGNC Symbol;Acc:HGNC:11921]
453	Upregulated	ENSECAG00000032595	PDPN	102148273	2	C	podoplanin [Source:HGNC Symbol;Acc:HGNC:29602]
454	Upregulated	ENSECAG00000032818	IFIT5	102147645	1	C	interferon induced protein with tetratricopeptide repeats 5 [Source:HGNC Symbol;Acc:HGNC:13328]
455	Upregulated	ENSECAG00000032878	ZNF274	100147674	10	C
456	Upregulated	ENSECAG00000032992	TIAM1	100052764	26	C	TIAM Rac1 associated GEF 1 [Source:HGNC Symbol;Acc:HGNC:11805]
457	Upregulated	ENSECAG00000033016	HSPA6	100051595	5	C	heat shock protein family A (Hsp70) member 6 [Source:HGNC Symbol;Acc:HGNC:5239]
458	Upregulated	ENSECAG00000033034	RAB20	102149339	17	C
459	Upregulated	ENSECAG00000033068	CBARP	111774427	7	C	CACN subunit beta associated regulatory protein [Source:HGNC Symbol;Acc:HGNC:28617]
460	Upregulated	ENSECAG00000033224		NA	17	C
461	Upregulated	ENSECAG00000033332	SPRED3	111775189	10	C	sprouty related EVH1 domain containing 3 [Source:HGNC Symbol;Acc:HGNC:31041]
462	Upregulated	ENSECAG00000033693	HAS1	111775259	10	C	hyaluronan synthase 1 [Source:HGNC Symbol;Acc:HGNC:4818]
463	Upregulated	ENSECAG00000033827		NA	2	C
464	Upregulated	ENSECAG00000033926	ZFP36	111775192	10	C
465	Upregulated	ENSECAG00000034282		NA	11	C
466	Upregulated	ENSECAG00000034857	MAFF	NA	28	C	MAF bZIP transcription factor F [Source:HGNC Symbol;Acc:HGNC:6780]
467	Upregulated	ENSECAG00000035182	LOC106780914	106780914	10	C
468	Upregulated	ENSECAG00000035317		NA	25	lncRNA
469	Upregulated	ENSECAG00000035561	UBE2QL1	106782352	21	C
470	Upregulated	ENSECAG00000036088	SDC4	100070934	22	C	syndecan 4 [Source:VGNC Symbol;Acc:VGNC:22764]
471	Upregulated	ENSECAG00000036440	RGS16	100051514	5	C	regulator of G protein signaling 16 [Source:VGNC Symbol;Acc:VGNC:22344]
472	Upregulated	ENSECAG00000036519	EPOP	100068588	11	C	elongin BC and polycomb repressive complex 2 associated protein [Source:HGNC Symbol;Acc:HGNC:34493]
473	Upregulated	ENSECAG00000036967	LOC100050100	100050100	25	C
474	Upregulated	ENSECAG00000037376		NA	X	C
475	Upregulated	ENSECAG00000037711	DDIT4L	NA	3	C	DNA damage inducible transcript 4 like [Source:HGNC Symbol;Acc:HGNC:30555]
476	Upregulated	ENSECAG00000037942	AEN	100069794	1	C	apoptosis enhancing nuclease [Source:HGNC Symbol;Acc:HGNC:25722]
477	Upregulated	ENSECAG00000038107	LRG1	111774184	7	C	leucine rich alpha-2-glycoprotein 1 [Source:HGNC Symbol;Acc:HGNC:29480]
478	Upregulated	ENSECAG00000038313	MT1HL1	100630543	3	C
479	Upregulated	ENSECAG00000038866		NA	19	C
480	Upregulated	ENSECAG00000039203	SOX4	NA	20	C	SRY-box transcription factor 4 [Source:HGNC Symbol;Acc:HGNC:11200]
481	Upregulated	ENSECAG00000039817	CEBPD	100630345	9	C	CCAAT enhancer binding protein delta [Source:HGNC Symbol;Acc:HGNC:1835]
482	Upregulated	ENSECAG00000040065		NA	X	C
483	Upregulated	ENSECAG00000040284	OTUD1	106782759	29	C	OTU deubiquitinase 1 [Source:HGNC Symbol;Acc:HGNC:27346]
484	Upregulated	ENSECAG00000040631	GADD45A	100630299	5	C	growth arrest and DNA damage inducible alpha [Source:VGNC Symbol;Acc:VGNC:50837]
485	Upregulated	ENSECAG00000041037	MIDN	100147619	7	C	midnolin [Source:HGNC Symbol;Acc:HGNC:16298]
486	Upregulated	ENSECAG00000041909		NA	10	C
487	Upregulated	ENSECAG00000042806	FXYD4	100629797	1	C	FXYD domain containing ion transport regulator 4 [Source:HGNC Symbol;Acc:HGNC:4028]
488	Upregulated	ENSECAG00000042902	NCMAP	100057526	2	C	non-compact myelin associated protein [Source:VGNC Symbol;Acc:VGNC:20594]
489	Downregulated	ENSECAG00000000237	DGKH	100060528	17	C	diacylglycerol kinase eta [Source:VGNC Symbol;Acc:VGNC:17151]
490	Downregulated	ENSECAG00000000294	ZMYM3	100055990	X	C	zinc finger MYM-type containing 3 [Source:VGNC Symbol;Acc:VGNC:25251]
491	Downregulated	ENSECAG00000000365	PCNX4	100059995	24	C	pecanex 4 [Source:VGNC Symbol;Acc:VGNC:21211]
492	Downregulated	ENSECAG00000000431	KCNH1	100051219	5	C	potassium voltage-gated channel subfamily H member 1 [Source:VGNC Symbol;Acc:VGNC:19276]
493	Downregulated	ENSECAG00000000578	NIN	100066583	1	C	ninein [Source:VGNC Symbol;Acc:VGNC:51609]
494	Downregulated	ENSECAG00000001064	RET	100146791	1	C	ret proto-onco [Source:VGNC Symbol;Acc:VGNC:51660]
495	Downregulated	ENSECAG00000001653	POLE	100061669	8	C	DNA polymerase epsilon, catalytic subunit [Source:VGNC Symbol;Acc:VGNC:21656]
496	Downregulated	ENSECAG00000002958	LRRC4	100056742	4	C	leucine rich repeat containing 4 [Source:VGNC Symbol;Acc:VGNC:19779]
497	Downregulated	ENSECAG00000003067	PWWP3B	100054863	X	C	PWWP domain containing 3B [Source:VGNC Symbol;Acc:VGNC:20444]
498	Downregulated	ENSECAG00000003961	BBS12	NA	2	C	Bardet-Biedl syndrome 12 [Source:HGNC Symbol;Acc:HGNC:26648]
499	Downregulated	ENSECAG00000004107	DDIT4	100072811	1	C	DNA damage inducible transcript 4 [Source:VGNC Symbol;Acc:VGNC:17076]
500	Downregulated	ENSECAG00000004384	RTN4RL1	100072439	11	C	reticulon 4 receptor like 1 [Source:VGNC Symbol;Acc:VGNC:56481]
501	Downregulated	ENSECAG00000005767	CLDN12	100060361	4	C	claudin 12 [Source:VGNC Symbol;Acc:VGNC:16584]
502	Downregulated	ENSECAG00000006205	CD7	100629534	11	C	CD7 molecule [Source:VGNC Symbol;Acc:VGNC:56404]
503	Downregulated	ENSECAG00000006493	LOC100054201	100054201	3	C
504	Downregulated	ENSECAG00000007008	CDKL5	100057902	X	C	cyclin dependent kinase like 5 [Source:VGNC Symbol;Acc:VGNC:16362]
505	Downregulated	ENSECAG00000007024	ABHD6	100057821	16	C	abhydrolase domain containing 6, acylglycerol lipase [Source:VGNC Symbol;Acc:VGNC:14948]
506	Downregulated	ENSECAG00000007173	HMCN1	100052277	5	C	hemicentin 1 [Source:VGNC Symbol;Acc:VGNC:18801]
507	Downregulated	ENSECAG00000007365	INTS6L	100057188	X	C	integrator complex subunit 6 like [Source:HGNC Symbol;Acc:HGNC:27334]
508	Downregulated	ENSECAG00000007688	SBK1	100066540	13	C	SH3 domain binding kinase 1 [Source:VGNC Symbol;Acc:VGNC:58817]
509	Downregulated	ENSECAG00000008051	CEP192	100630847	8	C	centrosomal protein 192 [Source:VGNC Symbol;Acc:VGNC:50928]
510	Downregulated	ENSECAG00000008191	PPM1E	100057075	11	C	protein phosphatase, Mg2+/Mn2+ dependent 1E [Source:VGNC Symbol;Acc:VGNC:56470]
511	Downregulated	ENSECAG00000008204	LAMB3	100056564	5	C	laminin subunit beta 3 [Source:VGNC Symbol;Acc:VGNC:58667]
512	Downregulated	ENSECAG00000008407	PITX2	100146441	2	C	paired like homeodomain 2 [Source:VGNC Symbol;Acc:VGNC:21479]
513	Downregulated	ENSECAG00000008425	LURAP1L	100052009	23	C	leucine rich adaptor protein 1 like [Source:VGNC Symbol;Acc:VGNC:19840]
514	Downregulated	ENSECAG00000008776	C11H17orf97	102147452	11	C	chromosome 11 C17orf97 homolog [Source:VGNC Symbol;Acc:VGNC:51384]
515	Downregulated	ENSECAG00000008888	PTH1R	100054278	16	C	parathyroid hormone 1 receptor [Source:VGNC Symbol;Acc:VGNC:21999]
516	Downregulated	ENSECAG00000009138	MME	100053541	16	C	membrane metalloendopeptidase [Source:VGNC Symbol;Acc:VGNC:20220]
517	Downregulated	ENSECAG00000009258	DAAM1	100051203	24	C	dishevelled associated activator of morphosis 1 [Source:VGNC Symbol;Acc:VGNC:16992]
518	Downregulated	ENSECAG00000009401	NUDT7	100069343	3	C	nudix hydrolase 7 [Source:VGNC Symbol;Acc:VGNC:20951]
519	Downregulated	ENSECAG00000009424	CCDC171	100062718	23	C	coiled-coil domain containing 171 [Source:VGNC Symbol;Acc:VGNC:16140]
520	Downregulated	ENSECAG00000009554	SLC25A40	100050248	4	C	solute carrier family 25 member 40 [Source:VGNC Symbol;Acc:VGNC:23114]
521	Downregulated	ENSECAG00000009766	LOC100067842	100067842	20	C
522	Downregulated	ENSECAG00000010106	NCEH1	100064432	19	C	neutral cholesterol ester hydrolase 1 [Source:VGNC Symbol;Acc:VGNC:20585]
523	Downregulated	ENSECAG00000010506	PLEKHH3	100065971	11	C	pleckstrin homology, MyTH4 and FERM domain containing H3 [Source:VGNC Symbol;Acc:VGNC:21574]
524	Downregulated	ENSECAG00000010759	HIVEP1	100064320	20	C	HIVEP zinc finger 1 [Source:VGNC Symbol;Acc:VGNC:81683]
525	Downregulated	ENSECAG00000010894	METTL25	100050763	28	C	methyltransferase like 25 [Source:VGNC Symbol;Acc:VGNC:20127]
526	Downregulated	ENSECAG00000010962	TUBD1	100057442	11	C	tubulin delta 1 [Source:VGNC Symbol;Acc:VGNC:24658]
527	Downregulated	ENSECAG00000010984	DNAH3	100059138	13	C	dynein axonemal heavy chain 3 [Source:VGNC Symbol;Acc:VGNC:49424]
528	Downregulated	ENSECAG00000011505	CHD9	100050375	3	C	chromodomain helicase DNA binding protein 9 [Source:VGNC Symbol;Acc:VGNC:16491]
529	Downregulated	ENSECAG00000011664	PRKAR2B	100060030	4	C	protein kinase cAMP-dependent type II regulatory subunit beta [Source:VGNC Symbol;Acc:VGNC:58577]
530	Downregulated	ENSECAG00000011747	BCL7A	100059917	8	C	BAF chromatin remodeling complex subunit BCL7A [Source:VGNC Symbol;Acc:VGNC:15796]
531	Downregulated	ENSECAG00000012235	BAZ2B	100051120	18	C	bromodomain adjacent to zinc finger domain 2B [Source:VGNC Symbol;Acc:VGNC:51437]
532	Downregulated	ENSECAG00000012525		NA	10	C
533	Downregulated	ENSECAG00000012547	ENOSF1	100146163	8	C	enolase superfamily member 1 [Source:VGNC Symbol;Acc:VGNC:17587]
534	Downregulated	ENSECAG00000012987	DIXDC1	100061990	7	C	DIX domain containing 1 [Source:VGNC Symbol;Acc:VGNC:17200]
535	Downregulated	ENSECAG00000013613	GRIP2	100055835	16	C	glutamate receptor interacting protein 2 [Source:VGNC Symbol;Acc:VGNC:18592]
536	Downregulated	ENSECAG00000014194	EGFLAM	100053309	21	C	EGF like, fibronectin type III and laminin G domains [Source:VGNC Symbol;Acc:VGNC:17459]
537	Downregulated	ENSECAG00000014275	DBP	100146301	10	C	D-box binding PAR bZIP transcription factor [Source:VGNC Symbol;Acc:VGNC:17020]
538	Downregulated	ENSECAG00000014406	IL15	100034058	2	C	interleukin 15 [Source:VGNC Symbol;Acc:VGNC:18998]
539	Downregulated	ENSECAG00000014493	SERPINC1	100061173	5	C	serpin family C member 1 [Source:VGNC Symbol;Acc:VGNC:22854]
540	Downregulated	ENSECAG00000014602	VAMP1	100059722	6	C	vesicle associated membrane protein 1 [Source:VGNC Symbol;Acc:VGNC:24875]
541	Downregulated	ENSECAG00000015106	PIK3C2B	100054391	5	C	phosphatidylinositol-4-phosphate 3-kinase catalytic subunit type 2 beta [Source:VGNC Symbol;Acc:VGNC:21443]
542	Downregulated	ENSECAG00000015317	REEP2	100062247	14	C	receptor accessory protein 2 [Source:VGNC Symbol;Acc:VGNC:22288]
543	Downregulated	ENSECAG00000015345	RBPMS2	100066725	1	C	RNA binding protein, mRNA processing factor 2 [Source:VGNC Symbol;Acc:VGNC:57217]
544	Downregulated	ENSECAG00000015406	ING2	100051208	27	C	inhibitor of growth family member 2 [Source:VGNC Symbol;Acc:VGNC:19060]
545	Downregulated	ENSECAG00000015884	ZNF395	100061085	2	C	zinc finger protein 395 [Source:VGNC Symbol;Acc:VGNC:25316]
546	Downregulated	ENSECAG00000015961	PPP1R9A	100051837	4	C	protein phosphatase 1 regulatory subunit 9A [Source:VGNC Symbol;Acc:VGNC:21772]
547	Downregulated	ENSECAG00000016041	FBXL22	100053985	1	C	F-box and leucine rich repeat protein 22 [Source:VGNC Symbol;Acc:VGNC:82066]
548	Downregulated	ENSECAG00000016507	PSRC1	100147076	5	C	proline and serine rich coiled-coil 1 [Source:VGNC Symbol;Acc:VGNC:21973]
549	Downregulated	ENSECAG00000016676	SEMA6D	100055875	1	C	semaphorin 6D [Source:VGNC Symbol;Acc:VGNC:22822]
550	Downregulated	ENSECAG00000016717	NPY1R	100061686	2	C	neuropeptide Y receptor Y1 [Source:VGNC Symbol;Acc:VGNC:20853]
551	Downregulated	ENSECAG00000016974	BRCA1	100051990	11	C	BRCA1 DNA repair associated [Source:VGNC Symbol;Acc:VGNC:15878]
552	Downregulated	ENSECAG00000017280	MAPK10	100052608	3	C	mitogen-activated protein kinase 10 [Source:VGNC Symbol;Acc:VGNC:19955]
553	Downregulated	ENSECAG00000017588	MMD	100070559	11	C	monocyte to macrophage differentiation associated [Source:VGNC Symbol;Acc:VGNC:20218]
554	Downregulated	ENSECAG00000018024	TMEM150C	100051954	3	C	transmembrane protein 150C [Source:VGNC Symbol;Acc:VGNC:24208]
555	Downregulated	ENSECAG00000018082	NRIP2	NA	6	C	nuclear receptor interacting protein 2 [Source:VGNC Symbol;Acc:VGNC:20887]
556	Downregulated	ENSECAG00000018095	KIAA0825	100073234	14	C	KIAA0825 [Source:VGNC Symbol;Acc:VGNC:19365]
557	Downregulated	ENSECAG00000018137	TEF	100055668	28	C	TEF transcription factor, PAR bZIP family member [Source:VGNC Symbol;Acc:VGNC:23990]
558	Downregulated	ENSECAG00000018474	DDR1	100050861	20	C	discoidin domain receptor tyrosine kinase 1 [Source:VGNC Symbol;Acc:VGNC:56661]
559	Downregulated	ENSECAG00000018650	SMC2	111767492	25	C	structural maintenance of chromosomes 2 [Source:VGNC Symbol;Acc:VGNC:23330]
560	Downregulated	ENSECAG00000018816	HDAC9	106780857	4	C	histone deacetylase 9 [Source:VGNC Symbol;Acc:VGNC:57169]
561	Downregulated	ENSECAG00000018867	LINS1	100056717	1	C	lines homolog 1 [Source:VGNC Symbol;Acc:VGNC:19684]
562	Downregulated	ENSECAG00000018928	PER3	100630305	2	C	period circadian regulator 3 [Source:VGNC Symbol;Acc:VGNC:21314]
563	Downregulated	ENSECAG00000019256	ARID4A	100051059	24	C	AT-rich interaction domain 4A [Source:VGNC Symbol;Acc:VGNC:15502]
564	Downregulated	ENSECAG00000019456	MINDY2	100068294	1	C	MINDY lysine 48 deubiquitinase 2 [Source:VGNC Symbol;Acc:VGNC:51585]
565	Downregulated	ENSECAG00000020143	HDGFL3	100068061	1	C	HDGF like 3 [Source:HGNC Symbol;Acc:HGNC:24937]
566	Downregulated	ENSECAG00000020159	FAM131B	100050771	4	C	family with sequence similarity 131 member B [Source:VGNC Symbol;Acc:VGNC:17799]
567	Downregulated	ENSECAG00000020390	MAMSTR	100054356	10	C	MEF2 activating motif and SAP domain containing transcriptional regulator [Source:VGNC Symbol;Acc:VGNC:19906]
568	Downregulated	ENSECAG00000020461	BMPR1A	100064367	1	C	bone morphotic protein receptor type 1A [Source:VGNC Symbol;Acc:VGNC:15851]
569	Downregulated	ENSECAG00000020596	HMGB3	100069284	X	C	high mobility group box 3 [Source:VGNC Symbol;Acc:VGNC:49462]
570	Downregulated	ENSECAG00000020869	FGFR4	100068679	14	C	fibroblast growth factor receptor 4 [Source:VGNC Symbol;Acc:VGNC:18027]
571	Downregulated	ENSECAG00000021042	VASH1	100051887	24	C	vasohibin 1 [Source:VGNC Symbol;Acc:VGNC:24883]
572	Downregulated	ENSECAG00000021082	ZBTB46	100051559	22	C	zinc finger and BTB domain containing 46 [Source:VGNC Symbol;Acc:VGNC:25153]
573	Downregulated	ENSECAG00000021699	SOCS7	100069069	11	C	suppressor of cytokine signaling 7 [Source:VGNC Symbol;Acc:VGNC:23441]
574	Downregulated	ENSECAG00000022057	BBS9	100055338	4	C	Bardet-Biedl syndrome 9 [Source:HGNC Symbol;Acc:HGNC:30000]
575	Downregulated	ENSECAG00000022265	SMC6	100072064	15	C	structural maintenance of chromosomes 6 [Source:VGNC Symbol;Acc:VGNC:23334]
576	Downregulated	ENSECAG00000022299	LRRC66	100060601	3	C	leucine rich repeat containing 66 [Source:VGNC Symbol;Acc:VGNC:19788]
577	Downregulated	ENSECAG00000022739	CA4	100071384	11	C	carbonic anhydrase 4 [Source:VGNC Symbol;Acc:VGNC:15965]
578	Downregulated	ENSECAG00000022956	RASGRP2	102150244	12	C	RAS guanyl releasing protein 2 [Source:VGNC Symbol;Acc:VGNC:22202]
579	Downregulated	ENSECAG00000023391	GCNA	102147656	X	C
580	Downregulated	ENSECAG00000023694	ADAMTS19	100072998	14	C	ADAM metallopeptidase with thrombospondin type 1 motif 19 [Source:VGNC Symbol;Acc:VGNC:15068]
581	Downregulated	ENSECAG00000024021	CADPS2	100056300	4	C	calcium dependent secretion activator 2 [Source:VGNC Symbol;Acc:VGNC:55943]
582	Downregulated	ENSECAG00000024441	PDIK1L	100071216	2	C	PDLIM1 interacting kinase 1 like [Source:VGNC Symbol;Acc:VGNC:21267]
583	Downregulated	ENSECAG00000024502	LHX6	100147107	25	C	LIM homeobox 6 [Source:HGNC Symbol;Acc:HGNC:21735]
584	Downregulated	ENSECAG00000025041	C2H1orf185	100629771	2	C	chromosome 2 C1orf185 homolog [Source:VGNC Symbol;Acc:VGNC:50656]
585	Downregulated	ENSECAG00000025167	ARHGAP44	100073101	11	C	Rho GTPase activating protein 44 [Source:VGNC Symbol;Acc:VGNC:15476]
586	Downregulated	ENSECAG00000028820	HEY1	100058549	9	C	hes related family bHLH transcription factor with YRPW motif 1 [Source:VGNC Symbol;Acc:VGNC:18763]
587	Downregulated	ENSECAG00000030032	CXXC4	111772602	2	C	CXXC finger protein 4 [Source:HGNC Symbol;Acc:HGNC:24593]
588	Downregulated	ENSECAG00000030390		NA	13	C
589	Downregulated	ENSECAG00000033602		NA	3	lncRNA
590	Downregulated	ENSECAG00000034051	LOC102148009	102148009	3	C	sulfotransferase family 1E member 1 [Source:NCBI gene (formerly Entrezgene);Acc:100034106]
591	Downregulated	ENSECAG00000037272	VSTM2L	100069991	22	C	V-set and transmembrane domain containing 2 like [Source:HGNC Symbol;Acc:HGNC:16096]
592	Downregulated	ENSECAG00000038698	ALOX15	100072900	11	C	arachidonate 15-lipoxygenase [Source:HGNC Symbol;Acc:HGNC:433]
593	Downregulated	ENSECAG00000041082	RFPL4B	100072480	10	C	ret finger protein like 4B [Source:HGNC Symbol;Acc:HGNC:33264]
