# Supplementary material for: Effects of hypoxia and hyperoxia on exercise-induced metabolomic and transcriptomic profiles in equine skeletal muscle
Source: J Exp Biol. 2025 Dec 17;228(24):jeb250956. doi: 10.1242/jeb.250956 (PMC12752499; doi:10.1242/jeb.250956)
Supplement: Table S6. Genes up- or down-regulated by exercise with hypoxia [file jexbio-228-250956-TableS6.xlsx]

## Sheet: TS6 DEGs (Hypoxia-sedentary)
Table S6. Genes up- or down-regulated by exercise with hypoxia
No.	Group	Ensembl id	Symbol	Entrezgene id	Chr	Type	Description
1	Upregulated	ENSECAG00000000022	PLXNA1	100060411	16	C	plexin A1 [Source:VGNC Symbol;Acc:VGNC:21600]
2	Upregulated	ENSECAG00000000051	IL1B	100034237	15	C	interleukin 1, beta [Source:NCBI gene (formerly Entrezgene);Acc:100034237]
3	Upregulated	ENSECAG00000000060	CIAPIN1	100062434	3	C	cytokine induced apoptosis inhibitor 1 [Source:VGNC Symbol;Acc:VGNC:16543]
4	Upregulated	ENSECAG00000000072	MAP7D2	100058804	X	C	MAP7 domain containing 2 [Source:VGNC Symbol;Acc:VGNC:19952]
5	Upregulated	ENSECAG00000000074	METRNL	100056359	11	C	meteorin like, glial cell differentiation regulator [Source:VGNC Symbol;Acc:VGNC:20115]
6	Upregulated	ENSECAG00000000090	MAP3K8	100063602	29	C	mitogen-activated protein kinase kinase kinase 8 [Source:VGNC Symbol;Acc:VGNC:19943]
7	Upregulated	ENSECAG00000000105	GCNT2	100063291	20	C	glucosaminyl (N-acetyl) transferase 2 (I blood group) [Source:HGNC Symbol;Acc:HGNC:4204]
8	Upregulated	ENSECAG00000000131	FAM124A	100053842	17	C	family with sequence similarity 124 member A [Source:VGNC Symbol;Acc:VGNC:17794]
9	Upregulated	ENSECAG00000000136	FERMT1	100051761	22	C	FERM domain containing kindlin 1 [Source:VGNC Symbol;Acc:VGNC:17994]
10	Upregulated	ENSECAG00000000153	FRMPD4	100050197	X	C	FERM and PDZ domain containing 4 [Source:VGNC Symbol;Acc:VGNC:52390]
11	Upregulated	ENSECAG00000000171	NPAS2	100059275	15	C	neuronal PAS domain protein 2 [Source:VGNC Symbol;Acc:VGNC:20828]
12	Upregulated	ENSECAG00000000173	SEMA7A	100062559	1	C	semaphorin 7A [Source:VGNC Symbol;Acc:VGNC:49072]
13	Upregulated	ENSECAG00000000186	DEGS1	100055442	30	C	delta 4-desaturase, sphingolipid 1 [Source:VGNC Symbol;Acc:VGNC:17117]
14	Upregulated	ENSECAG00000000214	IL18RAP	100050212	15	C	interleukin 18 receptor accessory protein [Source:VGNC Symbol;Acc:VGNC:51323]
15	Upregulated	ENSECAG00000000266	RYBP	100062395	16	C	RING1 and YY1 binding protein [Source:VGNC Symbol;Acc:VGNC:56847]
16	Upregulated	ENSECAG00000000288	IL1R2	100033831	15	C	interleukin 1 receptor type 2 [Source:VGNC Symbol;Acc:VGNC:19009]
17	Upregulated	ENSECAG00000000303	SLC2A1	100034080	2	C	solute carrier family 2 member 1 [Source:VGNC Symbol;Acc:VGNC:23139]
18	Upregulated	ENSECAG00000000382	CLEC2B	100629907	6	C	C-type lectin domain family 2 member B [Source:VGNC Symbol;Acc:VGNC:16602]
19	Upregulated	ENSECAG00000000383	TOP 1.00	100070532	22	C	DNA topoisomerase I [Source:VGNC Symbol;Acc:VGNC:50515]
20	Upregulated	ENSECAG00000000436	LOC100069029	100069029	25	C
21	Upregulated	ENSECAG00000000466	ELL	100070980	21	C	elongation factor for RNA polymerase II [Source:VGNC Symbol;Acc:VGNC:17526]
22	Upregulated	ENSECAG00000000505	LOC100065833	100065833	10	C
23	Upregulated	ENSECAG00000000607	TRIB3	100053353	22	C	tribbles pseudokinase 3 [Source:VGNC Symbol;Acc:VGNC:51621]
24	Upregulated	ENSECAG00000000626	PDPK1	100630736	13	C	3-phosphoinositide dependent protein kinase 1 [Source:VGNC Symbol;Acc:VGNC:58811]
25	Upregulated	ENSECAG00000000684	KDM8	100064574	13	C	lysine demethylase 8 [Source:VGNC Symbol;Acc:VGNC:19343]
26	Upregulated	ENSECAG00000000696	RSPH9	100067560	20	C	radial spoke head component 9 [Source:VGNC Symbol;Acc:VGNC:107093]
27	Upregulated	ENSECAG00000000763	CSRNP1	100068414	16	C	cysteine and serine rich nuclear protein 1 [Source:VGNC Symbol;Acc:VGNC:58750]
28	Upregulated	ENSECAG00000000794	EMB	100064199	21	C	embigin [Source:VGNC Symbol;Acc:VGNC:17550]
29	Upregulated	ENSECAG00000000874	ACKR1	100057225	5	C	atypical chemokine receptor 1 [Source:VGNC Symbol;Acc:VGNC:55180]
30	Upregulated	ENSECAG00000001087	UCN	100055320	15	C	urocortin [Source:VGNC Symbol;Acc:VGNC:24764]
31	Upregulated	ENSECAG00000001110		NA	21	C
32	Upregulated	ENSECAG00000001117	HS6ST1	100068973	18	C	heparan sulfate 6-O-sulfotransferase 1 [Source:VGNC Symbol;Acc:VGNC:58937]
33	Upregulated	ENSECAG00000001129	HMOX1	100069058	28	C	heme oxygenase 1 [Source:VGNC Symbol;Acc:VGNC:18814]
34	Upregulated	ENSECAG00000001156	CACNA2D2	100061645	16	C	calcium voltage-gated channel auxiliary subunit alpha2delta 2 [Source:VGNC Symbol;Acc:VGNC:56718]
35	Upregulated	ENSECAG00000001166	MTHFD1L	100063441	31	C	methylenetetrahydrofolate dehydrogenase (NADP+ dependent) 1 like [Source:VGNC Symbol;Acc:VGNC:55402]
36	Upregulated	ENSECAG00000001167	ARC	100146865	9	C	activity regulated cytoskeleton associated protein [Source:HGNC Symbol;Acc:HGNC:648]
37	Upregulated	ENSECAG00000001249	SOCS3	100050730	11	C	suppressor of cytokine signaling 3 [Source:VGNC Symbol;Acc:VGNC:58582]
38	Upregulated	ENSECAG00000001495	CCDC86	100059035	12	C	coiled-coil domain containing 86 [Source:VGNC Symbol;Acc:VGNC:16183]
39	Upregulated	ENSECAG00000001716	PLXNA2	100051646	5	C	plexin A2 [Source:VGNC Symbol;Acc:VGNC:21601]
40	Upregulated	ENSECAG00000001767	ZBTB9	100061718	20	C	zinc finger and BTB domain containing 9 [Source:VGNC Symbol;Acc:VGNC:25158]
41	Upregulated	ENSECAG00000001774	MYD88	100053940	16	C	MYD88 innate immune signal transduction adaptor [Source:VGNC Symbol;Acc:VGNC:20472]
42	Upregulated	ENSECAG00000001863	B3GNT5	100058694	19	C	UDP-GlcNAc:betaGal beta-1,3-N-acetylglucosaminyltransferase 5 [Source:VGNC Symbol;Acc:VGNC:15733]
43	Upregulated	ENSECAG00000001900	PHLDA1	100058739	28	C
44	Upregulated	ENSECAG00000001923		NA	15	C
45	Upregulated	ENSECAG00000001949	LOC100071946	100071946	7	C
46	Upregulated	ENSECAG00000002133	GPRIN1	100068777	14	C	G protein regulated inducer of neurite outgrowth 1 [Source:VGNC Symbol;Acc:VGNC:55432]
47	Upregulated	ENSECAG00000002212	FOXO1	100050481	17	C	forkhead box O1 [Source:VGNC Symbol;Acc:VGNC:84458]
48	Upregulated	ENSECAG00000002321	SEC24A	100062833	14	C	SEC24 homolog A, COPII coat complex component [Source:VGNC Symbol;Acc:VGNC:22792]
49	Upregulated	ENSECAG00000002370	GPR141	100070650	4	C	G protein-coupled receptor 141 [Source:VGNC Symbol;Acc:VGNC:18513]
50	Upregulated	ENSECAG00000002437	NFIL3	102148253	23	C	nuclear factor, interleukin 3 regulated [Source:HGNC Symbol;Acc:HGNC:7787]
51	Upregulated	ENSECAG00000002570	HS3ST1	100056091	3	C	heparan sulfate-glucosamine 3-sulfotransferase 1 [Source:VGNC Symbol;Acc:VGNC:18874]
52	Upregulated	ENSECAG00000002866	UGCG	100057611	25	C	UDP-glucose ceramide glucosyltransferase [Source:VGNC Symbol;Acc:VGNC:24774]
53	Upregulated	ENSECAG00000002867	F2RL1	100073277	14	C	F2R like trypsin receptor 1 [Source:VGNC Symbol;Acc:VGNC:55423]
54	Upregulated	ENSECAG00000002992	MID1IP1	100055994	X	C	MID1 interacting protein 1 [Source:VGNC Symbol;Acc:VGNC:20176]
55	Upregulated	ENSECAG00000003011	S1PR3	100061893	23	C	sphingosine-1-phosphate receptor 3 [Source:VGNC Symbol;Acc:VGNC:22662]
56	Upregulated	ENSECAG00000003049	HILPDA	102150776	4	C	hypoxia inducible lipid droplet associated [Source:HGNC Symbol;Acc:HGNC:28859]
57	Upregulated	ENSECAG00000003099	MRGPRX2	100071950	7	C
58	Upregulated	ENSECAG00000003229	HNRNPF	100050002	1	C	heteroous nuclear ribonucleoprotein F [Source:VGNC Symbol;Acc:VGNC:18824]
59	Upregulated	ENSECAG00000003315	IRS2	100146249	17	C	insulin receptor substrate 2 [Source:VGNC Symbol;Acc:VGNC:84463]
60	Upregulated	ENSECAG00000003353	RPP25	100051321	1	C	ribonuclease P and MRP subunit p25 [Source:VGNC Symbol;Acc:VGNC:22536]
61	Upregulated	ENSECAG00000003462	RUNX1	100051950	26	C	RUNX family transcription factor 1 [Source:VGNC Symbol;Acc:VGNC:58237]
62	Upregulated	ENSECAG00000003495	MFHAS1	100063334	27	C	multifunctional ROCO family signaling regulator 1 [Source:VGNC Symbol;Acc:VGNC:107359]
63	Upregulated	ENSECAG00000003573	CLDN23	100063403	27	C	claudin 23 [Source:VGNC Symbol;Acc:VGNC:16593]
64	Upregulated	ENSECAG00000003580	FSTL3	111774152	7	C	follistatin like 3 [Source:HGNC Symbol;Acc:HGNC:3973]
65	Upregulated	ENSECAG00000003619	AFF1	100062821	3	C	AF4/FMR2 family member 1 [Source:VGNC Symbol;Acc:VGNC:15144]
66	Upregulated	ENSECAG00000003761	ZNF516	100062761	8	C	zinc finger protein 516 [Source:VGNC Symbol;Acc:VGNC:59310]
67	Upregulated	ENSECAG00000003800	ACKR2	NA	16	C	atypical chemokine receptor 2 [Source:VGNC Symbol;Acc:VGNC:14980]
68	Upregulated	ENSECAG00000003816	JUNB	100146801	7	C	JunB proto-onco, AP-1 transcription factor subunit [Source:VGNC Symbol;Acc:VGNC:19232]
69	Upregulated	ENSECAG00000003954	BLOC1S4	100070253	3	C	biosis of lysosomal organelles complex 1 subunit 4 [Source:VGNC Symbol;Acc:VGNC:15838]
70	Upregulated	ENSECAG00000004005	TLNRD1	100052999	1	C	talin rod domain containing 1 [Source:VGNC Symbol;Acc:VGNC:24137]
71	Upregulated	ENSECAG00000004158	DMP1	100063014	3	C	dentin matrix acidic phosphoprotein 1 [Source:VGNC Symbol;Acc:VGNC:17228]
72	Upregulated	ENSECAG00000004228	LTB4R	102148203	1	C	leukotriene B4 receptor [Source:VGNC Symbol;Acc:VGNC:55915]
73	Upregulated	ENSECAG00000004264	VASN	100629909	13	C	vasorin [Source:VGNC Symbol;Acc:VGNC:52459]
74	Upregulated	ENSECAG00000004417	ZNF689	102149800	13	C	zinc finger protein 689 [Source:VGNC Symbol;Acc:VGNC:25375]
75	Upregulated	ENSECAG00000004463	UBAP1	100053997	23	C	ubiquitin associated protein 1 [Source:VGNC Symbol;Acc:VGNC:24707]
76	Upregulated	ENSECAG00000004492	RRS1	100052275	9	C	ribosome biosis regulator 1 homolog [Source:VGNC Symbol;Acc:VGNC:22592]
77	Upregulated	ENSECAG00000004502	WFDC1	100070154	3	C	WAP four-disulfide core domain 1 [Source:VGNC Symbol;Acc:VGNC:51346]
78	Upregulated	ENSECAG00000004523	TIFA	NA	2	C	TRAF interacting protein with forkhead associated domain [Source:VGNC Symbol;Acc:VGNC:24102]
79	Upregulated	ENSECAG00000004572	CH25H	100062138	1	C	cholesterol 25-hydroxylase [Source:VGNC Symbol;Acc:VGNC:16472]
80	Upregulated	ENSECAG00000004586	ARSI	100071647	14	C	arylsulfatase family member I [Source:HGNC Symbol;Acc:HGNC:32521]
81	Upregulated	ENSECAG00000004592	DUSP4	100058453	27	C	dual specificity phosphatase 4 [Source:VGNC Symbol;Acc:VGNC:17356]
82	Upregulated	ENSECAG00000004618	PRKAR1B	100054262	13	C	protein kinase cAMP-dependent type I regulatory subunit beta [Source:VGNC Symbol;Acc:VGNC:58813]
83	Upregulated	ENSECAG00000004725	XIRP1	100055451	16	C	xin actin binding repeat containing 1 [Source:NCBI gene (formerly Entrezgene);Acc:100055451]
84	Upregulated	ENSECAG00000004773	TET2	100073065	2	C	tet methylcytosine dioxygenase 2 [Source:HGNC Symbol;Acc:HGNC:25941]
85	Upregulated	ENSECAG00000004777	FAM110B	100052940	9	C	family with sequence similarity 110 member B [Source:VGNC Symbol;Acc:VGNC:17785]
86	Upregulated	ENSECAG00000004791	TICAM1	100062414	7	C	toll like receptor adaptor molecule 1 [Source:VGNC Symbol;Acc:VGNC:49344]
87	Upregulated	ENSECAG00000004810	ADRB2	NA	14	C	adrenoceptor beta 2 [Source:VGNC Symbol;Acc:VGNC:15133]
88	Upregulated	ENSECAG00000004871	SERPINH1	100064560	7	C	serpin family H member 1 [Source:VGNC Symbol;Acc:VGNC:22862]
89	Upregulated	ENSECAG00000004961	TACSTD2	100067576	2	C	tumor associated calcium signal transducer 2 [Source:HGNC Symbol;Acc:HGNC:11530]
90	Upregulated	ENSECAG00000004975	NUFIP2	100059671	11	C	nuclear FMR1 interacting protein 2 [Source:VGNC Symbol;Acc:VGNC:20955]
91	Upregulated	ENSECAG00000005075	TMEM251	100053356	24	C	transmembrane protein 251 [Source:VGNC Symbol;Acc:VGNC:55344]
92	Upregulated	ENSECAG00000005241	THBD	100146206	22	C	thrombomodulin [Source:HGNC Symbol;Acc:HGNC:11784]
93	Upregulated	ENSECAG00000005305	BACE2	100058577	26	C	beta-secretase 2 [Source:VGNC Symbol;Acc:VGNC:59237]
94	Upregulated	ENSECAG00000005344	FEN1	100059838	12	C	flap structure-specific endonuclease 1 [Source:VGNC Symbol;Acc:VGNC:17990]
95	Upregulated	ENSECAG00000005381	LRRN4CL	100063731	12	C	LRRN4 C-terminal like [Source:VGNC Symbol;Acc:VGNC:19806]
96	Upregulated	ENSECAG00000005384	SPRY4	NA	14	C	sprouty RTK signaling antagonist 4 [Source:VGNC Symbol;Acc:VGNC:23546]
97	Upregulated	ENSECAG00000005387	UTP3	100054342	3	C	UTP3 small subunit processome component [Source:VGNC Symbol;Acc:VGNC:24864]
98	Upregulated	ENSECAG00000005570	VMP1	NA	11	C	vacuole membrane protein 1 [Source:HGNC Symbol;Acc:HGNC:29559]
99	Upregulated	ENSECAG00000005573	LOXL4	100070637	1	C	lysyl oxidase like 4 [Source:VGNC Symbol;Acc:VGNC:19726]
100	Upregulated	ENSECAG00000005628	FAM110D	100057288	2	C	family with sequence similarity 110 member D [Source:VGNC Symbol;Acc:VGNC:17786]
101	Upregulated	ENSECAG00000005631	BDKRB1	100054699	24	C	bradykinin receptor B1 [Source:VGNC Symbol;Acc:VGNC:15806]
102	Upregulated	ENSECAG00000005649	PAQR7	100071257	2	C	progestin and adipoQ receptor family member 7 [Source:VGNC Symbol;Acc:VGNC:21158]
103	Upregulated	ENSECAG00000005675	NFE2L2	100066816	18	C	NFE2 like bZIP transcription factor 2 [Source:VGNC Symbol;Acc:VGNC:20708]
104	Upregulated	ENSECAG00000005681	LOC100054216	100054216	10	C
105	Upregulated	ENSECAG00000005685	RDH10	100061076	9	C	retinol dehydrogenase 10 [Source:VGNC Symbol;Acc:VGNC:22279]
106	Upregulated	ENSECAG00000005708	ABL2	100053033	5	C	ABL proto-onco 2, non-receptor tyrosine kinase [Source:VGNC Symbol;Acc:VGNC:49498]
107	Upregulated	ENSECAG00000005814	NEDD9	100063890	20	C	neural cell expressed, developmentally down-regulated 9 [Source:VGNC Symbol;Acc:VGNC:20661]
108	Upregulated	ENSECAG00000005883	THPO	100059159	19	C	thrombopoietin [Source:VGNC Symbol;Acc:VGNC:24089]
109	Upregulated	ENSECAG00000005905	SMOX	100052311	22	C	spermine oxidase [Source:VGNC Symbol;Acc:VGNC:23352]
110	Upregulated	ENSECAG00000005927	TP53BP2	100055278	30	C	tumor protein p53 binding protein 2 [Source:VGNC Symbol;Acc:VGNC:24419]
111	Upregulated	ENSECAG00000006078	AGO2	100069541	9	C	argonaute RISC catalytic component 2 [Source:VGNC Symbol;Acc:VGNC:15164]
112	Upregulated	ENSECAG00000006153	C5AR1	100065997	10	C	complement C5a receptor 1 [Source:VGNC Symbol;Acc:VGNC:15953]
113	Upregulated	ENSECAG00000006218	C5AR2	102150002	10	C	complement C5a receptor 2 [Source:VGNC Symbol;Acc:VGNC:58708]
114	Upregulated	ENSECAG00000006255	LOC100062768	100062768	10	C
115	Upregulated	ENSECAG00000006288	SIK1	100057456	26	C	salt inducible kinase 1 [Source:HGNC Symbol;Acc:HGNC:11142]
116	Upregulated	ENSECAG00000006305	TTC21A	100068431	16	C	tetratricopeptide repeat domain 21A [Source:VGNC Symbol;Acc:VGNC:24614]
117	Upregulated	ENSECAG00000006315	XYLT1	100053250	13	C	xylosyltransferase 1 [Source:VGNC Symbol;Acc:VGNC:58277]
118	Upregulated	ENSECAG00000006453	NAB2	100052831	6	C	NGFI-A binding protein 2 [Source:VGNC Symbol;Acc:VGNC:20539]
119	Upregulated	ENSECAG00000006472	EIF4E	100066216	3	C	eukaryotic translation initiation factor 4E [Source:VGNC Symbol;Acc:VGNC:17502]
120	Upregulated	ENSECAG00000006487	LOC100063463	100063463	17	C
121	Upregulated	ENSECAG00000006500	ADAMTS5	100066005	26	C	ADAM metallopeptidase with thrombospondin type 1 motif 5 [Source:VGNC Symbol;Acc:VGNC:59233]
122	Upregulated	ENSECAG00000006591	ATG9B	100064027	4	C	autophagy related 9B [Source:VGNC Symbol;Acc:VGNC:15629]
123	Upregulated	ENSECAG00000006595	CXCR2	100055552	6	C
124	Upregulated	ENSECAG00000006600	ZSWIM4	100063719	7	C	zinc finger SWIM-type containing 4 [Source:VGNC Symbol;Acc:VGNC:58284]
125	Upregulated	ENSECAG00000006674	RRAD	100065651	3	C	RRAD, Ras related glycolysis inhibitor and calcium channel regulator [Source:VGNC Symbol;Acc:VGNC:22575]
126	Upregulated	ENSECAG00000006881	CKAP4	100068385	28	C	cytoskeleton associated protein 4 [Source:VGNC Symbol;Acc:VGNC:56355]
127	Upregulated	ENSECAG00000006905	PLPPR3	100147613	7	C	phospholipid phosphatase related 3 [Source:VGNC Symbol;Acc:VGNC:59414]
128	Upregulated	ENSECAG00000006923	MAX	100062536	24	C	MYC associated factor X [Source:VGNC Symbol;Acc:VGNC:20002]
129	Upregulated	ENSECAG00000006965	PUS1	100062278	8	C	pseudouridine synthase 1 [Source:VGNC Symbol;Acc:VGNC:22047]
130	Upregulated	ENSECAG00000007021	SH2B3	100057885	8	C	SH2B adaptor protein 3 [Source:HGNC Symbol;Acc:HGNC:29605]
131	Upregulated	ENSECAG00000007164	FAM102A	100067099	25	C	family with sequence similarity 102 member A [Source:VGNC Symbol;Acc:VGNC:17781]
132	Upregulated	ENSECAG00000007210	CTSL	100061532	23	C	cathepsin L [Source:HGNC Symbol;Acc:HGNC:2537]
133	Upregulated	ENSECAG00000007211	KIAA1671	100065546	8	C	KIAA1671 [Source:VGNC Symbol;Acc:VGNC:19387]
134	Upregulated	ENSECAG00000007242	DUSP2	100051611	15	C	dual specificity phosphatase 2 [Source:VGNC Symbol;Acc:VGNC:17352]
135	Upregulated	ENSECAG00000007359	IL10RB	100052549	26	C	interleukin 10 receptor subunit beta [Source:VGNC Symbol;Acc:VGNC:84733]
136	Upregulated	ENSECAG00000007391	MAT2A	100067333	15	C	methionine adenosyltransferase 2A [Source:VGNC Symbol;Acc:VGNC:49482]
137	Upregulated	ENSECAG00000007393	IRS1	100061987	6	C	insulin receptor substrate 1 [Source:VGNC Symbol;Acc:VGNC:19141]
138	Upregulated	ENSECAG00000007408	UNC5A	100068742	14	C	unc-5 netrin receptor A [Source:VGNC Symbol;Acc:VGNC:24796]
139	Upregulated	ENSECAG00000007417	CD300LF	102147787	11	C
140	Upregulated	ENSECAG00000007432	PTGDR	NA	1	C	prostaglandin D2 receptor [Source:VGNC Symbol;Acc:VGNC:21986]
141	Upregulated	ENSECAG00000007444	MOB3A	100068453	7	C	MOB kinase activator 3A [Source:VGNC Symbol;Acc:VGNC:20249]
142	Upregulated	ENSECAG00000007508	IRF2	100050990	27	C	interferon regulatory factor 2 [Source:VGNC Symbol;Acc:VGNC:19131]
143	Upregulated	ENSECAG00000007536	HELB	100058069	6	C	DNA helicase B [Source:VGNC Symbol;Acc:VGNC:18741]
144	Upregulated	ENSECAG00000007576	SLC38A1	100050256	6	C	solute carrier family 38 member 1 [Source:VGNC Symbol;Acc:VGNC:23188]
145	Upregulated	ENSECAG00000007581	PUS3	100064416	7	C	pseudouridine synthase 3 [Source:VGNC Symbol;Acc:VGNC:22049]
146	Upregulated	ENSECAG00000007588	EREG	100056605	3	C	epiregulin [Source:VGNC Symbol;Acc:VGNC:17659]
147	Upregulated	ENSECAG00000007609	CREB3L2	100064828	4	C	cAMP responsive element binding protein 3 like 2 [Source:VGNC Symbol;Acc:VGNC:16855]
148	Upregulated	ENSECAG00000007650	EPHA2	100053644	2	C	EPH receptor A2 [Source:VGNC Symbol;Acc:VGNC:17617]
149	Upregulated	ENSECAG00000007686	RP1	106780977	9	C	RP1 axonemal microtubule associated [Source:HGNC Symbol;Acc:HGNC:10263]
150	Upregulated	ENSECAG00000007704	PRR5	100051354	28	C	proline rich 5 [Source:VGNC Symbol;Acc:VGNC:56415]
151	Upregulated	ENSECAG00000007709	SEMA3F	100062215	16	C	semaphorin 3F [Source:VGNC Symbol;Acc:VGNC:22812]
152	Upregulated	ENSECAG00000007742	SLC5A6	100071256	15	C	solute carrier family 5 member 6 [Source:VGNC Symbol;Acc:VGNC:23247]
153	Upregulated	ENSECAG00000007909	COL17A1	100069671	1	C	collagen type XVII alpha 1 chain [Source:VGNC Symbol;Acc:VGNC:16727]
154	Upregulated	ENSECAG00000008004	PDE10A	100050311	31	C	phosphodiesterase 10A [Source:VGNC Symbol;Acc:VGNC:21237]
155	Upregulated	ENSECAG00000008015	SHB	100066128	25	C	SH2 domain containing adaptor protein B [Source:HGNC Symbol;Acc:HGNC:10838]
156	Upregulated	ENSECAG00000008024	CLIC2	100062829	X	C	chloride intracellular channel 2 [Source:VGNC Symbol;Acc:VGNC:16611]
157	Upregulated	ENSECAG00000008032	PANK1	100071561	1	C	pantothenate kinase 1 [Source:VGNC Symbol;Acc:VGNC:107090]
158	Upregulated	ENSECAG00000008044	PPP1R27	100055235	11	C	protein phosphatase 1 regulatory subunit 27 [Source:VGNC Symbol;Acc:VGNC:21766]
159	Upregulated	ENSECAG00000008083	SLC29A1	100055498	20	C	solute carrier family 29 member 1 [Source:VGNC Symbol;Acc:VGNC:53563]
160	Upregulated	ENSECAG00000008096	FAM111B	100068439	12	C	FAM111 trypsin like peptidase B [Source:VGNC Symbol;Acc:VGNC:17788]
161	Upregulated	ENSECAG00000008193	UPP1	100052199	4	C	uridine phosphorylase 1 [Source:VGNC Symbol;Acc:VGNC:24812]
162	Upregulated	ENSECAG00000008227	PPARD	100053404	20	C	peroxisome proliferator activated receptor delta [Source:VGNC Symbol;Acc:VGNC:21715]
163	Upregulated	ENSECAG00000008287	SLC39A14	NA	2	C	solute carrier family 39 member 14 [Source:VGNC Symbol;Acc:VGNC:50766]
164	Upregulated	ENSECAG00000008288	PAK1IP1	100051197	20	C	PAK1 interacting protein 1 [Source:VGNC Symbol;Acc:VGNC:21139]
165	Upregulated	ENSECAG00000008291	MDN1	100071075	10	C	midasin AAA ATPase 1 [Source:VGNC Symbol;Acc:VGNC:20061]
166	Upregulated	ENSECAG00000008327	PI4K2A	100070680	1	C	phosphatidylinositol 4-kinase type 2 alpha [Source:HGNC Symbol;Acc:HGNC:30031]
167	Upregulated	ENSECAG00000008335	PDK4	100052078	4	C	pyruvate dehydrogenase kinase 4 [Source:VGNC Symbol;Acc:VGNC:21271]
168	Upregulated	ENSECAG00000008411	ADAM15	100063219	5	C	ADAM metallopeptidase domain 15 [Source:VGNC Symbol;Acc:VGNC:15048]
169	Upregulated	ENSECAG00000008423	SELE	100033910	5	C	selectin E [Source:VGNC Symbol;Acc:VGNC:50882]
170	Upregulated	ENSECAG00000008531	AATF	100057601	11	C	apoptosis antagonizing transcription factor [Source:VGNC Symbol;Acc:VGNC:14896]
171	Upregulated	ENSECAG00000008596	THEMIS2	100070834	2	C	thymocyte selection associated family member 2 [Source:VGNC Symbol;Acc:VGNC:24078]
172	Upregulated	ENSECAG00000008638	RERE	100051942	2	C	arginine-glutamic acid dipeptide repeats [Source:VGNC Symbol;Acc:VGNC:22305]
173	Upregulated	ENSECAG00000008727	CLEC5A	NA	4	C	C-type lectin domain containing 5A [Source:VGNC Symbol;Acc:VGNC:16606]
174	Upregulated	ENSECAG00000008764	UNC93A	100050109	31	C	unc-93 homolog A [Source:VGNC Symbol;Acc:VGNC:50521]
175	Upregulated	ENSECAG00000008811	KCNJ15	100051634	26	C	potassium inwardly rectifying channel subfamily J member 15 [Source:VGNC Symbol;Acc:VGNC:19287]
176	Upregulated	ENSECAG00000008851	CCNL1	100050292	19	C	cyclin L1 [Source:VGNC Symbol;Acc:VGNC:57078]
177	Upregulated	ENSECAG00000008871	ALDH1A3	100057072	1	C	aldehyde dehydrogenase 1 family member A3 [Source:VGNC Symbol;Acc:VGNC:15230]
178	Upregulated	ENSECAG00000008923	THBS1	100057478	1	C	thrombospondin 1 [Source:VGNC Symbol;Acc:VGNC:24072]
179	Upregulated	ENSECAG00000008944	CSRP1	100051956	30	C	cysteine and glycine rich protein 1 [Source:VGNC Symbol;Acc:VGNC:16913]
180	Upregulated	ENSECAG00000008979	AQP1	100069916	4	C	aquaporin 1 (Colton blood group) [Source:HGNC Symbol;Acc:HGNC:633]
181	Upregulated	ENSECAG00000009025	CDHR3	100059168	4	C	cadherin related family member 3 [Source:VGNC Symbol;Acc:VGNC:16335]
182	Upregulated	ENSECAG00000009067	SLC16A6	100053247	11	C	solute carrier family 16 member 6 [Source:VGNC Symbol;Acc:VGNC:23044]
183	Upregulated	ENSECAG00000009126	NOS1	100051079	8	C	nitric oxide synthase 1 [Source:VGNC Symbol;Acc:VGNC:20813]
184	Upregulated	ENSECAG00000009140	KLHL25	NA	1	C	kelch like family member 25 [Source:HGNC Symbol;Acc:HGNC:25732]
185	Upregulated	ENSECAG00000009164	PPARGC1A	100055716	3	C	PPARG coactivator 1 alpha [Source:VGNC Symbol;Acc:VGNC:21717]
186	Upregulated	ENSECAG00000009168	GADD45B	100059768	7	C	growth arrest and DNA damage inducible beta [Source:VGNC Symbol;Acc:VGNC:18208]
187	Upregulated	ENSECAG00000009192	SRGN	100063248	1	C	serglycin [Source:VGNC Symbol;Acc:VGNC:23583]
188	Upregulated	ENSECAG00000009215	SLC7A5	100070633	3	C	solute carrier family 7 member 5 [Source:VGNC Symbol;Acc:VGNC:51317]
189	Upregulated	ENSECAG00000009248	IL1RL1	100058357	15	C	interleukin 1 receptor like 1 [Source:VGNC Symbol;Acc:VGNC:19011]
190	Upregulated	ENSECAG00000009285	LOC100060591	100060591	11	C
191	Upregulated	ENSECAG00000009303	GFPT2	100067002	14	C	glutamine-fructose-6-phosphate transaminase 2 [Source:VGNC Symbol;Acc:VGNC:18316]
192	Upregulated	ENSECAG00000009328	LRIG1	100064196	16	C	leucine rich repeats and immunoglobulin like domains 1 [Source:VGNC Symbol;Acc:VGNC:19753]
193	Upregulated	ENSECAG00000009400	ARRDC4	100055139	1	C	arrestin domain containing 4 [Source:VGNC Symbol;Acc:VGNC:15547]
194	Upregulated	ENSECAG00000009402	VEGFA	100033839	20	C	vascular endothelial growth factor A [Source:VGNC Symbol;Acc:VGNC:56700]
195	Upregulated	ENSECAG00000009407	ALDH3A1	100073157	11	C	aldehyde dehydrogenase 3 family member A1 [Source:VGNC Symbol;Acc:VGNC:15234]
196	Upregulated	ENSECAG00000009417	IP6K3	100053066	20	C	inositol hexakisphosphate kinase 3 [Source:VGNC Symbol;Acc:VGNC:58176]
197	Upregulated	ENSECAG00000009452	KLK15	106780865	10	C	kallikrein related peptidase 15 [Source:VGNC Symbol;Acc:VGNC:19487]
198	Upregulated	ENSECAG00000009482	PPRC1	100060113	1	C	PPARG related coactivator 1 [Source:VGNC Symbol;Acc:VGNC:21797]
199	Upregulated	ENSECAG00000009516	IZUMO4	100068440	7	C	IZUMO family member 4 [Source:VGNC Symbol;Acc:VGNC:19206]
200	Upregulated	ENSECAG00000009558	SLC16A12	100071573	1	C	solute carrier family 16 member 12 [Source:VGNC Symbol;Acc:VGNC:23038]
201	Upregulated	ENSECAG00000009562	ZC3H12A	100069173	2	C	zinc finger CCCH-type containing 12A [Source:VGNC Symbol;Acc:VGNC:25163]
202	Upregulated	ENSECAG00000009666	SLFNL1	100067944	2	C	schlafen like 1 [Source:VGNC Symbol;Acc:VGNC:23298]
203	Upregulated	ENSECAG00000009706	AKAP13	100070242	1	C	A-kinase anchoring protein 13 [Source:VGNC Symbol;Acc:VGNC:56994]
204	Upregulated	ENSECAG00000009714	RIN3	100063771	24	C	Ras and Rab interactor 3 [Source:VGNC Symbol;Acc:VGNC:55314]
205	Upregulated	ENSECAG00000009742	S100A12	100056061	5	C	S100 calcium binding protein A12 [Source:VGNC Symbol;Acc:VGNC:22648]
206	Upregulated	ENSECAG00000009787	SNAI1	100071451	22	C	snail family transcriptional repressor 1 [Source:VGNC Symbol;Acc:VGNC:23370]
207	Upregulated	ENSECAG00000009794	LOC100057176	100057176	5	C
208	Upregulated	ENSECAG00000009799	PFKFB2	100051146	5	C	6-phosphofructo-2-kinase/fructose-2,6-biphosphatase 2 [Source:VGNC Symbol;Acc:VGNC:21338]
209	Upregulated	ENSECAG00000009818	AMOTL2	100053062	16	C	angiomotin like 2 [Source:VGNC Symbol;Acc:VGNC:15282]
210	Upregulated	ENSECAG00000009822	SLC3A2	100064046	12	C	solute carrier family 3 member 2 [Source:VGNC Symbol;Acc:VGNC:23211]
211	Upregulated	ENSECAG00000009828	KDM6B	100073033	11	C	lysine demethylase 6B [Source:VGNC Symbol;Acc:VGNC:19341]
212	Upregulated	ENSECAG00000009841	AKAP1	100056722	11	C	A-kinase anchoring protein 1 [Source:VGNC Symbol;Acc:VGNC:15199]
213	Upregulated	ENSECAG00000009899	ZNF425	100060670	4	C	zinc finger protein 425 [Source:VGNC Symbol;Acc:VGNC:25322]
214	Upregulated	ENSECAG00000009901	DDX3X	100058480	X	C	DEAD-box helicase 3 X-linked [Source:VGNC Symbol;Acc:VGNC:55459]
215	Upregulated	ENSECAG00000009909	IPO4	100051517	1	C	importin 4 [Source:VGNC Symbol;Acc:VGNC:19105]
216	Upregulated	ENSECAG00000009989	CHAC1	100071253	1	C	ChaC glutathione specific gamma-glutamylcyclotransferase 1 [Source:VGNC Symbol;Acc:VGNC:51480]
217	Upregulated	ENSECAG00000010015	YARS1	100070128	2	C	tyrosyl-tRNA synthetase 1 [Source:VGNC Symbol;Acc:VGNC:25093]
218	Upregulated	ENSECAG00000010020	LOC100068926	100068926	7	C
219	Upregulated	ENSECAG00000010052	FLNC	100071760	4	C	filamin C [Source:VGNC Symbol;Acc:VGNC:18062]
220	Upregulated	ENSECAG00000010092	POLR1A	111768051	15	C	RNA polymerase I subunit A [Source:VGNC Symbol;Acc:VGNC:21668]
221	Upregulated	ENSECAG00000010108	ITPRIP	100069597	1	C	inositol 1,4,5-trisphosphate receptor interacting protein [Source:VGNC Symbol;Acc:VGNC:19197]
222	Upregulated	ENSECAG00000010117	S100A9	100061730	5	C
223	Upregulated	ENSECAG00000010146	ZSCAN10	100068952	13	C	zinc finger and SCAN domain containing 10 [Source:VGNC Symbol;Acc:VGNC:51268]
224	Upregulated	ENSECAG00000010252	SIK3	100071111	7	C	SIK family kinase 3 [Source:VGNC Symbol;Acc:VGNC:22978]
225	Upregulated	ENSECAG00000010267	CD44	100034221	12	C	CD44 molecule [Source:VGNC Symbol;Acc:VGNC:59434]
226	Upregulated	ENSECAG00000010277	PPP1R15A	100051382	10	C	protein phosphatase 1 regulatory subunit 15A [Source:VGNC Symbol;Acc:VGNC:51064]
227	Upregulated	ENSECAG00000010349	CIART	100058902	5	C	circadian associated repressor of transcription [Source:VGNC Symbol;Acc:VGNC:16544]
228	Upregulated	ENSECAG00000010394	RAB27A	100054867	1	C	RAB27A, member RAS onco family [Source:VGNC Symbol;Acc:VGNC:22100]
229	Upregulated	ENSECAG00000010418	AVPR1A	100056176	6	C	arginine vasopressin receptor 1A [Source:VGNC Symbol;Acc:VGNC:15710]
230	Upregulated	ENSECAG00000010420	RUBCN	100070138	19	C	rubicon autophagy regulator [Source:VGNC Symbol;Acc:VGNC:22622]
231	Upregulated	ENSECAG00000010465	FRMD1	100054660	31	C	FERM domain containing 1 [Source:VGNC Symbol;Acc:VGNC:58986]
232	Upregulated	ENSECAG00000010493	ENTPD4	100053982	2	C	ectonucleoside triphosphate diphosphohydrolase 4 [Source:VGNC Symbol;Acc:VGNC:17598]
233	Upregulated	ENSECAG00000010503	ZNF398	102150035	4	C	zinc finger protein 398 [Source:HGNC Symbol;Acc:HGNC:18373]
234	Upregulated	ENSECAG00000010523	ADGRG3	100062648	3	C	adhesion G protein-coupled receptor G3 [Source:VGNC Symbol;Acc:VGNC:15109]
235	Upregulated	ENSECAG00000010546	KLF5	100052058	17	C	Kruppel like factor 5 [Source:VGNC Symbol;Acc:VGNC:19446]
236	Upregulated	ENSECAG00000010560	MIP-2alpha	100233237	3	C	chemokine (C-X-C motif) ligand 1 (melanoma growth stimulating activity, alpha) [Source:NCBI gene (formerly Entrezgene);Acc:100034121]
237	Upregulated	ENSECAG00000010593	C7H19orf53	100147574	7	C	chromosome 7 C19orf53 homolog [Source:VGNC Symbol;Acc:VGNC:52355]
238	Upregulated	ENSECAG00000010610	HSP90B1	100033933	28	C	heat shock protein 90 beta family member 1 [Source:VGNC Symbol;Acc:VGNC:49286]
239	Upregulated	ENSECAG00000010613	KLF4	100054047	25	C	Kruppel like factor 4 [Source:VGNC Symbol;Acc:VGNC:52400]
240	Upregulated	ENSECAG00000010656	HBEGF	100629956	14	C	heparin binding EGF like growth factor [Source:VGNC Symbol;Acc:VGNC:55435]
241	Upregulated	ENSECAG00000010681	SAMD4A	100056508	24	C	sterile alpha motif domain containing 4A [Source:VGNC Symbol;Acc:VGNC:22677]
242	Upregulated	ENSECAG00000010710	WDR75	100069122	18	C	WD repeat domain 75 [Source:VGNC Symbol;Acc:VGNC:25016]
243	Upregulated	ENSECAG00000010772	CTPS1	100053845	2	C	CTP synthase 1 [Source:VGNC Symbol;Acc:VGNC:16943]
244	Upregulated	ENSECAG00000010789	AKIRIN2	100070681	10	C	akirin 2 [Source:VGNC Symbol;Acc:VGNC:15211]
245	Upregulated	ENSECAG00000010808	DNAJB4	100053123	5	C	DnaJ heat shock protein family (Hsp40) member B4 [Source:VGNC Symbol;Acc:VGNC:50828]
246	Upregulated	ENSECAG00000010810	DDX21	100072661	1	C	DExD-box helicase 21 [Source:VGNC Symbol;Acc:VGNC:17086]
247	Upregulated	ENSECAG00000010815	ADGRE5	111774270	7	C	adhesion G protein-coupled receptor E5 [Source:HGNC Symbol;Acc:HGNC:1711]
248	Upregulated	ENSECAG00000010818	EGR2	100062890	1	C	early growth response 2 [Source:VGNC Symbol;Acc:VGNC:17463]
249	Upregulated	ENSECAG00000010886	OPN4	100052462	1	C	opsin 4 [Source:VGNC Symbol;Acc:VGNC:21041]
250	Upregulated	ENSECAG00000010892	RRP12	100061050	1	C	ribosomal RNA processing 12 homolog [Source:VGNC Symbol;Acc:VGNC:22587]
251	Upregulated	ENSECAG00000010914	CHSY1	100057477	1	C	chondroitin sulfate synthase 1 [Source:VGNC Symbol;Acc:VGNC:51484]
252	Upregulated	ENSECAG00000010916	TRAM2	100069225	20	C	translocation associated membrane protein 2 [Source:VGNC Symbol;Acc:VGNC:53565]
253	Upregulated	ENSECAG00000010918	SELP	100009695	5	C	selectin P [Source:VGNC Symbol;Acc:VGNC:22805]
254	Upregulated	ENSECAG00000010961	MBP	100063306	8	C	myelin basic protein [Source:VGNC Symbol;Acc:VGNC:49483]
255	Upregulated	ENSECAG00000010999	TULP2	100051453	10	C	TUB like protein 2 [Source:VGNC Symbol;Acc:VGNC:24667]
256	Upregulated	ENSECAG00000011003	PDE4B	100053961	5	C	phosphodiesterase 4B [Source:VGNC Symbol;Acc:VGNC:21245]
257	Upregulated	ENSECAG00000011006	TGFA	100060423	15	C	transforming growth factor alpha [Source:VGNC Symbol;Acc:VGNC:51415]
258	Upregulated	ENSECAG00000011009	STARD13	100062290	17	C	StAR related lipid transfer domain containing 13 [Source:VGNC Symbol;Acc:VGNC:23656]
259	Upregulated	ENSECAG00000011042	BATF3	100053960	5	C	basic leucine zipper ATF-like transcription factor 3 [Source:VGNC Symbol;Acc:VGNC:15772]
260	Upregulated	ENSECAG00000011055	SPTY2D1	100057181	7	C	SPT2 chromatin protein domain containing 1 [Source:VGNC Symbol;Acc:VGNC:23563]
261	Upregulated	ENSECAG00000011072	NLE1	100071653	11	C	notchless homolog 1 [Source:VGNC Symbol;Acc:VGNC:20759]
262	Upregulated	ENSECAG00000011078	TGIF1	100051444	8	C	TGFB induced factor homeobox 1 [Source:VGNC Symbol;Acc:VGNC:24058]
263	Upregulated	ENSECAG00000011107	PPP1R9B	100069854	11	C	protein phosphatase 1 regulatory subunit 9B [Source:VGNC Symbol;Acc:VGNC:56466]
264	Upregulated	ENSECAG00000011132	DDX5	100064168	11	C	DEAD-box helicase 5 [Source:VGNC Symbol;Acc:VGNC:17098]
265	Upregulated	ENSECAG00000011135	GPATCH4	100057984	5	C	G-patch domain containing 4/pseudo [Source:VGNC Symbol;Acc:VGNC:18481]
266	Upregulated	ENSECAG00000011141	HGH1	100065139	9	C	HGH1 homolog [Source:VGNC Symbol;Acc:VGNC:57205]
267	Upregulated	ENSECAG00000011145	PTGER4	100053208	21	C	prostaglandin E receptor 4 [Source:VGNC Symbol;Acc:VGNC:21989]
268	Upregulated	ENSECAG00000011154	CHRD	100067164	19	C	chordin [Source:VGNC Symbol;Acc:VGNC:16517]
269	Upregulated	ENSECAG00000011185	BTBD19	100629632	2	C	BTB domain containing 19 [Source:VGNC Symbol;Acc:VGNC:15910]
270	Upregulated	ENSECAG00000011198	AMD 1.00	100072355	10	C	adenosylmethionine decarboxylase 1 [Source:VGNC Symbol;Acc:VGNC:55207]
271	Upregulated	ENSECAG00000011239	LPIN1	100072273	15	C	lipin 1 [Source:VGNC Symbol;Acc:VGNC:19737]
272	Upregulated	ENSECAG00000011263	PNO1	100061904	15	C	partner of NOB1 homolog [Source:VGNC Symbol;Acc:VGNC:21631]
273	Upregulated	ENSECAG00000011303	TEAD4	100057619	6	C	TEA domain transcription factor 4 [Source:VGNC Symbol;Acc:VGNC:23981]
274	Upregulated	ENSECAG00000011304	FKBP5	100053546	20	C	FKBP prolyl isomerase 5 [Source:VGNC Symbol;Acc:VGNC:18052]
275	Upregulated	ENSECAG00000011411	PATL1	100058878	12	C	PAT1 homolog 1, processing body mRNA decay factor [Source:VGNC Symbol;Acc:VGNC:21174]
276	Upregulated	ENSECAG00000011486	ATF3	100050849	5	C	activating transcription factor 3 [Source:VGNC Symbol;Acc:VGNC:15611]
277	Upregulated	ENSECAG00000011496	NFKBIZ	100034245	19	C	NFKB inhibitor zeta [Source:VGNC Symbol;Acc:VGNC:20717]
278	Upregulated	ENSECAG00000011528	ABHD2	100053880	1	C	abhydrolase domain containing 2, acylglycerol lipase [Source:VGNC Symbol;Acc:VGNC:14944]
279	Upregulated	ENSECAG00000011597	CLP 1	100066955	12	C	cleavage factor polyribonucleotide kinase subunit 1 [Source:VGNC Symbol;Acc:VGNC:16628]
280	Upregulated	ENSECAG00000011600	WNT9B	NA	11	C	Wnt family member 9B [Source:VGNC Symbol;Acc:VGNC:25052]
281	Upregulated	ENSECAG00000011637	SLC1A5	100146913	10	C	solute carrier family 1 member 5 [Source:VGNC Symbol;Acc:VGNC:23064]
282	Upregulated	ENSECAG00000011663	NPTX1	100056324	11	C	neuronal pentraxin 1 [Source:VGNC Symbol;Acc:VGNC:56460]
283	Upregulated	ENSECAG00000011668	SLC30A3	100071241	15	C	solute carrier family 30 member 3 [Source:VGNC Symbol;Acc:VGNC:23148]
284	Upregulated	ENSECAG00000011697	TMCC3	100064943	28	C	transmembrane and coiled-coil domain family 3 [Source:VGNC Symbol;Acc:VGNC:24161]
285	Upregulated	ENSECAG00000011704	TNFAIP2	100146644	24	C	TNF alpha induced protein 2 [Source:VGNC Symbol;Acc:VGNC:52030]
286	Upregulated	ENSECAG00000011711	SUSD6	100053211	24	C	sushi domain containing 6 [Source:VGNC Symbol;Acc:VGNC:49362]
287	Upregulated	ENSECAG00000011746	PLK3	100065793	2	C	polo like kinase 3 [Source:VGNC Symbol;Acc:VGNC:21581]
288	Upregulated	ENSECAG00000011808	SLC25A22	100147341	12	C	solute carrier family 25 member 22 [Source:VGNC Symbol;Acc:VGNC:58246]
289	Upregulated	ENSECAG00000011827	SBNO2	102147621	7	C	strawberry notch homolog 2 [Source:VGNC Symbol;Acc:VGNC:59421]
290	Upregulated	ENSECAG00000011830	UTP4	100066965	3	C	UTP4 small subunit processome component [Source:VGNC Symbol;Acc:VGNC:24865]
291	Upregulated	ENSECAG00000011882	THOP1	100059667	7	C	thimet oligopeptidase 1 [Source:VGNC Symbol;Acc:VGNC:24088]
292	Upregulated	ENSECAG00000011891	NTN4	100065441	28	C	netrin 4 [Source:VGNC Symbol;Acc:VGNC:20924]
293	Upregulated	ENSECAG00000011895	ILT11B	100034238	10	C	immunoglobulin-like transcript 11 protein [Source:NCBI gene (formerly Entrezgene);Acc:100034238]
294	Upregulated	ENSECAG00000011922	TMBIM1	100055634	6	C	transmembrane BAX inhibitor motif containing 1 [Source:VGNC Symbol;Acc:VGNC:56613]
295	Upregulated	ENSECAG00000011929	NR4A3	NA	25	C	nuclear receptor subfamily 4 group A member 3 [Source:VGNC Symbol;Acc:VGNC:56890]
296	Upregulated	ENSECAG00000011938	MANF	100052301	16	C	mesencephalic astrocyte derived neurotrophic factor [Source:VGNC Symbol;Acc:VGNC:19916]
297	Upregulated	ENSECAG00000011965	OLR1	100062370	6	C	oxidized low density lipoprotein receptor 1 [Source:VGNC Symbol;Acc:VGNC:21030]
298	Upregulated	ENSECAG00000011972	UBR1	100056497	1	C	ubiquitin protein ligase E3 component n-recognin 1 [Source:VGNC Symbol;Acc:VGNC:24747]
299	Upregulated	ENSECAG00000011995	FTSJ3	100054030	11	C	FtsJ RNA 2'-O-methyltransferase 3 [Source:VGNC Symbol;Acc:VGNC:18150]
300	Upregulated	ENSECAG00000012061	CES2	100065668	3	C	carboxylesterase 2 [Source:VGNC Symbol;Acc:VGNC:16444]
301	Upregulated	ENSECAG00000012080	AHCYL1	100058372	5	C	adenosylhomocysteinase like 1 [Source:VGNC Symbol;Acc:VGNC:15178]
302	Upregulated	ENSECAG00000012104	TNFAIP6	100034068	18	C	TNF alpha induced protein 6 [Source:VGNC Symbol;Acc:VGNC:24360]
303	Upregulated	ENSECAG00000012131	SNAI3	100050842	3	C	snail family transcriptional repressor 3 [Source:VGNC Symbol;Acc:VGNC:23372]
304	Upregulated	ENSECAG00000012148	C1H15orf48	100499505	1	C	chromosome 1 C15orf48 homolog [Source:VGNC Symbol;Acc:VGNC:49197]
305	Upregulated	ENSECAG00000012173	SPART	100062426	17	C	spartin [Source:VGNC Symbol;Acc:VGNC:23480]
306	Upregulated	ENSECAG00000012179	RGS2	100051067	30	C	regulator of G protein signaling 2 [Source:VGNC Symbol;Acc:VGNC:22348]
307	Upregulated	ENSECAG00000012194	DDX49	100069624	21	C	DEAD-box helicase 49 [Source:VGNC Symbol;Acc:VGNC:17097]
308	Upregulated	ENSECAG00000012252	SLC17A9	100058964	22	C	solute carrier family 17 member 9 [Source:VGNC Symbol;Acc:VGNC:23054]
309	Upregulated	ENSECAG00000012280	RASSF1	100061779	16	C	Ras association domain family member 1 [Source:VGNC Symbol;Acc:VGNC:52425]
310	Upregulated	ENSECAG00000012338	URB2	100065914	1	C	URB2 ribosome biosis homolog [Source:VGNC Symbol;Acc:VGNC:57215]
311	Upregulated	ENSECAG00000012371	ALOX5AP	100034178	17	C	arachidonate 5-lipoxygenase activating protein [Source:VGNC Symbol;Acc:VGNC:84464]
312	Upregulated	ENSECAG00000012373	PLEKHG6	100051963	6	C	pleckstrin homology and RhoGEF domain containing G6 [Source:VGNC Symbol;Acc:VGNC:21571]
313	Upregulated	ENSECAG00000012445	CHD1	100064833	14	C	chromodomain helicase DNA binding protein 1 [Source:VGNC Symbol;Acc:VGNC:16482]
314	Upregulated	ENSECAG00000012481	TNFRSF1B	100055840	2	C	TNF receptor superfamily member 1B [Source:VGNC Symbol;Acc:VGNC:24370]
315	Upregulated	ENSECAG00000012598	MRTO4	100071936	2	C	MRT4 homolog, ribosome maturation factor [Source:VGNC Symbol;Acc:VGNC:20375]
316	Upregulated	ENSECAG00000012599	TRMT61A	100055251	24	C	tRNA methyltransferase 61A [Source:VGNC Symbol;Acc:VGNC:24543]
317	Upregulated	ENSECAG00000012639	NOP2	100052203	6	C	NOP2 nucleolar protein [Source:VGNC Symbol;Acc:VGNC:20808]
318	Upregulated	ENSECAG00000012646	SYNJ2	100059716	31	C	synaptojanin 2 [Source:VGNC Symbol;Acc:VGNC:23808]
319	Upregulated	ENSECAG00000012659	PRKAG2	100034098	4	C	protein kinase AMP-activated non-catalytic subunit gamma 2 [Source:VGNC Symbol;Acc:VGNC:21840]
320	Upregulated	ENSECAG00000012662	SEMA3A	100058155	4	C	semaphorin 3A [Source:VGNC Symbol;Acc:VGNC:22807]
321	Upregulated	ENSECAG00000012681	AMOTL1	100067270	7	C	angiomotin like 1 [Source:VGNC Symbol;Acc:VGNC:54256]
322	Upregulated	ENSECAG00000012742	CXCL6	100033988	3	C	C-X-C motif chemokine ligand 6 [Source:NCBI gene (formerly Entrezgene);Acc:100033988]
323	Upregulated	ENSECAG00000012768	LOC100053579	100053579	10	C
324	Upregulated	ENSECAG00000012789	AQP9	100054508	1	C	aquaporin 9 [Source:VGNC Symbol;Acc:VGNC:15436]
325	Upregulated	ENSECAG00000012877	SMPD1	100069949	7	C	sphingomyelin phosphodiesterase 1 [Source:VGNC Symbol;Acc:VGNC:23353]
326	Upregulated	ENSECAG00000012890	DDX54	100056569	8	C	DEAD-box helicase 54 [Source:VGNC Symbol;Acc:VGNC:17103]
327	Upregulated	ENSECAG00000012900	MSN	100065348	X	C	moesin [Source:VGNC Symbol;Acc:VGNC:20392]
328	Upregulated	ENSECAG00000012908	NOL9	100059347	2	C	nucleolar protein 9 [Source:VGNC Symbol;Acc:VGNC:20802]
329	Upregulated	ENSECAG00000012960	IRAK2	100058093	16	C	interleukin 1 receptor associated kinase 2 [Source:VGNC Symbol;Acc:VGNC:19126]
330	Upregulated	ENSECAG00000013004	ADCY4	100054305	1	C	adenylate cyclase 4 [Source:VGNC Symbol;Acc:VGNC:15089]
331	Upregulated	ENSECAG00000013055	TMEM63B	100067695	20	C	transmembrane protein 63B [Source:VGNC Symbol;Acc:VGNC:24307]
332	Upregulated	ENSECAG00000013073	ZBTB10	100050624	9	C	zinc finger and BTB domain containing 10 [Source:VGNC Symbol;Acc:VGNC:25131]
333	Upregulated	ENSECAG00000013080	HYOU1	100071323	7	C	hypoxia up-regulated 1 [Source:VGNC Symbol;Acc:VGNC:49330]
334	Upregulated	ENSECAG00000013081	MMP9	100056599	22	C	matrix metallopeptidase 9 [Source:VGNC Symbol;Acc:VGNC:20237]
335	Upregulated	ENSECAG00000013124	CBLC	100147299	10	C
336	Upregulated	ENSECAG00000013153	KLF10	100062273	9	C	Kruppel like factor 10 [Source:VGNC Symbol;Acc:VGNC:19440]
337	Upregulated	ENSECAG00000013201	MMP17	100062342	8	C	matrix metallopeptidase 17 [Source:VGNC Symbol;Acc:VGNC:20227]
338	Upregulated	ENSECAG00000013206	URB1	100063896	26	C	URB1 ribosome biosis homolog [Source:VGNC Symbol;Acc:VGNC:57214]
339	Upregulated	ENSECAG00000013239	ZBTB43	100067188	25	C	zinc finger and BTB domain containing 43 [Source:VGNC Symbol;Acc:VGNC:25150]
340	Upregulated	ENSECAG00000013359	LRRC8A	100066843	25	C	leucine rich repeat containing 8 VRAC subunit A [Source:VGNC Symbol;Acc:VGNC:19792]
341	Upregulated	ENSECAG00000013457	CSF3R	100069253	2	C	colony stimulating factor 3 receptor [Source:VGNC Symbol;Acc:VGNC:16899]
342	Upregulated	ENSECAG00000013460	ZNF783	100060969	4	C	zinc finger protein 783 [Source:HGNC Symbol;Acc:HGNC:27222]
343	Upregulated	ENSECAG00000013514	DUSP5	100068966	1	C	dual specificity phosphatase 5 [Source:VGNC Symbol;Acc:VGNC:17357]
344	Upregulated	ENSECAG00000013563	CARM1	100057509	7	C	coactivator associated arginine methyltransferase 1 [Source:VGNC Symbol;Acc:VGNC:56020]
345	Upregulated	ENSECAG00000013582	DHRS3	100055537	2	C	dehydrogenase/reductase 3 [Source:VGNC Symbol;Acc:VGNC:17165]
346	Upregulated	ENSECAG00000013593	OSR1	100056547	15	C	odd-skipped related transcription factor 1 [Source:VGNC Symbol;Acc:VGNC:21075]
347	Upregulated	ENSECAG00000013624	GAR1	100064344	2	C	GAR1 ribonucleoprotein [Source:VGNC Symbol;Acc:VGNC:18245]
348	Upregulated	ENSECAG00000013711	DOT1L	100068506	7	C	DOT1 like histone lysine methyltransferase [Source:VGNC Symbol;Acc:VGNC:50588]
349	Upregulated	ENSECAG00000013721	SH2D5	100071771	2	C	SH2 domain containing 5 [Source:VGNC Symbol;Acc:VGNC:49415]
350	Upregulated	ENSECAG00000013728	MFSD2A	100068365	2	C	major facilitator superfamily domain containing 2A [Source:VGNC Symbol;Acc:VGNC:20150]
351	Upregulated	ENSECAG00000013731	STC1	100054071	2	C	stanniocalcin 1 [Source:VGNC Symbol;Acc:VGNC:23672]
352	Upregulated	ENSECAG00000013778	PINX1	100054913	2	C	PIN2 (TERF1) interacting telomerase inhibitor 1 [Source:VGNC Symbol;Acc:VGNC:21460]
353	Upregulated	ENSECAG00000013883	ICAM1	100058207	7	C	intercellular adhesion molecule 1 [Source:VGNC Symbol;Acc:VGNC:18927]
354	Upregulated	ENSECAG00000013898	CABLES2	100058145	22	C	Cdk5 and Abl enzyme substrate 2 [Source:VGNC Symbol;Acc:VGNC:15974]
355	Upregulated	ENSECAG00000013965	SLC6A8	100058799	X	C	solute carrier family 6 member 8 [Source:VGNC Symbol;Acc:VGNC:55537]
356	Upregulated	ENSECAG00000014108	TNFRSF8	100055885	2	C	TNF receptor superfamily member 8 [Source:VGNC Symbol;Acc:VGNC:24373]
357	Upregulated	ENSECAG00000014112	SLC20A1	100064887	15	C	solute carrier family 20 member 1 [Source:VGNC Symbol;Acc:VGNC:23066]
358	Upregulated	ENSECAG00000014145	TLL2	100070823	1	C	tolloid like 2 [Source:VGNC Symbol;Acc:VGNC:24134]
359	Upregulated	ENSECAG00000014164	ADAMTS8	100072682	7	C	ADAM metallopeptidase with thrombospondin type 1 motif 8 [Source:VGNC Symbol;Acc:VGNC:15073]
360	Upregulated	ENSECAG00000014232	NR4A2	100050666	18	C	nuclear receptor subfamily 4 group A member 2 [Source:VGNC Symbol;Acc:VGNC:20872]
361	Upregulated	ENSECAG00000014254	LCTL	100053000	1	C	lactase like [Source:VGNC Symbol;Acc:VGNC:19614]
362	Upregulated	ENSECAG00000014259	TIMP1	100034220	X	C	TIMP metallopeptidase inhibitor 1 [Source:VGNC Symbol;Acc:VGNC:59009]
363	Upregulated	ENSECAG00000014260	FOS	100051632	24	C	Fos proto-onco, AP-1 transcription factor subunit [Source:VGNC Symbol;Acc:VGNC:18095]
364	Upregulated	ENSECAG00000014328	SLC45A1	100058276	2	C	solute carrier family 45 member 1 [Source:VGNC Symbol;Acc:VGNC:23223]
365	Upregulated	ENSECAG00000014338	EGR1	100072574	14	C	early growth response 1 [Source:VGNC Symbol;Acc:VGNC:17462]
366	Upregulated	ENSECAG00000014421	NVL	100055652	30	C	nuclear VCP like [Source:VGNC Symbol;Acc:VGNC:20982]
367	Upregulated	ENSECAG00000014473	SEC14L1	100050884	11	C	SEC14 like lipid binding 1 [Source:VGNC Symbol;Acc:VGNC:22784]
368	Upregulated	ENSECAG00000014479	PXDC1	100058493	20	C	PX domain containing 1 [Source:VGNC Symbol;Acc:VGNC:22054]
369	Upregulated	ENSECAG00000014489	CNN1	100054768	7	C	calponin 1 [Source:VGNC Symbol;Acc:VGNC:56027]
370	Upregulated	ENSECAG00000014519	ETV7	100063827	20	C	ETS variant transcription factor 7 [Source:VGNC Symbol;Acc:VGNC:17707]
371	Upregulated	ENSECAG00000014563	POLR1F	100053319	4	C	RNA polymerase I subunit F [Source:VGNC Symbol;Acc:VGNC:99179]
372	Upregulated	ENSECAG00000014579	LOC100055070	100055070	4	C	indolethylamine N-methyltransferase [Source:HGNC Symbol;Acc:HGNC:6069]
373	Upregulated	ENSECAG00000014666	BCAR1	100068908	3	C	BCAR1 scaffold protein, Cas family member [Source:VGNC Symbol;Acc:VGNC:15782]
374	Upregulated	ENSECAG00000014676	PREX1	100071328	22	C	phosphatidylinositol-3,4,5-trisphosphate dependent Rac exchange factor 1 [Source:VGNC Symbol;Acc:VGNC:21829]
375	Upregulated	ENSECAG00000014690	CAD	100055366	15	C	carbamoyl-phosphate synthetase 2, aspartate transcarbamylase, and dihydroorotase [Source:VGNC Symbol;Acc:VGNC:58915]
376	Upregulated	ENSECAG00000014700	EIF4G2	100071378	7	C	eukaryotic translation initiation factor 4 gamma 2 [Source:VGNC Symbol;Acc:VGNC:56352]
377	Upregulated	ENSECAG00000014723	LPP	100059679	19	C	LIM domain containing preferred translocation partner in lipoma [Source:HGNC Symbol;Acc:HGNC:6679]
378	Upregulated	ENSECAG00000014780	XBP1	100059209	8	C	X-box binding protein 1 [Source:HGNC Symbol;Acc:HGNC:12801]
379	Upregulated	ENSECAG00000014787	RCAN1	100062432	26	C	regulator of calcineurin 1 [Source:VGNC Symbol;Acc:VGNC:22262]
380	Upregulated	ENSECAG00000014800	MAP3K14	100050140	11	C	mitogen-activated protein kinase kinase kinase 14 [Source:VGNC Symbol;Acc:VGNC:19933]
381	Upregulated	ENSECAG00000014806		NA	11	C
382	Upregulated	ENSECAG00000014891	NRCAM	100050997	4	C	neuronal cell adhesion molecule [Source:VGNC Symbol;Acc:VGNC:20879]
383	Upregulated	ENSECAG00000014916	TNFRSF11B	100065885	9	C	TNF receptor superfamily member 11b [Source:VGNC Symbol;Acc:VGNC:24364]
384	Upregulated	ENSECAG00000014921	GPRC5A	100063606	6	C	G protein-coupled receptor class C group 5 member A [Source:VGNC Symbol;Acc:VGNC:18554]
385	Upregulated	ENSECAG00000014941	INPP5F	100065762	1	C	inositol polyphosphate-5-phosphatase F [Source:VGNC Symbol;Acc:VGNC:19076]
386	Upregulated	ENSECAG00000014972	PHF11	100056120	17	C	PHD finger protein 11 [Source:VGNC Symbol;Acc:VGNC:21374]
387	Upregulated	ENSECAG00000014973	TNFSF8	100051061	25	C	TNF superfamily member 8 [Source:VGNC Symbol;Acc:VGNC:24380]
388	Upregulated	ENSECAG00000014981	ABL1	100069715	25	C	ABL proto-onco 1, non-receptor tyrosine kinase [Source:VGNC Symbol;Acc:VGNC:49495]
389	Upregulated	ENSECAG00000015009	UGDH	100055067	3	C	UDP-glucose 6-dehydrogenase [Source:VGNC Symbol;Acc:VGNC:24775]
390	Upregulated	ENSECAG00000015025	GCH1	100050163	24	C	GTP cyclohydrolase 1 [Source:HGNC Symbol;Acc:HGNC:4193]
391	Upregulated	ENSECAG00000015051	NACC1	100063244	7	C	nucleus accumbens associated 1 [Source:VGNC Symbol;Acc:VGNC:20541]
392	Upregulated	ENSECAG00000015069	BHLHE40	100059809	16	C	basic helix-loop-helix family member e40 [Source:VGNC Symbol;Acc:VGNC:15822]
393	Upregulated	ENSECAG00000015133	FOXK1	100060644	13	C	forkhead box K1 [Source:VGNC Symbol;Acc:VGNC:18106]
394	Upregulated	ENSECAG00000015140	LIPG	100053762	8	C	lipase G, endothelial type [Source:VGNC Symbol;Acc:VGNC:50947]
395	Upregulated	ENSECAG00000015145	ACTA2	100062175	1	C	actin alpha 2, smooth muscle [Source:VGNC Symbol;Acc:VGNC:15013]
396	Upregulated	ENSECAG00000015181	NFKBID	100060084	10	C	NFKB inhibitor delta [Source:HGNC Symbol;Acc:HGNC:15671]
397	Upregulated	ENSECAG00000015219	NR2C2AP	100069669	21	C	nuclear receptor 2C2 associated protein [Source:VGNC Symbol;Acc:VGNC:20866]
398	Upregulated	ENSECAG00000015267	SLC25A25	100070341	25	C	solute carrier family 25 member 25 [Source:VGNC Symbol;Acc:VGNC:56897]
399	Upregulated	ENSECAG00000015342	CXCL8	100037400	3	C	C-X-C motif chemokine ligand 8 [Source:VGNC Symbol;Acc:VGNC:49474]
400	Upregulated	ENSECAG00000015369	NID2	100067227	1	C	nidogen 2 [Source:VGNC Symbol;Acc:VGNC:55919]
401	Upregulated	ENSECAG00000015410	MAP3K6	100070933	2	C	mitogen-activated protein kinase kinase kinase 6 [Source:VGNC Symbol;Acc:VGNC:19940]
402	Upregulated	ENSECAG00000015413	SLC7A1	100063073	17	C	solute carrier family 7 member 1 [Source:VGNC Symbol;Acc:VGNC:23265]
403	Upregulated	ENSECAG00000015449	IRF8	100056218	3	C	interferon regulatory factor 8 [Source:VGNC Symbol;Acc:VGNC:19138]
404	Upregulated	ENSECAG00000015482	MAMLD1	100069293	X	C	mastermind like domain containing 1 [Source:VGNC Symbol;Acc:VGNC:58998]
405	Upregulated	ENSECAG00000015483	LOC100066210	100066210	20	C
406	Upregulated	ENSECAG00000015644	SLC1A2	100067133	12	C	solute carrier family 1 member 2 [Source:VGNC Symbol;Acc:VGNC:23061]
407	Upregulated	ENSECAG00000015699	VSTM1	100051802	10	C	V-set and transmembrane domain containing 1 [Source:VGNC Symbol;Acc:VGNC:51098]
408	Upregulated	ENSECAG00000015740	DDX18	100147601	18	C	DEAD-box helicase 18 [Source:VGNC Symbol;Acc:VGNC:51450]
409	Upregulated	ENSECAG00000015743	HMGXB3	100071672	14	C	HMG-box containing 3 [Source:VGNC Symbol;Acc:VGNC:18811]
410	Upregulated	ENSECAG00000015797	SLC19A2	100058457	5	C	solute carrier family 19 member 2 [Source:VGNC Symbol;Acc:VGNC:23059]
411	Upregulated	ENSECAG00000015812	ECE1	100071727	2	C	endothelin converting enzyme 1 [Source:VGNC Symbol;Acc:VGNC:17401]
412	Upregulated	ENSECAG00000015826	RRAGD	100071018	10	C	Ras related GTP binding D [Source:VGNC Symbol;Acc:VGNC:22578]
413	Upregulated	ENSECAG00000015849	FLNB	100057963	16	C	filamin B [Source:VGNC Symbol;Acc:VGNC:18061]
414	Upregulated	ENSECAG00000015858	NDEL1	100062671	11	C	nudE neurodevelopment protein 1 like 1 [Source:VGNC Symbol;Acc:VGNC:20610]
415	Upregulated	ENSECAG00000015865	GLUL	100054716	5	C	glutamate-ammonia ligase [Source:VGNC Symbol;Acc:VGNC:18397]
416	Upregulated	ENSECAG00000015894	ANGPT2	100051890	27	C	angiopoietin 2 [Source:VGNC Symbol;Acc:VGNC:15299]
417	Upregulated	ENSECAG00000015915	LOC100068696	100068696	26	C
418	Upregulated	ENSECAG00000015942	TRPM6	100054478	23	C	transient receptor potential cation channel subfamily M member 6 [Source:VGNC Symbol;Acc:VGNC:24560]
419	Upregulated	ENSECAG00000015952	BDNF	NA	7	C	brain derived neurotrophic factor [Source:VGNC Symbol;Acc:VGNC:55803]
420	Upregulated	ENSECAG00000015998	ABRA	100056433	9	C	actin binding Rho activating protein [Source:VGNC Symbol;Acc:VGNC:14955]
421	Upregulated	ENSECAG00000016002	FBXO32	100057506	9	C	F-box protein 32 [Source:VGNC Symbol;Acc:VGNC:17950]
422	Upregulated	ENSECAG00000016045	EME2	100146452	13	C	essential meiotic structure-specific endonuclease subunit 2 [Source:VGNC Symbol;Acc:VGNC:17561]
423	Upregulated	ENSECAG00000016049	TSSK4	100051378	1	C	testis specific serine kinase 4 [Source:VGNC Symbol;Acc:VGNC:49359]
424	Upregulated	ENSECAG00000016076	TTI2	100061066	27	C	TELO2 interacting protein 2 [Source:VGNC Symbol;Acc:VGNC:24641]
425	Upregulated	ENSECAG00000016099	BMP2K	100059466	3	C	BMP2 inducible kinase [Source:VGNC Symbol;Acc:VGNC:58442]
426	Upregulated	ENSECAG00000016116	USP36	100057557	11	C	ubiquitin specific peptidase 36 [Source:VGNC Symbol;Acc:VGNC:52457]
427	Upregulated	ENSECAG00000016126	RELL1	100064945	3	C	RELT like 1 [Source:VGNC Symbol;Acc:VGNC:22294]
428	Upregulated	ENSECAG00000016131	FRMD4B	100063494	16	C	FERM domain containing 4B [Source:VGNC Symbol;Acc:VGNC:18128]
429	Upregulated	ENSECAG00000016219	KANK1	100050757	23	C	KN motif and ankyrin repeat domains 1 [Source:VGNC Symbol;Acc:VGNC:57186]
430	Upregulated	ENSECAG00000016238	RPS6KA1	100057166	2	C	ribosomal protein S6 kinase A1 [Source:VGNC Symbol;Acc:VGNC:22557]
431	Upregulated	ENSECAG00000016241	SEMA5A	100054607	21	C	semaphorin 5A [Source:VGNC Symbol;Acc:VGNC:22819]
432	Upregulated	ENSECAG00000016297	SUPV3L1	100072679	1	C	Suv3 like RNA helicase [Source:VGNC Symbol;Acc:VGNC:23768]
433	Upregulated	ENSECAG00000016316	SMCR8	100050558	11	C	SMCR8-C9orf72 complex subunit [Source:VGNC Symbol;Acc:VGNC:58469]
434	Upregulated	ENSECAG00000016324	CD93	100059201	22	C	CD93 molecule [Source:VGNC Symbol;Acc:VGNC:51518]
435	Upregulated	ENSECAG00000016330	TNFRSF1A	100059548	6	C	TNF receptor superfamily member 1A [Source:VGNC Symbol;Acc:VGNC:24369]
436	Upregulated	ENSECAG00000016339	ADAMTS1	791251	26	C	ADAM metallopeptidase with thrombospondin type 1 motif 1 [Source:VGNC Symbol;Acc:VGNC:15061]
437	Upregulated	ENSECAG00000016383	USP53	100072411	2	C	ubiquitin specific peptidase 53 [Source:VGNC Symbol;Acc:VGNC:24852]
438	Upregulated	ENSECAG00000016394	IL1R1	100009699	15	C	interleukin 1 receptor type 1 [Source:VGNC Symbol;Acc:VGNC:19008]
439	Upregulated	ENSECAG00000016439	STAT3	100034011	11	C	signal transducer and activator of transcription 3 [Source:VGNC Symbol;Acc:VGNC:23665]
440	Upregulated	ENSECAG00000016453	ZNF324	100147682	10	C	zinc finger protein 324 [Source:NCBI gene (formerly Entrezgene);Acc:100147682]
441	Upregulated	ENSECAG00000016454	NTSR2	100072278	15	C	neurotensin receptor 2 [Source:VGNC Symbol;Acc:VGNC:51376]
442	Upregulated	ENSECAG00000016482	IL6	100034196	4	C	interleukin 6 [Source:VGNC Symbol;Acc:VGNC:52396]
443	Upregulated	ENSECAG00000016508	HK3	100068725	14	C	hexokinase 3 [Source:VGNC Symbol;Acc:VGNC:18797]
444	Upregulated	ENSECAG00000016532	MAK16	100058148	27	C	MAK16 homolog [Source:VGNC Symbol;Acc:VGNC:19899]
445	Upregulated	ENSECAG00000016535	TUBB6	100058421	8	C	tubulin beta 6 class V [Source:VGNC Symbol;Acc:VGNC:50983]
446	Upregulated	ENSECAG00000016548	WDR46	100052757	20	C	WD repeat domain 46 [Source:VGNC Symbol;Acc:VGNC:25000]
447	Upregulated	ENSECAG00000016577	UCK2	100058590	5	C	uridine-cytidine kinase 2 [Source:VGNC Symbol;Acc:VGNC:24763]
448	Upregulated	ENSECAG00000016578	LOC102148014	102148014	X	C
449	Upregulated	ENSECAG00000016581	HRH2	102149608	14	C	histamine receptor H2 [Source:VGNC Symbol;Acc:VGNC:55436]
450	Upregulated	ENSECAG00000016610	CCN2	100073098	10	C	cellular communication network factor 2 [Source:VGNC Symbol;Acc:VGNC:16934]
451	Upregulated	ENSECAG00000016644	ASB5	100061344	27	C	ankyrin repeat and SOCS box containing 5 [Source:VGNC Symbol;Acc:VGNC:15572]
452	Upregulated	ENSECAG00000016658	SLCO4A1	100058405	22	C	solute carrier organic anion transporter family member 4A1 [Source:VGNC Symbol;Acc:VGNC:23292]
453	Upregulated	ENSECAG00000016667	CD55	100057656	5	C	CD55 molecule (Cromer blood group) [Source:HGNC Symbol;Acc:HGNC:2665]
454	Upregulated	ENSECAG00000016706	ENC1	NA	14	C	ectodermal-neural cortex 1 [Source:VGNC Symbol;Acc:VGNC:17575]
455	Upregulated	ENSECAG00000016721	RUBCNL	100058229	17	C	rubicon like autophagy enhancer [Source:VGNC Symbol;Acc:VGNC:22623]
456	Upregulated	ENSECAG00000016769	TAF4B	100064447	8	C	TATA-box binding protein associated factor 4b [Source:VGNC Symbol;Acc:VGNC:23852]
457	Upregulated	ENSECAG00000016773	NABP1	100069730	18	C	nucleic acid binding protein 1 [Source:VGNC Symbol;Acc:VGNC:51475]
458	Upregulated	ENSECAG00000016792	LOC100054965	100054965	10	C
459	Upregulated	ENSECAG00000016808	IRF4	100049827	20	C	interferon regulatory factor 4 [Source:VGNC Symbol;Acc:VGNC:56670]
460	Upregulated	ENSECAG00000016829	ABTB2	100060581	12	C	ankyrin repeat and BTB domain containing 2 [Source:VGNC Symbol;Acc:VGNC:14959]
461	Upregulated	ENSECAG00000016899	RETREG1	100147549	21	C	reticulophagy regulator 1 [Source:VGNC Symbol;Acc:VGNC:22309]
462	Upregulated	ENSECAG00000016927	SULF1	100051725	9	C	sulfatase 1 [Source:VGNC Symbol;Acc:VGNC:23753]
463	Upregulated	ENSECAG00000016938	SCIMP	100629451	11	C	SLP adaptor and CSK interacting membrane protein [Source:VGNC Symbol;Acc:VGNC:22726]
464	Upregulated	ENSECAG00000016948	H3-3B	115900865	11	C	H3.3 histone B [Source:VGNC Symbol;Acc:VGNC:83835]
465	Upregulated	ENSECAG00000016969	STRA6	100051799	1	C	signaling receptor and transporter of retinol STRA6 [Source:VGNC Symbol;Acc:VGNC:23712]
466	Upregulated	ENSECAG00000016983	ANKRD1	100071482	1	C	ankyrin repeat domain 1 [Source:VGNC Symbol;Acc:VGNC:15318]
467	Upregulated	ENSECAG00000017005	NOD2	100059123	3	C	nucleotide binding oligomerization domain containing 2 [Source:VGNC Symbol;Acc:VGNC:20796]
468	Upregulated	ENSECAG00000017011	UCP3	100052085	7	C	uncoupling protein 3 [Source:VGNC Symbol;Acc:VGNC:24768]
469	Upregulated	ENSECAG00000017104	ERRFI1	100052062	2	C	ERBB receptor feedback inhibitor 1 [Source:VGNC Symbol;Acc:VGNC:17677]
470	Upregulated	ENSECAG00000017142	SEZ6	100072101	11	C	seizure related 6 homolog [Source:VGNC Symbol;Acc:VGNC:22882]
471	Upregulated	ENSECAG00000017148	FNIP1	100072917	14	C	folliculin interacting protein 1 [Source:VGNC Symbol;Acc:VGNC:18092]
472	Upregulated	ENSECAG00000017156	ST3GAL4	100072459	7	C	ST3 beta-galactoside alpha-2,3-sialyltransferase 4 [Source:VGNC Symbol;Acc:VGNC:23630]
473	Upregulated	ENSECAG00000017157	IER3	100055430	20	C	immediate early response 3 [Source:VGNC Symbol;Acc:VGNC:18942]
474	Upregulated	ENSECAG00000017179	PHC2	100070002	2	C	polyhomeotic homolog 2 [Source:VGNC Symbol;Acc:VGNC:21371]
475	Upregulated	ENSECAG00000017181	PTGS2	791253	5	C	prostaglandin-endoperoxide synthase 2 [Source:VGNC Symbol;Acc:VGNC:21997]
476	Upregulated	ENSECAG00000017203	BTG2	NA	5	C	BTG anti-proliferation factor 2 [Source:HGNC Symbol;Acc:HGNC:1131]
477	Upregulated	ENSECAG00000017223	BCL2L1	100053597	22	C	BCL2 like 1 [Source:VGNC Symbol;Acc:VGNC:15791]
478	Upregulated	ENSECAG00000017295	PLSCR1	100051043	16	C	phospholipid scramblase 1 [Source:HGNC Symbol;Acc:HGNC:9092]
479	Upregulated	ENSECAG00000017319	HMOX2	100066114	13	C	heme oxygenase 2 [Source:VGNC Symbol;Acc:VGNC:18815]
480	Upregulated	ENSECAG00000017386	ITGA1	100052424	21	C	integrin subunit alpha 1 [Source:VGNC Symbol;Acc:VGNC:19160]
481	Upregulated	ENSECAG00000017406	HDAC4	100067014	6	C	histone deacetylase 4 [Source:HGNC Symbol;Acc:HGNC:14063]
482	Upregulated	ENSECAG00000017419	MTHFD2	100053990	15	C	methylenetetrahydrofolate dehydrogenase (NADP+ dependent) 2, methenyltetrahydrofolate cyclohydrolase [Source:VGNC Symbol;Acc:VGNC:55256]
483	Upregulated	ENSECAG00000017436	TREM1	100054285	20	C	triggering receptor expressed on myeloid cells 1 [Source:VGNC Symbol;Acc:VGNC:24481]
484	Upregulated	ENSECAG00000017440	TBC1D20	102151098	22	C	TBC1 domain family member 20 [Source:VGNC Symbol;Acc:VGNC:23902]
485	Upregulated	ENSECAG00000017464	ZNF207	NA	11	C	zinc finger protein 207 [Source:HGNC Symbol;Acc:HGNC:12998]
486	Upregulated	ENSECAG00000017565	PDE7A	100052450	9	C	phosphodiesterase 7A [Source:VGNC Symbol;Acc:VGNC:21254]
487	Upregulated	ENSECAG00000017625	ITGB3	100009709	11	C	integrin subunit beta 3 [Source:NCBI gene (formerly Entrezgene);Acc:100009709]
488	Upregulated	ENSECAG00000017657	FOSL2	100071081	15	C	FOS like 2, AP-1 transcription factor subunit [Source:VGNC Symbol;Acc:VGNC:18098]
489	Upregulated	ENSECAG00000017662	NLRP12	100063024	10	C	NLR family pyrin domain containing 12 [Source:VGNC Symbol;Acc:VGNC:58773]
490	Upregulated	ENSECAG00000017672	MAST4	100056646	21	C	microtubule associated serine/threonine kinase family member 4 [Source:VGNC Symbol;Acc:VGNC:19991]
491	Upregulated	ENSECAG00000017676	BMP4	100034048	24	C	bone morphotic protein 4 [Source:VGNC Symbol;Acc:VGNC:15848]
492	Upregulated	ENSECAG00000017715	CSF1	100146493	5	C	colony stimulating factor 1 [Source:VGNC Symbol;Acc:VGNC:50826]
493	Upregulated	ENSECAG00000017724	GNA13	100062972	11	C	G protein subunit alpha 13 [Source:VGNC Symbol;Acc:VGNC:18414]
494	Upregulated	ENSECAG00000017734	TWNK	100070286	1	C	twinkle mtDNA helicase [Source:VGNC Symbol;Acc:VGNC:24670]
495	Upregulated	ENSECAG00000017755	RAPGEF4	100064121	18	C	Rap guanine nucleotide exchange factor 4 [Source:VGNC Symbol;Acc:VGNC:22182]
496	Upregulated	ENSECAG00000017787	FLVCR1	100050536	5	C	FLVCR heme transporter 1 [Source:VGNC Symbol;Acc:VGNC:82536]
497	Upregulated	ENSECAG00000017794	IRF1	100063253	14	C	interferon regulatory factor 1 [Source:VGNC Symbol;Acc:VGNC:19130]
498	Upregulated	ENSECAG00000017890	CORO2A	100064061	25	C	coronin 2A [Source:VGNC Symbol;Acc:VGNC:16793]
499	Upregulated	ENSECAG00000017922	ADAM19	100059871	14	C	ADAM metallopeptidase domain 19 [Source:VGNC Symbol;Acc:VGNC:15051]
500	Upregulated	ENSECAG00000017956	TOR3A	100063083	5	C	torsin family 3 member A [Source:VGNC Symbol;Acc:VGNC:24415]
501	Upregulated	ENSECAG00000017968	SLC41A1	100050535	5	C	solute carrier family 41 member 1 [Source:VGNC Symbol;Acc:VGNC:23213]
502	Upregulated	ENSECAG00000017984	LITAF	100033923	13	C	lipopolysaccharide induced TNF factor [Source:VGNC Symbol;Acc:VGNC:19691]
503	Upregulated	ENSECAG00000018002	FOSB	100065680	10	C	FosB proto-onco, AP-1 transcription factor subunit [Source:VGNC Symbol;Acc:VGNC:18096]
504	Upregulated	ENSECAG00000018014	DCUN1D3	100058079	13	C	defective in cullin neddylation 1 domain containing 3 [Source:VGNC Symbol;Acc:VGNC:17064]
505	Upregulated	ENSECAG00000018028	TLR2	100009701	2	C	toll like receptor 2 [Source:VGNC Symbol;Acc:VGNC:50779]
506	Upregulated	ENSECAG00000018072	LRRC59	100069924	11	C
507	Upregulated	ENSECAG00000018113	LYZ	100052143	6	C	lysozyme [Source:VGNC Symbol;Acc:VGNC:56581]
508	Upregulated	ENSECAG00000018141	CERS2	100055037	5	C	ceramide synthase 2 [Source:VGNC Symbol;Acc:VGNC:16439]
509	Upregulated	ENSECAG00000018168	ATF5	100146705	10	C	activating transcription factor 5 [Source:VGNC Symbol;Acc:VGNC:15612]
510	Upregulated	ENSECAG00000018199	KCNN3	100057020	5	C	potassium calcium-activated channel subfamily N member 3 [Source:VGNC Symbol;Acc:VGNC:19305]
511	Upregulated	ENSECAG00000018242	HNRNPAB	111767711	14	C	heteroous nuclear ribonucleoprotein A/B [Source:VGNC Symbol;Acc:VGNC:101473]
512	Upregulated	ENSECAG00000018261	RGS4	100058342	5	C	regulator of G protein signaling 4 [Source:VGNC Symbol;Acc:VGNC:22353]
513	Upregulated	ENSECAG00000018280	TACC2	100064696	1	C	transforming acidic coiled-coil containing protein 2 [Source:VGNC Symbol;Acc:VGNC:23838]
514	Upregulated	ENSECAG00000018324	SLC43A2	100072377	11	C	solute carrier family 43 member 2 [Source:VGNC Symbol;Acc:VGNC:23217]
515	Upregulated	ENSECAG00000018478	NIFK	100055172	18	C	nucleolar protein interacting with the FHA domain of MKI67 [Source:VGNC Symbol;Acc:VGNC:51485]
516	Upregulated	ENSECAG00000018510	RGS20	100050471	9	C	regulator of G protein signaling 20 [Source:VGNC Symbol;Acc:VGNC:22349]
517	Upregulated	ENSECAG00000018548	TRIM35	100060341	2	C	tripartite motif containing 35 [Source:VGNC Symbol;Acc:VGNC:24504]
518	Upregulated	ENSECAG00000018580	KLHL40	100067358	16	C	kelch like family member 40 [Source:VGNC Symbol;Acc:VGNC:19477]
519	Upregulated	ENSECAG00000018663	PLB1	100071076	15	C	phospholipase B1 [Source:VGNC Symbol;Acc:VGNC:21532]
520	Upregulated	ENSECAG00000018664	TM4SF18	100058490	16	C	transmembrane 4 L six family member 18 [Source:VGNC Symbol;Acc:VGNC:24141]
521	Upregulated	ENSECAG00000018671	DNAJB13	100052206	7	C	DnaJ heat shock protein family (Hsp40) member B13 [Source:VGNC Symbol;Acc:VGNC:56350]
522	Upregulated	ENSECAG00000018736	MRAS	100064781	16	C	muscle RAS onco homolog [Source:VGNC Symbol;Acc:VGNC:20307]
523	Upregulated	ENSECAG00000018743	EVA1C	100063805	26	C	eva-1 homolog C [Source:VGNC Symbol;Acc:VGNC:17708]
524	Upregulated	ENSECAG00000018841	CGA	100034174	10	C	glycoprotein hormones, alpha polypeptide [Source:VGNC Symbol;Acc:VGNC:49352]
525	Upregulated	ENSECAG00000018845	PTBP1	100061673	7	C	polypyrimidine tract binding protein 1 [Source:VGNC Symbol;Acc:VGNC:56779]
526	Upregulated	ENSECAG00000018910	DDX51	100062070	8	C	DEAD-box helicase 51 [Source:VGNC Symbol;Acc:VGNC:17100]
527	Upregulated	ENSECAG00000018927	ANGPTL4	100067036	7	C	angiopoietin like 4 [Source:HGNC Symbol;Acc:HGNC:16039]
528	Upregulated	ENSECAG00000018996	PLEK	100051039	15	C	pleckstrin [Source:VGNC Symbol;Acc:VGNC:21554]
529	Upregulated	ENSECAG00000019071	TM4SF1	100050742	16	C	transmembrane 4 L six family member 1 [Source:VGNC Symbol;Acc:VGNC:24140]
530	Upregulated	ENSECAG00000019163	LYPD4	100069898	10	C	LY6/PLAUR domain containing 4 [Source:VGNC Symbol;Acc:VGNC:19854]
531	Upregulated	ENSECAG00000019212	WDR4	100057729	26	C	WD repeat domain 4 [Source:VGNC Symbol;Acc:VGNC:24996]
532	Upregulated	ENSECAG00000019322	IL21R	100066814	13	C	interleukin 21 receptor [Source:VGNC Symbol;Acc:VGNC:19017]
533	Upregulated	ENSECAG00000019354	GMPPB	100062712	16	C	GDP-mannose pyrophosphorylase B [Source:VGNC Symbol;Acc:VGNC:18410]
534	Upregulated	ENSECAG00000019438	OSMR	100066819	21	C	oncostatin M receptor [Source:VGNC Symbol;Acc:VGNC:59281]
535	Upregulated	ENSECAG00000019445	MMP12	100034195	7	C	matrix metallopeptidase 12 [Source:VGNC Symbol;Acc:VGNC:20223]
536	Upregulated	ENSECAG00000019455	NIPAL1	100054388	3	C	NIPA like domain containing 1 [Source:VGNC Symbol;Acc:VGNC:20738]
537	Upregulated	ENSECAG00000019472	FBXO10	100066495	25	C	F-box protein 10 [Source:VGNC Symbol;Acc:VGNC:53300]
538	Upregulated	ENSECAG00000019476	ACTN1	100053070	24	C	actinin alpha 1 [Source:VGNC Symbol;Acc:VGNC:15022]
539	Upregulated	ENSECAG00000019557	LDLR	100057389	7	C	low density lipoprotein receptor [Source:VGNC Symbol;Acc:VGNC:19621]
540	Upregulated	ENSECAG00000019607	GRWD1	100051020	10	C	glutamate rich WD repeat containing 1 [Source:VGNC Symbol;Acc:VGNC:18613]
541	Upregulated	ENSECAG00000019617	ATP8B4	100069998	1	C	ATPase phospholipid transporting 8B4 (putative) [Source:HGNC Symbol;Acc:HGNC:13536]
542	Upregulated	ENSECAG00000019626	TENT5C	100059755	5	C	terminal nucleotidyltransferase 5C [Source:VGNC Symbol;Acc:VGNC:17875]
543	Upregulated	ENSECAG00000019660	TRIB1	100033926	9	C	tribbles pseudokinase 1 [Source:VGNC Symbol;Acc:VGNC:56312]
544	Upregulated	ENSECAG00000019713	SRM	100056730	2	C	spermidine synthase [Source:VGNC Symbol;Acc:VGNC:23584]
545	Upregulated	ENSECAG00000019747	ETV3	100058297	5	C	ETS variant transcription factor 3 [Source:VGNC Symbol;Acc:VGNC:49451]
546	Upregulated	ENSECAG00000019772	PTPN1	100052066	22	C	protein tyrosine phosphatase non-receptor type 1 [Source:VGNC Symbol;Acc:VGNC:22010]
547	Upregulated	ENSECAG00000019781	SERPINE1	100033931	13	C	serpin family E member 1 [Source:VGNC Symbol;Acc:VGNC:22856]
548	Upregulated	ENSECAG00000019795	ARID5B	100072374	1	C	AT-rich interaction domain 5B [Source:VGNC Symbol;Acc:VGNC:15505]
549	Upregulated	ENSECAG00000019802	SREBF1	100052283	11	C	sterol regulatory element binding transcription factor 1 [Source:VGNC Symbol;Acc:VGNC:23576]
550	Upregulated	ENSECAG00000019837	PIK3R1	100050227	21	C	phosphoinositide-3-kinase regulatory subunit 1 [Source:VGNC Symbol;Acc:VGNC:21451]
551	Upregulated	ENSECAG00000019875	CSF2RB	100054613	28	C
552	Upregulated	ENSECAG00000019880	ADAMTS9	100049887	16	C	ADAM metallopeptidase with thrombospondin type 1 motif 9 [Source:VGNC Symbol;Acc:VGNC:15074]
553	Upregulated	ENSECAG00000019885	ATP1B3	100062895	16	C	ATPase Na+/K+ transporting subunit beta 3 [Source:VGNC Symbol;Acc:VGNC:15647]
554	Upregulated	ENSECAG00000019895	LRRC32	100063749	7	C	leucine rich repeat containing 32 [Source:VGNC Symbol;Acc:VGNC:56759]
555	Upregulated	ENSECAG00000019897	DDX56	100065131	4	C	DEAD-box helicase 56 [Source:VGNC Symbol;Acc:VGNC:17105]
556	Upregulated	ENSECAG00000019900	CFL1	100057603	12	C	cofilin 1 [Source:VGNC Symbol;Acc:VGNC:16464]
557	Upregulated	ENSECAG00000019977	C7H19orf38	100629291	7	C	chromosome 7 C19orf38 homolog [Source:VGNC Symbol;Acc:VGNC:52354]
558	Upregulated	ENSECAG00000020003	QRICH2	100058952	11	C	glutamine rich 2 [Source:VGNC Symbol;Acc:VGNC:56468]
559	Upregulated	ENSECAG00000020016	TMEM89	100629726	16	C	transmembrane protein 89 [Source:VGNC Symbol;Acc:VGNC:56853]
560	Upregulated	ENSECAG00000020032	MTHFR	100050979	2	C	methylenetetrahydrofolate reductase [Source:VGNC Symbol;Acc:VGNC:20415]
561	Upregulated	ENSECAG00000020047	MYF5	100060703	28	C	myogenic factor 5 [Source:VGNC Symbol;Acc:VGNC:20475]
562	Upregulated	ENSECAG00000020055	PFKP	100070818	29	C	phosphofructokinase, platelet [Source:VGNC Symbol;Acc:VGNC:21342]
563	Upregulated	ENSECAG00000020066	DNAJB1	100065086	7	C	DnaJ heat shock protein family (Hsp40) member B1 [Source:VGNC Symbol;Acc:VGNC:59155]
564	Upregulated	ENSECAG00000020069	PLEKHG2	100147191	10	C	pleckstrin homology and RhoGEF domain containing G2 [Source:VGNC Symbol;Acc:VGNC:21567]
565	Upregulated	ENSECAG00000020125	BCR	100052938	8	C	BCR activator of RhoGEF and GTPase [Source:VGNC Symbol;Acc:VGNC:58127]
566	Upregulated	ENSECAG00000020162	PRR5L	100052234	12	C	proline rich 5 like [Source:VGNC Symbol;Acc:VGNC:58220]
567	Upregulated	ENSECAG00000020188	CNN3	100058159	5	C	calponin 3 [Source:VGNC Symbol;Acc:VGNC:16672]
568	Upregulated	ENSECAG00000020193	TGFBI	100072674	14	C	transforming growth factor beta induced [Source:VGNC Symbol;Acc:VGNC:24055]
569	Upregulated	ENSECAG00000020213	PGS1	NA	11	C	phosphatidylglycerophosphate synthase 1 [Source:VGNC Symbol;Acc:VGNC:56464]
570	Upregulated	ENSECAG00000020259	SMAD3	100033845	1	C	SMAD family member 3 [Source:VGNC Symbol;Acc:VGNC:23312]
571	Upregulated	ENSECAG00000020260	TYK2	100146182	7	C	tyrosine kinase 2 [Source:VGNC Symbol;Acc:VGNC:56801]
572	Upregulated	ENSECAG00000020292	PIEZO1	100050994	3	C	piezo type mechanosensitive ion channel component 1 [Source:VGNC Symbol;Acc:VGNC:21418]
573	Upregulated	ENSECAG00000020524	MRNIP	100067209	14	C	MRN complex interacting protein [Source:VGNC Symbol;Acc:VGNC:55453]
574	Upregulated	ENSECAG00000020535	DDIT3	100053417	6	C	DNA damage inducible transcript 3 [Source:VGNC Symbol;Acc:VGNC:17075]
575	Upregulated	ENSECAG00000020563	PIM1	100053898	20	C	Pim-1 proto-onco, serine/threonine kinase [Source:VGNC Symbol;Acc:VGNC:21456]
576	Upregulated	ENSECAG00000020619	MSX1	100069768	3	C	msh homeobox 1 [Source:VGNC Symbol;Acc:VGNC:58466]
577	Upregulated	ENSECAG00000020648	PRG4	100034016	5	C
578	Upregulated	ENSECAG00000020653	TMEM39A	100061060	19	C	transmembrane protein 39A [Source:VGNC Symbol;Acc:VGNC:24289]
579	Upregulated	ENSECAG00000020664	ROBO4	100072289	7	C	roundabout guidance receptor 4 [Source:VGNC Symbol;Acc:VGNC:22495]
580	Upregulated	ENSECAG00000020720	CD38	100068959	3	C	CD38 molecule [Source:VGNC Symbol;Acc:VGNC:51151]
581	Upregulated	ENSECAG00000020730	RNH1	100050482	12	C	ribonuclease/angiogenin inhibitor 1 [Source:VGNC Symbol;Acc:VGNC:22489]
582	Upregulated	ENSECAG00000020792	CAMTA1	100058852	2	C	calmodulin binding transcription activator 1 [Source:VGNC Symbol;Acc:VGNC:16029]
583	Upregulated	ENSECAG00000020810	TNFRSF18	100066195	2	C	TNF receptor superfamily member 18 [Source:VGNC Symbol;Acc:VGNC:50785]
584	Upregulated	ENSECAG00000020898	RELB	100070664	10	C	RELB proto-onco, NF-kB subunit [Source:VGNC Symbol;Acc:VGNC:51071]
585	Upregulated	ENSECAG00000020971	RND1	100058747	6	C	Rho family GTPase 1 [Source:VGNC Symbol;Acc:VGNC:22421]
586	Upregulated	ENSECAG00000021015	ATP8B1	100054112	8	C	ATPase phospholipid transporting 8B1 [Source:VGNC Symbol;Acc:VGNC:15687]
587	Upregulated	ENSECAG00000021106	TECPR2	100058537	24	C	tectonin beta-propeller repeat containing 2 [Source:VGNC Symbol;Acc:VGNC:23984]
588	Upregulated	ENSECAG00000021206	HAS2	100009708	9	C	hyaluronan synthase 2 [Source:VGNC Symbol;Acc:VGNC:18696]
589	Upregulated	ENSECAG00000021209	CRELD2	100054752	28	C	cysteine rich with EGF like domains 2 [Source:VGNC Symbol;Acc:VGNC:16862]
590	Upregulated	ENSECAG00000021229	SURF6	100066565	25	C	surfeit 6 [Source:VGNC Symbol;Acc:VGNC:23770]
591	Upregulated	ENSECAG00000021260	BYSL	100066546	20	C	bystin like [Source:VGNC Symbol;Acc:VGNC:15930]
592	Upregulated	ENSECAG00000021269	ETS2	100059969	26	C	ETS proto-onco 2, transcription factor [Source:VGNC Symbol;Acc:VGNC:17701]
593	Upregulated	ENSECAG00000021284	KLHL38	100067152	9	C	kelch like family member 38 [Source:HGNC Symbol;Acc:HGNC:34435]
594	Upregulated	ENSECAG00000021299	NOP56	100067054	22	C	NOP56 ribonucleoprotein [Source:VGNC Symbol;Acc:VGNC:20810]
595	Upregulated	ENSECAG00000021324	NR6A1	100070969	25	C	nuclear receptor subfamily 6 group A member 1 [Source:VGNC Symbol;Acc:VGNC:20874]
596	Upregulated	ENSECAG00000021364	ST3GAL1	100069007	9	C	ST3 beta-galactoside alpha-2,3-sialyltransferase 1 [Source:VGNC Symbol;Acc:VGNC:23627]
597	Upregulated	ENSECAG00000021413	ADGRG1	100062615	3	C	adhesion G protein-coupled receptor G1 [Source:VGNC Symbol;Acc:VGNC:15107]
598	Upregulated	ENSECAG00000021443	HEATR1	100050411	1	C	HEAT repeat containing 1 [Source:VGNC Symbol;Acc:VGNC:18726]
599	Upregulated	ENSECAG00000021478	EIF4A1	100061902	11	C	eukaryotic translation initiation factor 4A1 [Source:VGNC Symbol;Acc:VGNC:17498]
600	Upregulated	ENSECAG00000021484	CEMIP2	100055623	23	C	cell migration inducing hyaluronidase 2 [Source:VGNC Symbol;Acc:VGNC:24243]
601	Upregulated	ENSECAG00000021497	EMP1	100063668	6	C	epithelial membrane protein 1 [Source:VGNC Symbol;Acc:VGNC:17570]
602	Upregulated	ENSECAG00000021525	IL4R	791252	13	C	interleukin 4 receptor [Source:VGNC Symbol;Acc:VGNC:49473]
603	Upregulated	ENSECAG00000021529	EZH2	100051290	4	C	enhancer of zeste 2 polycomb repressive complex 2 subunit [Source:VGNC Symbol;Acc:VGNC:17750]
604	Upregulated	ENSECAG00000021552	RBM20	100068916	1	C	RNA binding motif protein 20 [Source:VGNC Symbol;Acc:VGNC:51653]
605	Upregulated	ENSECAG00000021586	FBP1	100061491	23	C	fructose-bisphosphatase 1 [Source:VGNC Symbol;Acc:VGNC:59252]
606	Upregulated	ENSECAG00000021598	ZFAND2A	100630871	13	C	zinc finger AN1-type containing 2A [Source:VGNC Symbol;Acc:VGNC:25208]
607	Upregulated	ENSECAG00000021602	PARM1	100057050	3	C	prostate androgen-regulated mucin-like protein 1 [Source:VGNC Symbol;Acc:VGNC:21166]
608	Upregulated	ENSECAG00000021627	SLC16A1	100009694	5	C	solute carrier family 16 member 1 [Source:VGNC Symbol;Acc:VGNC:50886]
609	Upregulated	ENSECAG00000021651	NPC1	100059175	8	C	NPC intracellular cholesterol transporter 1 [Source:VGNC Symbol;Acc:VGNC:20831]
610	Upregulated	ENSECAG00000021665	SGMS2	100072971	2	C	sphingomyelin synthase 2 [Source:VGNC Symbol;Acc:VGNC:22919]
611	Upregulated	ENSECAG00000021673	GPR157	100057687	2	C	G protein-coupled receptor 157 [Source:VGNC Symbol;Acc:VGNC:18522]
612	Upregulated	ENSECAG00000021707	RTEL1	100060731	22	C	regulator of telomere elongation helicase 1 [Source:HGNC Symbol;Acc:HGNC:15888]
613	Upregulated	ENSECAG00000021720	NOC3L	100071115	1	C	NOC3 like DNA replication regulator [Source:VGNC Symbol;Acc:VGNC:20793]
614	Upregulated	ENSECAG00000021721	SLC22A5	100072871	14	C	solute carrier family 22 member 5 [Source:VGNC Symbol;Acc:VGNC:23078]
615	Upregulated	ENSECAG00000021765	TSPO	100071110	28	C	translocator protein [Source:VGNC Symbol;Acc:VGNC:49132]
616	Upregulated	ENSECAG00000021905	HK2	100009677	15	C	hexokinase 2 [Source:VGNC Symbol;Acc:VGNC:49461]
617	Upregulated	ENSECAG00000022059	MYC	100068097	9	C	MYC proto-onco, bHLH transcription factor [Source:VGNC Symbol;Acc:VGNC:20467]
618	Upregulated	ENSECAG00000022074	VGLL2	100146873	10	C	vestigial like family member 2 [Source:VGNC Symbol;Acc:VGNC:51096]
619	Upregulated	ENSECAG00000022085	BPI	100070091	22	C	bactericidal permeability increasing protein [Source:VGNC Symbol;Acc:VGNC:49265]
620	Upregulated	ENSECAG00000022110	ASXL1	100053850	22	C	ASXL transcriptional regulator 1 [Source:VGNC Symbol;Acc:VGNC:15599]
621	Upregulated	ENSECAG00000022127	PLAUR	100033904	10	C	plasminogen activator, urokinase receptor [Source:VGNC Symbol;Acc:VGNC:21531]
622	Upregulated	ENSECAG00000022166	AKAP12	100063263	31	C	A-kinase anchoring protein 12 [Source:VGNC Symbol;Acc:VGNC:15201]
623	Upregulated	ENSECAG00000022197	CASP3	100034083	27	C	caspase 3 [Source:VGNC Symbol;Acc:VGNC:16068]
624	Upregulated	ENSECAG00000022202	ADGRD1	100062695	8	C	adhesion G protein-coupled receptor D1 [Source:VGNC Symbol;Acc:VGNC:50911]
625	Upregulated	ENSECAG00000022219	PHAF1	100065750	3	C	phagosome assembly factor 1 [Source:VGNC Symbol;Acc:VGNC:51363]
626	Upregulated	ENSECAG00000022242	MAP2K3	100053481	11	C	mitogen-activated protein kinase kinase 3 [Source:VGNC Symbol;Acc:VGNC:59268]
627	Upregulated	ENSECAG00000022249	B4GALT5	100071419	22	C	beta-1,4-galactosyltransferase 5 [Source:VGNC Symbol;Acc:VGNC:15743]
628	Upregulated	ENSECAG00000022254	TPM4	100147533	21	C	tropomyosin 4 [Source:VGNC Symbol;Acc:VGNC:104699]
629	Upregulated	ENSECAG00000022309	DGKQ	100051976	3	C	diacylglycerol kinase theta [Source:VGNC Symbol;Acc:VGNC:17154]
630	Upregulated	ENSECAG00000022408	CD244	100058865	5	C	CD244 molecule [Source:VGNC Symbol;Acc:VGNC:58143]
631	Upregulated	ENSECAG00000022447	ENAH	100057358	30	C	ENAH actin regulator [Source:VGNC Symbol;Acc:VGNC:17574]
632	Upregulated	ENSECAG00000022448	INHBA	100034076	4	C	inhibin subunit beta A [Source:VGNC Symbol;Acc:VGNC:49475]
633	Upregulated	ENSECAG00000022486	SMYD5	100059113	15	C	SMYD family member 5 [Source:VGNC Symbol;Acc:VGNC:23369]
634	Upregulated	ENSECAG00000022502	REV3L	100072399	10	C	REV3 like, DNA directed polymerase zeta catalytic subunit [Source:VGNC Symbol;Acc:VGNC:22314]
635	Upregulated	ENSECAG00000022522	YRDC	100069073	2	C	yrdC N6-threonylcarbamoyltransferase domain containing [Source:VGNC Symbol;Acc:VGNC:25112]
636	Upregulated	ENSECAG00000022568	TMEM154	100629231	2	C	transmembrane protein 154 [Source:VGNC Symbol;Acc:VGNC:50784]
637	Upregulated	ENSECAG00000022616	OPRD1	100070646	2	C	opioid receptor delta 1 [Source:VGNC Symbol;Acc:VGNC:21043]
638	Upregulated	ENSECAG00000022668	SEMA4B	100069054	1	C	semaphorin 4B [Source:VGNC Symbol;Acc:VGNC:22815]
639	Upregulated	ENSECAG00000022676	NOCT	100071468	2	C	nocturnin [Source:VGNC Symbol;Acc:VGNC:58199]
640	Upregulated	ENSECAG00000022697	TRABD2B	100063464	2	C	TraB domain containing 2B [Source:VGNC Symbol;Acc:VGNC:24452]
641	Upregulated	ENSECAG00000022789	CCDC65	100051505	6	C	coiled-coil domain containing 65 [Source:VGNC Symbol;Acc:VGNC:16172]
642	Upregulated	ENSECAG00000022880	HIP1	100061280	13	C	huntingtin interacting protein 1 [Source:VGNC Symbol;Acc:VGNC:18789]
643	Upregulated	ENSECAG00000022933	ELL2	100064911	14	C	elongation factor for RNA polymerase II 2 [Source:VGNC Symbol;Acc:VGNC:17527]
644	Upregulated	ENSECAG00000022948	PISD	100063088	8	C	phosphatidylserine decarboxylase [Source:VGNC Symbol;Acc:VGNC:21471]
645	Upregulated	ENSECAG00000022992	CCL4	100057859	11	C
646	Upregulated	ENSECAG00000022999	ZNF597	100069444	13	C	zinc finger protein 597 [Source:VGNC Symbol;Acc:VGNC:25352]
647	Upregulated	ENSECAG00000023011	RIPK2	100051086	9	C	receptor interacting serine/threonine kinase 2 [Source:VGNC Symbol;Acc:VGNC:22399]
648	Upregulated	ENSECAG00000023023	OSGIN1	100070078	3	C	oxidative stress induced growth inhibitor 1 [Source:VGNC Symbol;Acc:VGNC:51280]
649	Upregulated	ENSECAG00000023026	PAPPA	100033920	25	C	pappalysin 1 [Source:VGNC Symbol;Acc:VGNC:21151]
650	Upregulated	ENSECAG00000023092	FOSL1	100051930	12	C	FOS like 1, AP-1 transcription factor subunit [Source:VGNC Symbol;Acc:VGNC:18097]
651	Upregulated	ENSECAG00000023125	ZHX2	100066952	9	C	zinc fingers and homeoboxes 2 [Source:VGNC Symbol;Acc:VGNC:25235]
652	Upregulated	ENSECAG00000023221	FBL	100064571	10	C	fibrillarin [Source:VGNC Symbol;Acc:VGNC:17928]
653	Upregulated	ENSECAG00000023224	DHX15	100055672	3	C	DEAH-box helicase 15 [Source:VGNC Symbol;Acc:VGNC:17171]
654	Upregulated	ENSECAG00000023358	RARA	100054274	11	C	retinoic acid receptor alpha [Source:VGNC Symbol;Acc:VGNC:22184]
655	Upregulated	ENSECAG00000023399	GADD45G	100054996	23	C	growth arrest and DNA damage inducible gamma [Source:VGNC Symbol;Acc:VGNC:18209]
656	Upregulated	ENSECAG00000023430	TRPM2	100056810	26	C	transient receptor potential cation channel subfamily M member 2 [Source:VGNC Symbol;Acc:VGNC:24557]
657	Upregulated	ENSECAG00000023506	TPRN	100146716	25	C	taperin [Source:VGNC Symbol;Acc:VGNC:24446]
658	Upregulated	ENSECAG00000023516	POLR1C	100055372	20	C	RNA polymerase I and III subunit C [Source:VGNC Symbol;Acc:VGNC:21670]
659	Upregulated	ENSECAG00000023534	CIITA	100056546	13	C	class II major histocompatibility complex transactivator [Source:VGNC Symbol;Acc:VGNC:16550]
660	Upregulated	ENSECAG00000023535	PKDCC	100069409	15	C	protein kinase domain containing, cytoplasmic [Source:VGNC Symbol;Acc:VGNC:51387]
661	Upregulated	ENSECAG00000023546	ETV6	100063341	6	C	ETS variant transcription factor 6 [Source:VGNC Symbol;Acc:VGNC:17706]
662	Upregulated	ENSECAG00000023626	PTGIR	100071157	10	C	prostaglandin I2 receptor [Source:VGNC Symbol;Acc:VGNC:51068]
663	Upregulated	ENSECAG00000023641	SNX8	100059657	13	C	sorting nexin 8 [Source:VGNC Symbol;Acc:VGNC:23433]
664	Upregulated	ENSECAG00000023642	SPHK1	100058875	11	C	sphingosine kinase 1 [Source:VGNC Symbol;Acc:VGNC:56494]
665	Upregulated	ENSECAG00000023667	ARID5A	100062248	15	C	AT-rich interaction domain 5A [Source:VGNC Symbol;Acc:VGNC:15504]
666	Upregulated	ENSECAG00000023709	SRSF10	100071526	2	C	serine and arginine rich splicing factor 10 [Source:VGNC Symbol;Acc:VGNC:58653]
667	Upregulated	ENSECAG00000023722	TIAM2	100061852	31	C	TIAM Rac1 associated GEF 2 [Source:VGNC Symbol;Acc:VGNC:81885]
668	Upregulated	ENSECAG00000023748	NOB1	100054099	3	C	NIN1 (RPN12) binding [Source:VGNC Symbol;Acc:VGNC:20790]
669	Upregulated	ENSECAG00000023810	STX1A	100061863	13	C	syntaxin 1A [Source:VGNC Symbol;Acc:VGNC:23729]
670	Upregulated	ENSECAG00000023826	ZFAND5	100050031	23	C	zinc finger AN1-type containing 5 [Source:VGNC Symbol;Acc:VGNC:25211]
671	Upregulated	ENSECAG00000023860	TGM3	100053068	22	C	transglutaminase 3 [Source:VGNC Symbol;Acc:VGNC:24062]
672	Upregulated	ENSECAG00000023934	ZNF593	100071195	2	C	zinc finger protein 593 [Source:VGNC Symbol;Acc:VGNC:50793]
673	Upregulated	ENSECAG00000023960	KLHL30	100057618	6	C	kelch like family member 30 [Source:VGNC Symbol;Acc:VGNC:19472]
674	Upregulated	ENSECAG00000023992	S100P	100056472	3	C	S100 calcium binding protein P [Source:VGNC Symbol;Acc:VGNC:22657]
675	Upregulated	ENSECAG00000024016	IL13RA2	100057673	X	C	interleukin 13 receptor subunit alpha 2 [Source:VGNC Symbol;Acc:VGNC:55481]
676	Upregulated	ENSECAG00000024029	MYBBP1A	100072728	11	C	MYB binding protein 1a [Source:VGNC Symbol;Acc:VGNC:20461]
677	Upregulated	ENSECAG00000024045	EFHD1	100064788	6	C
678	Upregulated	ENSECAG00000024048	TIPARP	100050358	19	C	TCDD inducible poly(ADP-ribose) polymerase [Source:HGNC Symbol;Acc:HGNC:23696]
679	Upregulated	ENSECAG00000024055	JUN	NA	2	C	Jun proto-oncogene, AP-1 transcription factor subunit [Source:HGNC Symbol;Acc:HGNC:6204]
680	Upregulated	ENSECAG00000024065	SLA	100068961	9	C	Src like adaptor [Source:VGNC Symbol;Acc:VGNC:23004]
681	Upregulated	ENSECAG00000024082	ITGAX	100064753	13	C	integrin subunit alpha X [Source:VGNC Symbol;Acc:VGNC:51160]
682	Upregulated	ENSECAG00000024106	CHST1	100056544	12	C	carbohydrate sulfotransferase 1 [Source:HGNC Symbol;Acc:HGNC:1969]
683	Upregulated	ENSECAG00000024134	TNIP2	100053426	3	C	TNFAIP3 interacting protein 2 [Source:VGNC Symbol;Acc:VGNC:51343]
684	Upregulated	ENSECAG00000024139	LONRF3	100053629	X	C	LON peptidase N-terminal domain and ring finger 3 [Source:VGNC Symbol;Acc:VGNC:19722]
685	Upregulated	ENSECAG00000024172	ADAMTS4	100033914	5	C	ADAM metallopeptidase with thrombospondin type 1 motif 4 [Source:VGNC Symbol;Acc:VGNC:15070]
686	Upregulated	ENSECAG00000024205	HSPA5	100067235	25	C	heat shock protein family A (Hsp70) member 5 [Source:HGNC Symbol;Acc:HGNC:5238]
687	Upregulated	ENSECAG00000024210	EXOSC5	100064997	10	C	exosome component 5 [Source:VGNC Symbol;Acc:VGNC:17735]
688	Upregulated	ENSECAG00000024217	NOC4L	100146920	8	C	nucleolar complex associated 4 homolog [Source:VGNC Symbol;Acc:VGNC:20794]
689	Upregulated	ENSECAG00000024231	SFXN2	100059866	1	C	sideroflexin 2 [Source:VGNC Symbol;Acc:VGNC:22908]
690	Upregulated	ENSECAG00000024244	CASP10	100068201	18	C	caspase 10 [Source:VGNC Symbol;Acc:VGNC:49316]
691	Upregulated	ENSECAG00000024291	CCDC85C	100146143	24	C	coiled-coil domain containing 85C [Source:VGNC Symbol;Acc:VGNC:58965]
692	Upregulated	ENSECAG00000024304	EIF1AD	100057911	12	C	eukaryotic translation initiation factor 1A domain containing [Source:VGNC Symbol;Acc:VGNC:17474]
693	Upregulated	ENSECAG00000024345	SUCNR1	NA	16	C	succinate receptor 1 [Source:VGNC Symbol;Acc:VGNC:23745]
694	Upregulated	ENSECAG00000024358	ZBTB16	100062269	7	C	zinc finger and BTB domain containing 16 [Source:VGNC Symbol;Acc:VGNC:25134]
695	Upregulated	ENSECAG00000024389	TEC	100054343	3	C	tec protein tyrosine kinase [Source:VGNC Symbol;Acc:VGNC:23982]
696	Upregulated	ENSECAG00000024428	PROCR	100069445	22	C	protein C receptor [Source:VGNC Symbol;Acc:VGNC:21871]
697	Upregulated	ENSECAG00000024433	ERFE	102148534	6	C	erythroferrone [Source:VGNC Symbol;Acc:VGNC:51948]
698	Upregulated	ENSECAG00000024448	TRIM63	100071234	2	C	tripartite motif containing 63 [Source:VGNC Symbol;Acc:VGNC:24519]
699	Upregulated	ENSECAG00000024457	SPI1	100051397	12	C	Spi-1 proto-onco [Source:VGNC Symbol;Acc:VGNC:23519]
700	Upregulated	ENSECAG00000024469	P2RY11	100533526	7	C	peter pan homolog [Source:HGNC Symbol;Acc:HGNC:9227]
701	Upregulated	ENSECAG00000024499	FOXO3	100066558	10	C	forkhead box O3 [Source:VGNC Symbol;Acc:VGNC:51029]
702	Upregulated	ENSECAG00000024512	TNFRSF10B	100057812	2	C
703	Upregulated	ENSECAG00000024530	RUSC2	100055624	25	C	RUN and SH3 domain containing 2 [Source:VGNC Symbol;Acc:VGNC:22631]
704	Upregulated	ENSECAG00000024531	ADM	100033857	7	C	adrenomedullin [Source:VGNC Symbol;Acc:VGNC:55775]
705	Upregulated	ENSECAG00000024562	NOS3	100063339	4	C	nitric oxide synthase 3 [Source:VGNC Symbol;Acc:VGNC:20815]
706	Upregulated	ENSECAG00000024623	ATP1A1	100034139	5	C	ATPase Na+/K+ transporting subunit alpha 1 [Source:VGNC Symbol;Acc:VGNC:49506]
707	Upregulated	ENSECAG00000024636	CRISPLD2	100070252	3	C	cysteine rich secretory protein LCCL domain containing 2 [Source:VGNC Symbol;Acc:VGNC:16868]
708	Upregulated	ENSECAG00000024671	IL12A	100034215	19	C	interleukin 12A [Source:VGNC Symbol;Acc:VGNC:50844]
709	Upregulated	ENSECAG00000024696	NOP58	100067129	18	C	NOP58 ribonucleoprotein [Source:VGNC Symbol;Acc:VGNC:20811]
710	Upregulated	ENSECAG00000024699	CYTH1	100057600	11	C	cytohesin 1 [Source:VGNC Symbol;Acc:VGNC:51794]
711	Upregulated	ENSECAG00000024719	SLC2A3	100053371	6	C
712	Upregulated	ENSECAG00000024727	CYTH4	100069735	28	C	cytohesin 4 [Source:VGNC Symbol;Acc:VGNC:49128]
713	Upregulated	ENSECAG00000024811	TSC22D2	100057563	16	C	TSC22 domain family member 2 [Source:VGNC Symbol;Acc:VGNC:58758]
714	Upregulated	ENSECAG00000024915	FADS3	100059870	12	C	fatty acid desaturase 3 [Source:VGNC Symbol;Acc:VGNC:17773]
715	Upregulated	ENSECAG00000024925	KLF9	100050300	23	C	Kruppel like factor 9 [Source:VGNC Symbol;Acc:VGNC:19450]
716	Upregulated	ENSECAG00000024948	SLCO2A1	100065438	16	C	solute carrier organic anion transporter family member 2A1 [Source:VGNC Symbol;Acc:VGNC:23289]
717	Upregulated	ENSECAG00000024950	SDS	100056387	8	C	serine dehydratase [Source:VGNC Symbol;Acc:VGNC:22779]
718	Upregulated	ENSECAG00000024953	KCNH4	100146220	11	C	potassium voltage-gated channel subfamily H member 4 [Source:VGNC Symbol;Acc:VGNC:19278]
719	Upregulated	ENSECAG00000024979	ITGA5	100064655	6	C	integrin subunit alpha 5 [Source:VGNC Symbol;Acc:VGNC:19166]
720	Upregulated	ENSECAG00000024992	HSD17B7	100059061	5	C	hydroxysteroid 17-beta dehydrogenase 7 [Source:VGNC Symbol;Acc:VGNC:18888]
721	Upregulated	ENSECAG00000024993	CCN1	100064066	5	C	cellular communication network factor 1 [Source:VGNC Symbol;Acc:VGNC:50470]
722	Upregulated	ENSECAG00000025008	MKNK2	100146117	7	C	MAPK interacting serine/threonine kinase 2 [Source:VGNC Symbol;Acc:VGNC:56765]
723	Upregulated	ENSECAG00000025055	AMPD2	100061723	5	C	adenosine monophosphate deaminase 2 [Source:VGNC Symbol;Acc:VGNC:15284]
724	Upregulated	ENSECAG00000025069	CTRC	100054423	2	C	chymotrypsin C [Source:VGNC Symbol;Acc:VGNC:16946]
725	Upregulated	ENSECAG00000025087	SEC23B	100050440	22	C	SEC23 homolog B, COPII coat complex component [Source:VGNC Symbol;Acc:VGNC:22790]
726	Upregulated	ENSECAG00000025129	NDRG1	100068997	9	C	N-myc downstream regulated 1 [Source:VGNC Symbol;Acc:VGNC:57206]
727	Upregulated	ENSECAG00000025148	NMU	102148328	3	C	neuromedin U [Source:VGNC Symbol;Acc:VGNC:51270]
728	Upregulated	ENSECAG00000025178	PMP22	100034146	11	C	peripheral myelin protein 22 [Source:VGNC Symbol;Acc:VGNC:21615]
729	Upregulated	ENSECAG00000026948	PKP3	100147635	12	C	plakophilin 3 [Source:VGNC Symbol;Acc:VGNC:58211]
730	Upregulated	ENSECAG00000026965	SOCS1	102148488	13	C	suppressor of cytokine signaling 1 [Source:VGNC Symbol;Acc:VGNC:23437]
731	Upregulated	ENSECAG00000027770	CEBPB	100071474	22	C	CCAAT enhancer binding protein beta [Source:HGNC Symbol;Acc:HGNC:1834]
732	Upregulated	ENSECAG00000027796	SEMA6B	102148630	7	C	semaphorin 6B [Source:HGNC Symbol;Acc:HGNC:10739]
733	Upregulated	ENSECAG00000027864	IL1RN	100034236	15	C	interleukin 1 receptor antagonist [Source:VGNC Symbol;Acc:VGNC:51326]
734	Upregulated	ENSECAG00000027909	LOC111775260	111775260	10	C
735	Upregulated	ENSECAG00000028085	ADAM8	111772543	1	C
736	Upregulated	ENSECAG00000028307	C2H1orf167	102150280	2	C
737	Upregulated	ENSECAG00000028359	SLC25A5	100059103	X	C	solute carrier family 25 member 5 [Source:VGNC Symbol;Acc:VGNC:49266]
738	Upregulated	ENSECAG00000028369	GRIN3B	111774159	7	C	glutamate ionotropic receptor NMDA type subunit 3B [Source:HGNC Symbol;Acc:HGNC:16768]
739	Upregulated	ENSECAG00000028384	LOC100069804	100069804	X	C
740	Upregulated	ENSECAG00000029132	C4orf54	102150062	3	C	chromosome 4 open reading frame 54 [Source:HGNC Symbol;Acc:HGNC:27741]
741	Upregulated	ENSECAG00000029306	CAMK2N2	111769042	19	C	calcium/calmodulin dependent protein kinase II inhibitor 2 [Source:HGNC Symbol;Acc:HGNC:24197]
742	Upregulated	ENSECAG00000029465	CHI3L1	100052556	30	C	chitinase 3 like 1 [Source:HGNC Symbol;Acc:HGNC:1932]
743	Upregulated	ENSECAG00000030290	TTC9	100054198	24	C	tetratricopeptide repeat domain 9 [Source:VGNC Symbol;Acc:VGNC:24637]
744	Upregulated	ENSECAG00000030548		NA	12	C
745	Upregulated	ENSECAG00000030554	LIF	100629131	8	C	LIF interleukin 6 family cytokine [Source:HGNC Symbol;Acc:HGNC:6596]
746	Upregulated	ENSECAG00000030788		NA	24	C
747	Upregulated	ENSECAG00000030891	LOC111769970	111769970	22	C
748	Upregulated	ENSECAG00000031204	PIM3	100054800	28	C	Pim-3 proto-oncogene, serine/threonine kinase [Source:HGNC Symbol;Acc:HGNC:19310]
749	Upregulated	ENSECAG00000032321	LOC100071039	100071039	10	C
750	Upregulated	ENSECAG00000032390	TNFRSF6B	111770055	22	C	TNF receptor superfamily member 6b [Source:HGNC Symbol;Acc:HGNC:11921]
751	Upregulated	ENSECAG00000032490	POLR1G	100070825	10	C	RNA polymerase I subunit G [Source:VGNC Symbol;Acc:VGNC:16265]
752	Upregulated	ENSECAG00000032818	IFIT5	102147645	1	C	interferon induced protein with tetratricopeptide repeats 5 [Source:HGNC Symbol;Acc:HGNC:13328]
753	Upregulated	ENSECAG00000032878	ZNF274	100147674	10	C
754	Upregulated	ENSECAG00000032992	TIAM1	100052764	26	C	TIAM Rac1 associated GEF 1 [Source:HGNC Symbol;Acc:HGNC:11805]
755	Upregulated	ENSECAG00000033016	HSPA6	100051595	5	C	heat shock protein family A (Hsp70) member 6 [Source:HGNC Symbol;Acc:HGNC:5239]
756	Upregulated	ENSECAG00000033034	RAB20	102149339	17	C
757	Upregulated	ENSECAG00000033068	CBARP	111774427	7	C	CACN subunit beta associated regulatory protein [Source:HGNC Symbol;Acc:HGNC:28617]
758	Upregulated	ENSECAG00000033224		NA	17	C
759	Upregulated	ENSECAG00000033332	SPRED3	111775189	10	C	sprouty related EVH1 domain containing 3 [Source:HGNC Symbol;Acc:HGNC:31041]
760	Upregulated	ENSECAG00000033693	HAS1	111775259	10	C	hyaluronan synthase 1 [Source:HGNC Symbol;Acc:HGNC:4818]
761	Upregulated	ENSECAG00000033827		NA	2	C
762	Upregulated	ENSECAG00000033926	ZFP36	111775192	10	C
763	Upregulated	ENSECAG00000034113	CITED4	111771277	2	C	Cbp/p300 interacting transactivator with Glu/Asp rich carboxy-terminal domain 4 [Source:HGNC Symbol;Acc:HGNC:18696]
764	Upregulated	ENSECAG00000034282		NA	11	C
765	Upregulated	ENSECAG00000034857	MAFF	NA	28	C	MAF bZIP transcription factor F [Source:HGNC Symbol;Acc:HGNC:6780]
766	Upregulated	ENSECAG00000035032	NXT1	102149448	22	C	nuclear transport factor 2 like export factor 1 [Source:HGNC Symbol;Acc:HGNC:15913]
767	Upregulated	ENSECAG00000035068	PRSS56	100147527	6	C	serine protease 56 [Source:HGNC Symbol;Acc:HGNC:39433]
768	Upregulated	ENSECAG00000035182	LOC106780914	106780914	10	C
769	Upregulated	ENSECAG00000035317		NA	25	lncRNA
770	Upregulated	ENSECAG00000035561	UBE2QL1	106782352	21	C
771	Upregulated	ENSECAG00000036088	SDC4	100070934	22	C	syndecan 4 [Source:VGNC Symbol;Acc:VGNC:22764]
772	Upregulated	ENSECAG00000036115		NA	10	C
773	Upregulated	ENSECAG00000036440	RGS16	100051514	5	C	regulator of G protein signaling 16 [Source:VGNC Symbol;Acc:VGNC:22344]
774	Upregulated	ENSECAG00000036519	EPOP	100068588	11	C	elongin BC and polycomb repressive complex 2 associated protein [Source:HGNC Symbol;Acc:HGNC:34493]
775	Upregulated	ENSECAG00000036727	NIP7	100630672	3	C	nucleolar pre-rRNA processing protein NIP7 [Source:VGNC Symbol;Acc:VGNC:51267]
776	Upregulated	ENSECAG00000036967	LOC100050100	100050100	25	C
777	Upregulated	ENSECAG00000037376		NA	X	C
778	Upregulated	ENSECAG00000037711	DDIT4L	NA	3	C	DNA damage inducible transcript 4 like [Source:HGNC Symbol;Acc:HGNC:30555]
779	Upregulated	ENSECAG00000037942	AEN	100069794	1	C	apoptosis enhancing nuclease [Source:HGNC Symbol;Acc:HGNC:25722]
780	Upregulated	ENSECAG00000038107	LRG1	111774184	7	C	leucine rich alpha-2-glycoprotein 1 [Source:HGNC Symbol;Acc:HGNC:29480]
781	Upregulated	ENSECAG00000038258	KLHL21	100059160	2	C	kelch like family member 21 [Source:VGNC Symbol;Acc:VGNC:50711]
782	Upregulated	ENSECAG00000038313	MT1HL1	100630543	3	C
783	Upregulated	ENSECAG00000038632	PDGFA	100055086	13	C
784	Upregulated	ENSECAG00000038866		NA	19	C
785	Upregulated	ENSECAG00000039203	SOX4	NA	20	C	SRY-box transcription factor 4 [Source:HGNC Symbol;Acc:HGNC:11200]
786	Upregulated	ENSECAG00000039301	FAM110C	106781768	15	C	family with sequence similarity 110 member C [Source:HGNC Symbol;Acc:HGNC:33340]
787	Upregulated	ENSECAG00000039817	CEBPD	100630345	9	C	CCAAT enhancer binding protein delta [Source:HGNC Symbol;Acc:HGNC:1835]
788	Upregulated	ENSECAG00000040284	OTUD1	106782759	29	C	OTU deubiquitinase 1 [Source:HGNC Symbol;Acc:HGNC:27346]
789	Upregulated	ENSECAG00000040631	GADD45A	100630299	5	C	growth arrest and DNA damage inducible alpha [Source:VGNC Symbol;Acc:VGNC:50837]
790	Upregulated	ENSECAG00000040740	BASP1	100069914	21	C	brain abundant membrane attached signal protein 1 [Source:VGNC Symbol;Acc:VGNC:15769]
791	Upregulated	ENSECAG00000041037	MIDN	100147619	7	C	midnolin [Source:HGNC Symbol;Acc:HGNC:16298]
792	Upregulated	ENSECAG00000041395	IER2	100063913	7	C	immediate early response 2 [Source:VGNC Symbol;Acc:VGNC:18941]
793	Upregulated	ENSECAG00000041678	TGFB2	111771316	30	C	transforming growth factor beta 2 [Source:HGNC Symbol;Acc:HGNC:11768]
794	Upregulated	ENSECAG00000041909		NA	10	C
795	Upregulated	ENSECAG00000042076		NA	8	C
796	Upregulated	ENSECAG00000042806	FXYD4	100629797	1	C	FXYD domain containing ion transport regulator 4 [Source:HGNC Symbol;Acc:HGNC:4028]
797	Upregulated	ENSECAG00000042978	LOC100055141	100055141	10	C
798	Upregulated	ENSECAG00000043506		NA	11	C
799	Downregulated	ENSECAG00000000132	MAOB	100033868	X	C	monoamine oxidase B [Source:VGNC Symbol;Acc:VGNC:19919]
800	Downregulated	ENSECAG00000000197	TLR3	100009703	27	C	toll like receptor 3 [Source:VGNC Symbol;Acc:VGNC:55368]
801	Downregulated	ENSECAG00000000237	DGKH	100060528	17	C	diacylglycerol kinase eta [Source:VGNC Symbol;Acc:VGNC:17151]
802	Downregulated	ENSECAG00000000294	ZMYM3	100055990	X	C	zinc finger MYM-type containing 3 [Source:VGNC Symbol;Acc:VGNC:25251]
803	Downregulated	ENSECAG00000000365	PCNX4	100059995	24	C	pecanex 4 [Source:VGNC Symbol;Acc:VGNC:21211]
804	Downregulated	ENSECAG00000000431	KCNH1	100051219	5	C	potassium voltage-gated channel subfamily H member 1 [Source:VGNC Symbol;Acc:VGNC:19276]
805	Downregulated	ENSECAG00000000446	DZIP3	100061685	19	C	DAZ interacting zinc finger protein 3 [Source:VGNC Symbol;Acc:VGNC:17383]
806	Downregulated	ENSECAG00000000451	HOXA2	NA	4	C	homeobox A2 [Source:VGNC Symbol;Acc:VGNC:49464]
807	Downregulated	ENSECAG00000000461	HOXA5	100054486	4	C	homeobox A5 [Source:VGNC Symbol;Acc:VGNC:55980]
808	Downregulated	ENSECAG00000000568	TMEM68	100068011	9	C	transmembrane protein 68 [Source:VGNC Symbol;Acc:VGNC:24310]
809	Downregulated	ENSECAG00000000578	NIN	100066583	1	C	ninein [Source:VGNC Symbol;Acc:VGNC:51609]
810	Downregulated	ENSECAG00000000587	PRRG3	100629762	X	C	proline rich and Gla domain 3 [Source:VGNC Symbol;Acc:VGNC:21910]
811	Downregulated	ENSECAG00000000662	HMGCLL1	100069697	20	C	3-hydroxymethyl-3-methylglutaryl-CoA lyase like 1 [Source:VGNC Symbol;Acc:VGNC:18806]
812	Downregulated	ENSECAG00000000932	HOXC8	111773993	6	C	homeobox C8 [Source:HGNC Symbol;Acc:HGNC:5129]
813	Downregulated	ENSECAG00000001100	WDSUB1	100051049	18	C	WD repeat, sterile alpha motif and U-box domain containing 1 [Source:VGNC Symbol;Acc:VGNC:25023]
814	Downregulated	ENSECAG00000001197	TNFRSF19	100057564	17	C	TNF receptor superfamily member 19 [Source:VGNC Symbol;Acc:VGNC:24368]
815	Downregulated	ENSECAG00000001441	TNK2	100070001	19	C	tyrosine kinase non receptor 2 [Source:VGNC Symbol;Acc:VGNC:57101]
816	Downregulated	ENSECAG00000001653	POLE	100061669	8	C	DNA polymerase epsilon, catalytic subunit [Source:VGNC Symbol;Acc:VGNC:21656]
817	Downregulated	ENSECAG00000002188	KCNJ16	100053003	11	C	potassium inwardly rectifying channel subfamily J member 16 [Source:VGNC Symbol;Acc:VGNC:19288]
818	Downregulated	ENSECAG00000002313	TRAM1L1	100064147	2	C	translocation associated membrane protein 1 like 1 [Source:HGNC Symbol;Acc:HGNC:28371]
819	Downregulated	ENSECAG00000002410	DCAF16	100055762	3	C	DDB1 and CUL4 associated factor 16 [Source:VGNC Symbol;Acc:VGNC:17029]
820	Downregulated	ENSECAG00000002411	TCF15	100067919	22	C	transcription factor 15 [Source:VGNC Symbol;Acc:VGNC:23947]
821	Downregulated	ENSECAG00000002601	RASSF9	100050991	28	C	Ras association domain family member 9 [Source:VGNC Symbol;Acc:VGNC:22216]
822	Downregulated	ENSECAG00000002661	VSIG10	100054850	8	C	V-set and immunoglobulin domain containing 10 [Source:VGNC Symbol;Acc:VGNC:24942]
823	Downregulated	ENSECAG00000002707	HOXB3	100069398	11	C	homeobox B3 [Source:VGNC Symbol;Acc:VGNC:18844]
824	Downregulated	ENSECAG00000002928	INKA2	NA	5	C	inka box actin regulator 2 [Source:VGNC Symbol;Acc:VGNC:49409]
825	Downregulated	ENSECAG00000002958	LRRC4	100056742	4	C	leucine rich repeat containing 4 [Source:VGNC Symbol;Acc:VGNC:19779]
826	Downregulated	ENSECAG00000003067	PWWP3B	100054863	X	C	PWWP domain containing 3B [Source:VGNC Symbol;Acc:VGNC:20444]
827	Downregulated	ENSECAG00000003291	AMIGO1	100058158	5	C	adhesion molecule with Ig like domain 1 [Source:VGNC Symbol;Acc:VGNC:15277]
828	Downregulated	ENSECAG00000003452	PABPC5	100071995	X	C	poly(A) binding protein cytoplasmic 5 [Source:VGNC Symbol;Acc:VGNC:55502]
829	Downregulated	ENSECAG00000003668	CBFA2T3	100051426	3	C	CBFA2/RUNX1 partner transcriptional co-repressor 3 [Source:VGNC Symbol;Acc:VGNC:58454]
830	Downregulated	ENSECAG00000003776	ENPP2	100057101	9	C	ectonucleotide pyrophosphatase/phosphodiesterase 2 [Source:VGNC Symbol;Acc:VGNC:17592]
831	Downregulated	ENSECAG00000003961	BBS12	NA	2	C	Bardet-Biedl syndrome 12 [Source:HGNC Symbol;Acc:HGNC:26648]
832	Downregulated	ENSECAG00000004107	DDIT4	100072811	1	C	DNA damage inducible transcript 4 [Source:VGNC Symbol;Acc:VGNC:17076]
833	Downregulated	ENSECAG00000004167	ZBED8	102148422	14	C	zinc finger BED-type containing 8 [Source:VGNC Symbol;Acc:VGNC:25128]
834	Downregulated	ENSECAG00000004384	RTN4RL1	100072439	11	C	reticulon 4 receptor like 1 [Source:VGNC Symbol;Acc:VGNC:56481]
835	Downregulated	ENSECAG00000004809	B3GALNT1	100062101	19	C	beta-1,3-N-acetylgalactosaminyltransferase 1 (globoside blood group) [Source:HGNC Symbol;Acc:HGNC:918]
836	Downregulated	ENSECAG00000005330	FAM76B	100067799	7	C	family with sequence similarity 76 member B [Source:VGNC Symbol;Acc:VGNC:17884]
837	Downregulated	ENSECAG00000005486	DCP2	100073182	14	C	decapping mRNA 2 [Source:VGNC Symbol;Acc:VGNC:17048]
838	Downregulated	ENSECAG00000005767	CLDN12	100060361	4	C	claudin 12 [Source:VGNC Symbol;Acc:VGNC:16584]
839	Downregulated	ENSECAG00000005770	BNIP3L	100054317	2	C	BCL2 interacting protein 3 like [Source:VGNC Symbol;Acc:VGNC:15858]
840	Downregulated	ENSECAG00000006012	FMO1	100052022	5	C	flavin containing dimethylaniline monoxygenase 1 [Source:VGNC Symbol;Acc:VGNC:18075]
841	Downregulated	ENSECAG00000006052	PIGL	100073146	11	C	phosphatidylinositol glycan anchor biosynthesis class L [Source:VGNC Symbol;Acc:VGNC:21426]
842	Downregulated	ENSECAG00000006075	LOC100058927	100058927	27	C
843	Downregulated	ENSECAG00000006205	CD7	100629534	11	C	CD7 molecule [Source:VGNC Symbol;Acc:VGNC:56404]
844	Downregulated	ENSECAG00000006493	LOC100054201	100054201	3	C
845	Downregulated	ENSECAG00000006567	SLITRK4	100055730	X	C	SLIT and NTRK like family member 4 [Source:VGNC Symbol;Acc:VGNC:23303]
846	Downregulated	ENSECAG00000007008	CDKL5	100057902	X	C	cyclin dependent kinase like 5 [Source:VGNC Symbol;Acc:VGNC:16362]
847	Downregulated	ENSECAG00000007107	CYSLTR1	100072636	X	C	cysteinyl leukotriene receptor 1 [Source:VGNC Symbol;Acc:VGNC:50471]
848	Downregulated	ENSECAG00000007138	BMP5	100056806	20	C	bone morphotic protein 5 [Source:VGNC Symbol;Acc:VGNC:15849]
849	Downregulated	ENSECAG00000007348	TTC36	111774224	7	C	tetratricopeptide repeat domain 36 [Source:VGNC Symbol;Acc:VGNC:56799]
850	Downregulated	ENSECAG00000007365	INTS6L	100057188	X	C	integrator complex subunit 6 like [Source:HGNC Symbol;Acc:HGNC:27334]
851	Downregulated	ENSECAG00000007646	NR1D2	100060122	16	C	nuclear receptor subfamily 1 group D member 2 [Source:VGNC Symbol;Acc:VGNC:20859]
852	Downregulated	ENSECAG00000007658	MGLL	100053785	16	C	monoglyceride lipase [Source:VGNC Symbol;Acc:VGNC:20161]
853	Downregulated	ENSECAG00000007688	SBK1	100066540	13	C	SH3 domain binding kinase 1 [Source:VGNC Symbol;Acc:VGNC:58817]
854	Downregulated	ENSECAG00000007922	KCNJ2	100052953	11	C	potassium inwardly rectifying channel subfamily J member 2 [Source:VGNC Symbol;Acc:VGNC:19289]
855	Downregulated	ENSECAG00000008051	CEP192	100630847	8	C	centrosomal protein 192 [Source:VGNC Symbol;Acc:VGNC:50928]
856	Downregulated	ENSECAG00000008140	RNF125	100052335	8	C	ring finger protein 125 [Source:VGNC Symbol;Acc:VGNC:22431]
857	Downregulated	ENSECAG00000008175	LOC100070683	100070683	22	C	L3MBTL histone methyl-lysine binding protein 1 [Source:HGNC Symbol;Acc:HGNC:15905]
858	Downregulated	ENSECAG00000008187	PLK4	100063593	2	C	polo like kinase 4 [Source:VGNC Symbol;Acc:VGNC:21582]
859	Downregulated	ENSECAG00000008204	LAMB3	100056564	5	C	laminin subunit beta 3 [Source:VGNC Symbol;Acc:VGNC:58667]
860	Downregulated	ENSECAG00000008407	PITX2	100146441	2	C	paired like homeodomain 2 [Source:VGNC Symbol;Acc:VGNC:21479]
861	Downregulated	ENSECAG00000008425	LURAP1L	100052009	23	C	leucine rich adaptor protein 1 like [Source:VGNC Symbol;Acc:VGNC:19840]
862	Downregulated	ENSECAG00000008520	SEMA5B	100070536	19	C	semaphorin 5B [Source:VGNC Symbol;Acc:VGNC:22820]
863	Downregulated	ENSECAG00000008776	C11H17orf97	102147452	11	C	chromosome 11 C17orf97 homolog [Source:VGNC Symbol;Acc:VGNC:51384]
864	Downregulated	ENSECAG00000008888	PTH1R	100054278	16	C	parathyroid hormone 1 receptor [Source:VGNC Symbol;Acc:VGNC:21999]
865	Downregulated	ENSECAG00000009079	CLEC1A	106780849	6	C	C-type lectin domain family 1 member A [Source:VGNC Symbol;Acc:VGNC:16600]
866	Downregulated	ENSECAG00000009107	ENPEP	100072821	2	C	glutamyl aminopeptidase [Source:VGNC Symbol;Acc:VGNC:17590]
867	Downregulated	ENSECAG00000009120	AP3M2	100050305	27	C	adaptor related protein complex 3 subunit mu 2 [Source:VGNC Symbol;Acc:VGNC:15386]
868	Downregulated	ENSECAG00000009131	OMA1	100067642	2	C	OMA1 zinc metallopeptidase [Source:VGNC Symbol;Acc:VGNC:21031]
869	Downregulated	ENSECAG00000009258	DAAM1	100051203	24	C	dishevelled associated activator of morphosis 1 [Source:VGNC Symbol;Acc:VGNC:16992]
870	Downregulated	ENSECAG00000009278	SPOCK2	100063582	1	C	SPARC (osteonectin), cwcv and kazal like domains proteoglycan 2 [Source:VGNC Symbol;Acc:VGNC:23529]
871	Downregulated	ENSECAG00000009401	NUDT7	100069343	3	C	nudix hydrolase 7 [Source:VGNC Symbol;Acc:VGNC:20951]
872	Downregulated	ENSECAG00000009424	CCDC171	100062718	23	C	coiled-coil domain containing 171 [Source:VGNC Symbol;Acc:VGNC:16140]
873	Downregulated	ENSECAG00000009443	MAP3K21	100059834	1	C	mitogen-activated protein kinase kinase kinase 21 [Source:VGNC Symbol;Acc:VGNC:51570]
874	Downregulated	ENSECAG00000009528	CDH3	100066779	3	C	cadherin 3 [Source:VGNC Symbol;Acc:VGNC:51152]
875	Downregulated	ENSECAG00000009707	PTGS1	100034087	25	C	prostaglandin-endoperoxide synthase 1 [Source:VGNC Symbol;Acc:VGNC:21996]
876	Downregulated	ENSECAG00000009773	ABCG2	100034164	3	C	ATP binding cassette subfamily G member 2 [Source:VGNC Symbol;Acc:VGNC:49041]
877	Downregulated	ENSECAG00000009793	TAGLN3	100061511	19	C	transgelin 3 [Source:VGNC Symbol;Acc:VGNC:23861]
878	Downregulated	ENSECAG00000009893	CDK19	100066791	10	C	cyclin dependent kinase 19 [Source:VGNC Symbol;Acc:VGNC:51011]
879	Downregulated	ENSECAG00000009971	AJUBA	100056024	1	C	ajuba LIM protein [Source:VGNC Symbol;Acc:VGNC:15193]
880	Downregulated	ENSECAG00000010106	NCEH1	100064432	19	C	neutral cholesterol ester hydrolase 1 [Source:VGNC Symbol;Acc:VGNC:20585]
881	Downregulated	ENSECAG00000010369	DNM3	100060156	5	C	dynamin 3 [Source:VGNC Symbol;Acc:VGNC:17253]
882	Downregulated	ENSECAG00000010377	PCDHAC2	100072343	14	C	protocadherin alpha subfamily C, 2 [Source:HGNC Symbol;Acc:HGNC:8677]
883	Downregulated	ENSECAG00000010506	PLEKHH3	100065971	11	C	pleckstrin homology, MyTH4 and FERM domain containing H3 [Source:VGNC Symbol;Acc:VGNC:21574]
884	Downregulated	ENSECAG00000010738	AFAP1L1	100071710	14	C	actin filament associated protein 1 like 1 [Source:VGNC Symbol;Acc:VGNC:15142]
885	Downregulated	ENSECAG00000010805	PGM5	100057246	23	C	phosphoglucomutase 5 [Source:VGNC Symbol;Acc:VGNC:21361]
886	Downregulated	ENSECAG00000010830	MMP11	100056568	8	C	matrix metallopeptidase 11 [Source:VGNC Symbol;Acc:VGNC:50952]
887	Downregulated	ENSECAG00000010834	GPIHBP1	100066111	9	C	glycosylphosphatidylinositol anchored high density lipoprotein binding protein 1 [Source:VGNC Symbol;Acc:VGNC:18495]
888	Downregulated	ENSECAG00000010894	METTL25	100050763	28	C	methyltransferase like 25 [Source:VGNC Symbol;Acc:VGNC:20127]
889	Downregulated	ENSECAG00000010962	TUBD1	100057442	11	C	tubulin delta 1 [Source:VGNC Symbol;Acc:VGNC:24658]
890	Downregulated	ENSECAG00000010984	DNAH3	100059138	13	C	dynein axonemal heavy chain 3 [Source:VGNC Symbol;Acc:VGNC:49424]
891	Downregulated	ENSECAG00000010989	SH3YL1	100073048	15	C	SH3 and SYLF domain containing 1 [Source:VGNC Symbol;Acc:VGNC:22951]
892	Downregulated	ENSECAG00000011213	PCDH12	100072150	14	C	protocadherin 12 [Source:VGNC Symbol;Acc:VGNC:21189]
893	Downregulated	ENSECAG00000011367	SLC25A42	100069638	21	C	solute carrier family 25 member 42 [Source:VGNC Symbol;Acc:VGNC:23115]
894	Downregulated	ENSECAG00000011448	SENP7	100072208	19	C	SUMO specific peptidase 7 [Source:VGNC Symbol;Acc:VGNC:52435]
895	Downregulated	ENSECAG00000011459	NDNF	100072303	2	C	neuron derived neurotrophic factor [Source:VGNC Symbol;Acc:VGNC:20613]
896	Downregulated	ENSECAG00000011664	PRKAR2B	100060030	4	C	protein kinase cAMP-dependent type II regulatory subunit beta [Source:VGNC Symbol;Acc:VGNC:58577]
897	Downregulated	ENSECAG00000011747	BCL7A	100059917	8	C	BAF chromatin remodeling complex subunit BCL7A [Source:VGNC Symbol;Acc:VGNC:15796]
898	Downregulated	ENSECAG00000011823	ARHGAP19	100070751	1	C	Rho GTPase activating protein 19 [Source:HGNC Symbol;Acc:HGNC:23724]
899	Downregulated	ENSECAG00000012006	BCL9L	111774226	7	C	BCL9 like [Source:HGNC Symbol;Acc:HGNC:23688]
900	Downregulated	ENSECAG00000012235	BAZ2B	100051120	18	C	bromodomain adjacent to zinc finger domain 2B [Source:VGNC Symbol;Acc:VGNC:51437]
901	Downregulated	ENSECAG00000012377	HTRA4	100058701	27	C	HtrA serine peptidase 4 [Source:VGNC Symbol;Acc:VGNC:18913]
902	Downregulated	ENSECAG00000012525		NA	10	C
903	Downregulated	ENSECAG00000012547	ENOSF1	100146163	8	C	enolase superfamily member 1 [Source:VGNC Symbol;Acc:VGNC:17587]
904	Downregulated	ENSECAG00000012650	KY	100053201	16	C	kyphoscoliosis peptidase [Source:VGNC Symbol;Acc:VGNC:19553]
905	Downregulated	ENSECAG00000012666	PSIP1	100034217	23	C	PC4 and SFRS1 interacting protein 1 [Source:VGNC Symbol;Acc:VGNC:21931]
906	Downregulated	ENSECAG00000012982	MAGI3	100064709	5	C	membrane associated guanylate kinase, WW and PDZ domain containing 3 [Source:VGNC Symbol;Acc:VGNC:58669]
907	Downregulated	ENSECAG00000012987	DIXDC1	100061990	7	C	DIX domain containing 1 [Source:VGNC Symbol;Acc:VGNC:17200]
908	Downregulated	ENSECAG00000013151	RGCC	100061031	17	C	regulator of cell cycle [Source:VGNC Symbol;Acc:VGNC:84525]
909	Downregulated	ENSECAG00000013291	PER1	100073046	11	C	period circadian regulator 1 [Source:VGNC Symbol;Acc:VGNC:21312]
910	Downregulated	ENSECAG00000013613	GRIP2	100055835	16	C	glutamate receptor interacting protein 2 [Source:VGNC Symbol;Acc:VGNC:18592]
911	Downregulated	ENSECAG00000013644	TRDMT1	100068465	29	C	tRNA aspartic acid methyltransferase 1 [Source:VGNC Symbol;Acc:VGNC:55387]
912	Downregulated	ENSECAG00000013892	PPEF1	100058130	X	C	protein phosphatase with EF-hand domain 1 [Source:VGNC Symbol;Acc:VGNC:59003]
913	Downregulated	ENSECAG00000014076	PUS10	100052053	15	C	pseudouridine synthase 10 [Source:VGNC Symbol;Acc:VGNC:22048]
914	Downregulated	ENSECAG00000014113	CCNG2	111767499	3	C	cyclin G2 [Source:VGNC Symbol;Acc:VGNC:16215]
915	Downregulated	ENSECAG00000014190	LARP6	100064277	1	C	La ribonucleoprotein 6, translational regulator [Source:VGNC Symbol;Acc:VGNC:19589]
916	Downregulated	ENSECAG00000014194	EGFLAM	100053309	21	C	EGF like, fibronectin type III and laminin G domains [Source:VGNC Symbol;Acc:VGNC:17459]
917	Downregulated	ENSECAG00000014246	MYH7B	100069423	22	C	myosin heavy chain 7B [Source:VGNC Symbol;Acc:VGNC:49323]
918	Downregulated	ENSECAG00000014275	DBP	100146301	10	C	D-box binding PAR bZIP transcription factor [Source:VGNC Symbol;Acc:VGNC:17020]
919	Downregulated	ENSECAG00000014358	RERG	100064029	6	C	RAS like estrogen regulated growth inhibitor [Source:VGNC Symbol;Acc:VGNC:22306]
920	Downregulated	ENSECAG00000014406	IL15	100034058	2	C	interleukin 15 [Source:VGNC Symbol;Acc:VGNC:18998]
921	Downregulated	ENSECAG00000014493	SERPINC1	100061173	5	C	serpin family C member 1 [Source:VGNC Symbol;Acc:VGNC:22854]
922	Downregulated	ENSECAG00000014591	CCDC14	100070469	19	C	coiled-coil domain containing 14 [Source:HGNC Symbol;Acc:HGNC:25766]
923	Downregulated	ENSECAG00000014602	VAMP1	100059722	6	C	vesicle associated membrane protein 1 [Source:VGNC Symbol;Acc:VGNC:24875]
924	Downregulated	ENSECAG00000014742	GPAM	100068677	1	C	glycerol-3-phosphate acyltransferase, mitochondrial [Source:VGNC Symbol;Acc:VGNC:18471]
925	Downregulated	ENSECAG00000014817	RND2	100147228	11	C	Rho family GTPase 2 [Source:VGNC Symbol;Acc:VGNC:56479]
926	Downregulated	ENSECAG00000014934	ARHGEF9	100054217	X	C	Cdc42 guanine nucleotide exchange factor 9 [Source:VGNC Symbol;Acc:VGNC:15497]
927	Downregulated	ENSECAG00000014962	FAXDC2	100147617	14	C	fatty acid hydroxylase domain containing 2 [Source:VGNC Symbol;Acc:VGNC:55428]
928	Downregulated	ENSECAG00000015081	FRS3	100054379	20	C	fibroblast growth factor receptor substrate 3 [Source:VGNC Symbol;Acc:VGNC:18135]
929	Downregulated	ENSECAG00000015106	PIK3C2B	100054391	5	C	phosphatidylinositol-4-phosphate 3-kinase catalytic subunit type 2 beta [Source:VGNC Symbol;Acc:VGNC:21443]
930	Downregulated	ENSECAG00000015125	CAPN5	100063478	7	C	calpain 5 [Source:VGNC Symbol;Acc:VGNC:16041]
931	Downregulated	ENSECAG00000015317	REEP2	100062247	14	C	receptor accessory protein 2 [Source:VGNC Symbol;Acc:VGNC:22288]
932	Downregulated	ENSECAG00000015345	RBPMS2	100066725	1	C	RNA binding protein, mRNA processing factor 2 [Source:VGNC Symbol;Acc:VGNC:57217]
933	Downregulated	ENSECAG00000015406	ING2	100051208	27	C	inhibitor of growth family member 2 [Source:VGNC Symbol;Acc:VGNC:19060]
934	Downregulated	ENSECAG00000015450	TET1	100072632	1	C	tet methylcytosine dioxygenase 1 [Source:HGNC Symbol;Acc:HGNC:29484]
935	Downregulated	ENSECAG00000015471	IFT81	100058420	8	C	intraflagellar transport 81 [Source:VGNC Symbol;Acc:VGNC:18965]
936	Downregulated	ENSECAG00000015516	APBA2	100059336	1	C	amyloid beta protein binding family A member 2 [Source:VGNC Symbol;Acc:VGNC:15397]
937	Downregulated	ENSECAG00000015656	IQCC	100070339	2	C	IQ motif containing C [Source:VGNC Symbol;Acc:VGNC:19114]
938	Downregulated	ENSECAG00000015884	ZNF395	100061085	2	C	zinc finger protein 395 [Source:VGNC Symbol;Acc:VGNC:25316]
939	Downregulated	ENSECAG00000015922	MBOAT2	NA	15	C	membrane bound O-acyltransferase domain containing 2 [Source:VGNC Symbol;Acc:VGNC:51337]
940	Downregulated	ENSECAG00000015950	CCDC68	100052781	8	C	coiled-coil domain containing 68 [Source:VGNC Symbol;Acc:VGNC:16174]
941	Downregulated	ENSECAG00000015960	MYCT1	100060221	31	C	MYC target 1 [Source:VGNC Symbol;Acc:VGNC:20471]
942	Downregulated	ENSECAG00000015961	PPP1R9A	100051837	4	C	protein phosphatase 1 regulatory subunit 9A [Source:VGNC Symbol;Acc:VGNC:21772]
943	Downregulated	ENSECAG00000016041	FBXL22	100053985	1	C	F-box and leucine rich repeat protein 22 [Source:VGNC Symbol;Acc:VGNC:82066]
944	Downregulated	ENSECAG00000016084	PROSER3	100059867	10	C	proline and serine rich 3 [Source:VGNC Symbol;Acc:VGNC:51065]
945	Downregulated	ENSECAG00000016118	PIGZ	100069661	19	C	phosphatidylinositol glycan anchor biosynthesis class Z [Source:VGNC Symbol;Acc:VGNC:21438]
946	Downregulated	ENSECAG00000016257	DYNC2H1	100061459	7	C	dynein cytoplasmic 2 heavy chain 1 [Source:HGNC Symbol;Acc:HGNC:2962]
947	Downregulated	ENSECAG00000016258	ENTPD1	100070956	1	C	ectonucleoside triphosphate diphosphohydrolase 1 [Source:VGNC Symbol;Acc:VGNC:103762]
948	Downregulated	ENSECAG00000016329	MANSC1	106783288	6	C	MANSC domain containing 1 [Source:VGNC Symbol;Acc:VGNC:58500]
949	Downregulated	ENSECAG00000016507	PSRC1	100147076	5	C	proline and serine rich coiled-coil 1 [Source:VGNC Symbol;Acc:VGNC:21973]
950	Downregulated	ENSECAG00000016516	WNT5B	100056017	6	C	Wnt family member 5B [Source:VGNC Symbol;Acc:VGNC:25047]
951	Downregulated	ENSECAG00000016605	NR3C2	100062570	2	C	nuclear receptor subfamily 3 group C member 2 [Source:VGNC Symbol;Acc:VGNC:20870]
952	Downregulated	ENSECAG00000016676	SEMA6D	100055875	1	C	semaphorin 6D [Source:VGNC Symbol;Acc:VGNC:22822]
953	Downregulated	ENSECAG00000016717	NPY1R	100061686	2	C	neuropeptide Y receptor Y1 [Source:VGNC Symbol;Acc:VGNC:20853]
954	Downregulated	ENSECAG00000016756	GPM6A	100051492	27	C	glycoprotein M6A [Source:VGNC Symbol;Acc:VGNC:18498]
955	Downregulated	ENSECAG00000016844	MEIOC	100064461	11	C	meiosis specific with coiled-coil domain [Source:VGNC Symbol;Acc:VGNC:20100]
956	Downregulated	ENSECAG00000016878	CCDC63	100058114	8	C	coiled-coil domain containing 63 [Source:VGNC Symbol;Acc:VGNC:50927]
957	Downregulated	ENSECAG00000016974	BRCA1	100051990	11	C	BRCA1 DNA repair associated [Source:VGNC Symbol;Acc:VGNC:15878]
958	Downregulated	ENSECAG00000017007	FANCL	100065770	15	C	FA complementation group L [Source:VGNC Symbol;Acc:VGNC:17905]
959	Downregulated	ENSECAG00000017012	PTEN	100062388	1	C	phosphatase and tensin homolog [Source:VGNC Symbol;Acc:VGNC:21984]
960	Downregulated	ENSECAG00000017054	ACER2	100063894	23	C	alkaline ceramidase 2 [Source:VGNC Symbol;Acc:VGNC:14977]
961	Downregulated	ENSECAG00000017082	PHF21A	100050418	12	C	PHD finger protein 21A [Source:VGNC Symbol;Acc:VGNC:21380]
962	Downregulated	ENSECAG00000017147	CCDC9B	100057278	1	C	coiled-coil domain containing 9B [Source:VGNC Symbol;Acc:VGNC:49026]
963	Downregulated	ENSECAG00000017280	MAPK10	100052608	3	C	mitogen-activated protein kinase 10 [Source:VGNC Symbol;Acc:VGNC:19955]
964	Downregulated	ENSECAG00000017340	ZSCAN30	100066972	8	C	zinc finger and SCAN domain containing 30 [Source:VGNC Symbol;Acc:VGNC:50991]
965	Downregulated	ENSECAG00000017394	ZC3HAV1	100064774	4	C	zinc finger CCCH-type containing, antiviral 1 [Source:VGNC Symbol;Acc:VGNC:52462]
966	Downregulated	ENSECAG00000017397	ZBTB26	100067432	25	C	zinc finger and BTB domain containing 26 [Source:VGNC Symbol;Acc:VGNC:25142]
967	Downregulated	ENSECAG00000017426	FGF11	100146629	11	C	fibroblast growth factor 11 [Source:VGNC Symbol;Acc:VGNC:18010]
968	Downregulated	ENSECAG00000017466	ELMOD2	100063134	2	C	ELMO domain containing 2 [Source:VGNC Symbol;Acc:VGNC:17533]
969	Downregulated	ENSECAG00000017484	C20orf194	NA	22	C	dynein axonemal assembly factor 9 [Source:HGNC Symbol;Acc:HGNC:17721]
970	Downregulated	ENSECAG00000017588	MMD	100070559	11	C	monocyte to macrophage differentiation associated [Source:VGNC Symbol;Acc:VGNC:20218]
971	Downregulated	ENSECAG00000017665	TP53INP1	100055346	9	C	tumor protein p53 inducible nuclear protein 1 [Source:VGNC Symbol;Acc:VGNC:24423]
972	Downregulated	ENSECAG00000017743	SESN3	100061072	7	C	sestrin 3 [Source:VGNC Symbol;Acc:VGNC:22871]
973	Downregulated	ENSECAG00000017912	CSGALNACT1	100052192	27	C	chondroitin sulfate N-acetylgalactosaminyltransferase 1 [Source:VGNC Symbol;Acc:VGNC:16900]
974	Downregulated	ENSECAG00000017999	ASIC3	100063408	4	C	acid sensing ion channel subunit 3 [Source:VGNC Symbol;Acc:VGNC:15583]
975	Downregulated	ENSECAG00000018004	CA8	100052678	9	C	carbonic anhydrase 8 [Source:VGNC Symbol;Acc:VGNC:15967]
976	Downregulated	ENSECAG00000018016	FAR2	100069466	6	C	fatty acyl-CoA reductase 2 [Source:VGNC Symbol;Acc:VGNC:17910]
977	Downregulated	ENSECAG00000018024	TMEM150C	100051954	3	C	transmembrane protein 150C [Source:VGNC Symbol;Acc:VGNC:24208]
978	Downregulated	ENSECAG00000018035	TMEM131L	100070044	2	C	transmembrane 131 like [Source:VGNC Symbol;Acc:VGNC:24194]
979	Downregulated	ENSECAG00000018082	NRIP2	NA	6	C	nuclear receptor interacting protein 2 [Source:VGNC Symbol;Acc:VGNC:20887]
980	Downregulated	ENSECAG00000018095	KIAA0825	100073234	14	C	KIAA0825 [Source:VGNC Symbol;Acc:VGNC:19365]
981	Downregulated	ENSECAG00000018137	TEF	100055668	28	C	TEF transcription factor, PAR bZIP family member [Source:VGNC Symbol;Acc:VGNC:23990]
982	Downregulated	ENSECAG00000018191	GUCY1A2	100069474	7	C	guanylate cyclase 1 soluble subunit alpha 2 [Source:VGNC Symbol;Acc:VGNC:18659]
983	Downregulated	ENSECAG00000018196	C30H1orf115	100054102	30	C	chromosome 30 C1orf115 homolog [Source:VGNC Symbol;Acc:VGNC:52334]
984	Downregulated	ENSECAG00000018816	HDAC9	106780857	4	C	histone deacetylase 9 [Source:VGNC Symbol;Acc:VGNC:57169]
985	Downregulated	ENSECAG00000018928	PER3	100630305	2	C	period circadian regulator 3 [Source:VGNC Symbol;Acc:VGNC:21314]
986	Downregulated	ENSECAG00000019044	NCKAP5L	100052083	6	C	NCK associated protein 5 like [Source:VGNC Symbol;Acc:VGNC:20592]
987	Downregulated	ENSECAG00000019137	MAML3	100063201	2	C	mastermind like transcriptional coactivator 3 [Source:VGNC Symbol;Acc:VGNC:19905]
988	Downregulated	ENSECAG00000019253	CBX8	100050416	11	C	chromobox 8 [Source:VGNC Symbol;Acc:VGNC:16100]
989	Downregulated	ENSECAG00000019256	ARID4A	100051059	24	C	AT-rich interaction domain 4A [Source:VGNC Symbol;Acc:VGNC:15502]
990	Downregulated	ENSECAG00000019261	STYXL1	100061105	13	C	serine/threonine/tyrosine interacting like 1 [Source:VGNC Symbol;Acc:VGNC:23740]
991	Downregulated	ENSECAG00000019391	TNFSF10	100064377	19	C	TNF superfamily member 10 [Source:VGNC Symbol;Acc:VGNC:24374]
992	Downregulated	ENSECAG00000019463	B3GNT6	100146508	7	C	UDP-GlcNAc:betaGal beta-1,3-N-acetylglucosaminyltransferase 6 [Source:VGNC Symbol;Acc:VGNC:55800]
993	Downregulated	ENSECAG00000019482	ZNF554	100060272	7	C	zinc finger protein 554 [Source:VGNC Symbol;Acc:VGNC:25341]
994	Downregulated	ENSECAG00000019505	PAWR	100060291	28	C	pro-apoptotic WT1 regulator [Source:HGNC Symbol;Acc:HGNC:8614]
995	Downregulated	ENSECAG00000019670	UBA7	100052809	16	C	ubiquitin like modifier activating enzyme 7 [Source:VGNC Symbol;Acc:VGNC:24704]
996	Downregulated	ENSECAG00000019687	LOC100055504	100055504	29	C
997	Downregulated	ENSECAG00000019756	SLC26A10	100053559	6	C	solute carrier family 26 member 10 [Source:VGNC Symbol;Acc:VGNC:23122]
998	Downregulated	ENSECAG00000019898	TTC21B	100052001	18	C	tetratricopeptide repeat domain 21B [Source:VGNC Symbol;Acc:VGNC:24615]
999	Downregulated	ENSECAG00000020143	HDGFL3	100068061	1	C	HDGF like 3 [Source:HGNC Symbol;Acc:HGNC:24937]
1000	Downregulated	ENSECAG00000020203	RSPO3	100067377	10	C	R-spondin 3 [Source:VGNC Symbol;Acc:VGNC:22604]
1001	Downregulated	ENSECAG00000020314	ANO1	100061836	12	C	anoctamin 1 [Source:VGNC Symbol;Acc:VGNC:15350]
1002	Downregulated	ENSECAG00000020369	SLC2A4RG	106782447	22	C	SLC2A4 regulator [Source:VGNC Symbol;Acc:VGNC:51604]
1003	Downregulated	ENSECAG00000020390	MAMSTR	100054356	10	C	MEF2 activating motif and SAP domain containing transcriptional regulator [Source:VGNC Symbol;Acc:VGNC:19906]
1004	Downregulated	ENSECAG00000020461	BMPR1A	100064367	1	C	bone morphotic protein receptor type 1A [Source:VGNC Symbol;Acc:VGNC:15851]
1005	Downregulated	ENSECAG00000020505	GDF11	100058832	6	C	growth differentiation factor 11 [Source:VGNC Symbol;Acc:VGNC:18288]
1006	Downregulated	ENSECAG00000020518	GNA14	100063170	23	C	G protein subunit alpha 14 [Source:VGNC Symbol;Acc:VGNC:52392]
1007	Downregulated	ENSECAG00000020596	HMGB3	100069284	X	C	high mobility group box 3 [Source:VGNC Symbol;Acc:VGNC:49462]
1008	Downregulated	ENSECAG00000020654	LIX1L	100065292	5	C	limb and CNS expressed 1 like [Source:VGNC Symbol;Acc:VGNC:58186]
1009	Downregulated	ENSECAG00000020777	LMO3	100067547	6	C	LIM domain only 3 [Source:VGNC Symbol;Acc:VGNC:56577]
1010	Downregulated	ENSECAG00000020869	FGFR4	100068679	14	C	fibroblast growth factor receptor 4 [Source:VGNC Symbol;Acc:VGNC:18027]
1011	Downregulated	ENSECAG00000020891	SLC29A3	100072768	1	C	solute carrier family 29 member 3 [Source:VGNC Symbol;Acc:VGNC:23138]
1012	Downregulated	ENSECAG00000020893	ZC2HC1A	100059177	9	C	zinc finger C2HC-type containing 1A [Source:VGNC Symbol;Acc:VGNC:25159]
1013	Downregulated	ENSECAG00000020935	PDCD4	100059302	1	C	programmed cell death 4 [Source:VGNC Symbol;Acc:VGNC:21231]
1014	Downregulated	ENSECAG00000021009	GUCY1B1	100069551	2	C	guanylate cyclase 1 soluble subunit beta 1 [Source:VGNC Symbol;Acc:VGNC:18661]
1015	Downregulated	ENSECAG00000021042	VASH1	100051887	24	C	vasohibin 1 [Source:VGNC Symbol;Acc:VGNC:24883]
1016	Downregulated	ENSECAG00000021082	ZBTB46	100051559	22	C	zinc finger and BTB domain containing 46 [Source:VGNC Symbol;Acc:VGNC:25153]
1017	Downregulated	ENSECAG00000021224	PLCB1	100051558	22	C	phospholipase C beta 1 [Source:VGNC Symbol;Acc:VGNC:21535]
1018	Downregulated	ENSECAG00000021296	RFTN2	100055243	18	C	raftlin family member 2 [Source:VGNC Symbol;Acc:VGNC:22324]
1019	Downregulated	ENSECAG00000021304	ZNF362	100070027	2	C	zinc finger protein 362 [Source:VGNC Symbol;Acc:VGNC:25308]
1020	Downregulated	ENSECAG00000021365	DCUN1D1	100066587	19	C	defective in cullin neddylation 1 domain containing 1 [Source:VGNC Symbol;Acc:VGNC:17062]
1021	Downregulated	ENSECAG00000021534	ASPA	100060454	11	C	aspartoacylase [Source:VGNC Symbol;Acc:VGNC:15587]
1022	Downregulated	ENSECAG00000021680	BMT2	100070896	4	C	base methyltransferase of 25S rRNA 2 homolog [Source:VGNC Symbol;Acc:VGNC:57108]
1023	Downregulated	ENSECAG00000021688	NEK3	100052419	17	C	NIMA related kinase 3 [Source:VGNC Symbol;Acc:VGNC:20670]
1024	Downregulated	ENSECAG00000021708	CALHM6	100072672	10	C
1025	Downregulated	ENSECAG00000021731	NIPSNAP1	100064294	8	C	nipsnap homolog 1 [Source:VGNC Symbol;Acc:VGNC:20742]
1026	Downregulated	ENSECAG00000021857	LOC102150658	102150658	10	C
1027	Downregulated	ENSECAG00000022055	HOXA3	100054344	4	C	homeobox A3 [Source:VGNC Symbol;Acc:VGNC:55978]
1028	Downregulated	ENSECAG00000022057	BBS9	100055338	4	C	Bardet-Biedl syndrome 9 [Source:HGNC Symbol;Acc:HGNC:30000]
1029	Downregulated	ENSECAG00000022129	HOXD3	100053542	18	C	homeobox D3 [Source:VGNC Symbol;Acc:VGNC:18853]
1030	Downregulated	ENSECAG00000022265	SMC6	100072064	15	C	structural maintenance of chromosomes 6 [Source:VGNC Symbol;Acc:VGNC:23334]
1031	Downregulated	ENSECAG00000022299	LRRC66	100060601	3	C	leucine rich repeat containing 66 [Source:VGNC Symbol;Acc:VGNC:19788]
1032	Downregulated	ENSECAG00000022401	NFXL1	100054437	3	C	nuclear transcription factor, X-box binding like 1 [Source:VGNC Symbol;Acc:VGNC:20720]
1033	Downregulated	ENSECAG00000022541	ZNF25	100056321	1	C	zinc finger protein 25 [Source:HGNC Symbol;Acc:HGNC:13043]
1034	Downregulated	ENSECAG00000022739	CA4	100071384	11	C	carbonic anhydrase 4 [Source:VGNC Symbol;Acc:VGNC:15965]
1035	Downregulated	ENSECAG00000022892	TTC8	100052922	24	C	tetratricopeptide repeat domain 8 [Source:VGNC Symbol;Acc:VGNC:24636]
1036	Downregulated	ENSECAG00000022936	PWWP3A	100068881	7	C	PWWP domain containing 3A, DNA repair factor [Source:VGNC Symbol;Acc:VGNC:58227]
1037	Downregulated	ENSECAG00000022953	LIN52	100050909	24	C	lin-52 DREAM MuvB core complex component [Source:VGNC Symbol;Acc:VGNC:19676]
1038	Downregulated	ENSECAG00000022956	RASGRP2	102150244	12	C	RAS guanyl releasing protein 2 [Source:VGNC Symbol;Acc:VGNC:22202]
1039	Downregulated	ENSECAG00000023334	STRIP2	100071840	4	C	striatin interacting protein 2 [Source:VGNC Symbol;Acc:VGNC:23718]
1040	Downregulated	ENSECAG00000023952	AGAP2	100050853	6	C	ArfGAP with GTPase domain, ankyrin repeat and PH domain 2 [Source:VGNC Symbol;Acc:VGNC:56529]
1041	Downregulated	ENSECAG00000023961	AURKA	100050161	22	C	aurora kinase A [Source:VGNC Symbol;Acc:VGNC:15703]
1042	Downregulated	ENSECAG00000023997	DACH2	100071693	X	C	dachshund family transcription factor 2 [Source:VGNC Symbol;Acc:VGNC:16997]
1043	Downregulated	ENSECAG00000024021	CADPS2	100056300	4	C	calcium dependent secretion activator 2 [Source:VGNC Symbol;Acc:VGNC:55943]
1044	Downregulated	ENSECAG00000024062	DDX60L	100067542	2	C	DExD/H-box 60 like [Source:VGNC Symbol;Acc:VGNC:49403]
1045	Downregulated	ENSECAG00000024136	RHOBTB2	100057764	2	C	Rho related BTB domain containing 2 [Source:VGNC Symbol;Acc:VGNC:22373]
1046	Downregulated	ENSECAG00000024150	ARMCX2	100060746	X	C	armadillo repeat containing X-linked 2 [Source:VGNC Symbol;Acc:VGNC:58991]
1047	Downregulated	ENSECAG00000024182	VSTM4	100063099	1	C	V-set and transmembrane domain containing 4 [Source:VGNC Symbol;Acc:VGNC:24946]
1048	Downregulated	ENSECAG00000024271	TEX9	100054636	1	C	testis expressed 9 [Source:VGNC Symbol;Acc:VGNC:24026]
1049	Downregulated	ENSECAG00000024441	PDIK1L	100071216	2	C	PDLIM1 interacting kinase 1 like [Source:VGNC Symbol;Acc:VGNC:21267]
1050	Downregulated	ENSECAG00000024458	KCTD7	100147567	13	C	potassium channel tetramerization domain containing 7 [Source:VGNC Symbol;Acc:VGNC:19326]
1051	Downregulated	ENSECAG00000024472	PRRT2	100065869	13	C	proline rich transmembrane protein 2 [Source:HGNC Symbol;Acc:HGNC:30500]
1052	Downregulated	ENSECAG00000024480	TBX2	100147603	11	C	T-box transcription factor 2 [Source:VGNC Symbol;Acc:VGNC:97718]
1053	Downregulated	ENSECAG00000024502	LHX6	100147107	25	C	LIM homeobox 6 [Source:HGNC Symbol;Acc:HGNC:21735]
1054	Downregulated	ENSECAG00000024510	WDR19	100055207	3	C	WD repeat domain 19 [Source:VGNC Symbol;Acc:VGNC:24984]
1055	Downregulated	ENSECAG00000024533	POMT1	100069575	25	C	protein O-mannosyltransferase 1 [Source:VGNC Symbol;Acc:VGNC:21692]
1056	Downregulated	ENSECAG00000024677	SIDT1	100061301	19	C	SID1 transmembrane family member 1 [Source:VGNC Symbol;Acc:VGNC:22975]
1057	Downregulated	ENSECAG00000024733	SPATA9	100064968	14	C	spermatosis associated 9 [Source:VGNC Symbol;Acc:VGNC:23499]
1058	Downregulated	ENSECAG00000024750	NCALD	100056180	9	C	neurocalcin delta [Source:VGNC Symbol;Acc:VGNC:20572]
1059	Downregulated	ENSECAG00000024884	ZNF251	100064391	9	C	zinc finger protein 251 [Source:HGNC Symbol;Acc:HGNC:13045]
1060	Downregulated	ENSECAG00000024973	CD34	100051718	5	C	CD34 molecule [Source:VGNC Symbol;Acc:VGNC:16260]
1061	Downregulated	ENSECAG00000025041	C2H1orf185	100629771	2	C	chromosome 2 C1orf185 homolog [Source:VGNC Symbol;Acc:VGNC:50656]
1062	Downregulated	ENSECAG00000025155	TMEM220	100630593	11	C	transmembrane protein 220 [Source:VGNC Symbol;Acc:VGNC:24261]
1063	Downregulated	ENSECAG00000025167	ARHGAP44	100073101	11	C	Rho GTPase activating protein 44 [Source:VGNC Symbol;Acc:VGNC:15476]
1064	Downregulated	ENSECAG00000026969	RIMKLB	100061350	6	C	ribosomal modification protein rimK like family member B [Source:VGNC Symbol;Acc:VGNC:22391]
1065	Downregulated	ENSECAG00000028820	HEY1	100058549	9	C	hes related family bHLH transcription factor with YRPW motif 1 [Source:VGNC Symbol;Acc:VGNC:18763]
1066	Downregulated	ENSECAG00000030065	FZD4	100050465	7	C	frizzled class receptor 4 [Source:VGNC Symbol;Acc:VGNC:18173]
1067	Downregulated	ENSECAG00000030390		NA	13	C
1068	Downregulated	ENSECAG00000030798	FIGN	100051755	18	C	fidgetin, microtubule severing factor [Source:HGNC Symbol;Acc:HGNC:13285]
1069	Downregulated	ENSECAG00000031861	GPRASP1	102150057	X	C	G protein-coupled receptor associated sorting protein 1 [Source:HGNC Symbol;Acc:HGNC:24834]
1070	Downregulated	ENSECAG00000032911	DKK 2.00	100064408	2	C	dickkopf WNT signaling pathway inhibitor 2 [Source:VGNC Symbol;Acc:VGNC:17202]
1071	Downregulated	ENSECAG00000033344	PIK3R3	100052122	2	C	phosphoinositide-3-kinase regulatory subunit 3 [Source:HGNC Symbol;Acc:HGNC:8981]
1072	Downregulated	ENSECAG00000033602		NA	3	lncRNA
1073	Downregulated	ENSECAG00000034239	ZNF467	100147381	4	C	zinc finger protein 467 [Source:HGNC Symbol;Acc:HGNC:23154]
1074	Downregulated	ENSECAG00000035852	TRIQK	100630828	9	C	triple QxxK/R motif containing [Source:HGNC Symbol;Acc:HGNC:27828]
1075	Downregulated	ENSECAG00000036840	ZNF518B	100056132	3	C	zinc finger protein 518B [Source:NCBI gene (formerly Entrezgene);Acc:100056132]
1076	Downregulated	ENSECAG00000036921	LOC102150986	102150986	5	C
1077	Downregulated	ENSECAG00000037272	VSTM2L	100069991	22	C	V-set and transmembrane domain containing 2 like [Source:HGNC Symbol;Acc:HGNC:16096]
1078	Downregulated	ENSECAG00000038039	TBXA2R	111774174	7	C	thromboxane A2 receptor [Source:HGNC Symbol;Acc:HGNC:11608]
1079	Downregulated	ENSECAG00000038211	P2RY4	111771529	X	C	pyrimidinergic receptor P2Y4 [Source:HGNC Symbol;Acc:HGNC:8542]
1080	Downregulated	ENSECAG00000038698	ALOX15	100072900	11	C	arachidonate 15-lipoxygenase [Source:HGNC Symbol;Acc:HGNC:433]
1081	Downregulated	ENSECAG00000038949	KCTD21	NA	7	C	potassium channel tetramerization domain containing 21 [Source:HGNC Symbol;Acc:HGNC:27452]
1082	Downregulated	ENSECAG00000038974	LRRC61	100147182	4	C	leucine rich repeat containing 61 [Source:HGNC Symbol;Acc:HGNC:21704]
1083	Downregulated	ENSECAG00000040477	OR8A1I	100072232	7	C	olfactory receptor family 8 subfamily A member 1I [Source:VGNC Symbol;Acc:VGNC:105877]
1084	Downregulated	ENSECAG00000040980		NA	19	C
