# Supplementary material for: Effects of hypoxia and hyperoxia on exercise-induced metabolomic and transcriptomic profiles in equine skeletal muscle
Source: J Exp Biol. 2025 Dec 17;228(24):jeb250956. doi: 10.1242/jeb.250956 (PMC12752499; doi:10.1242/jeb.250956)
Supplement: Table S7. Genes up- or down-regulated specific to hyperoxic or hypoxic exercise [file jexbio-228-250956-TableS7.xlsx]

## Sheet: TS7 O2-dependent DEGs
Table S7. Genes up- or down-regulated specific to hyperoxic or hypoxic exercise
Upregulated gene only after hyperoxic exercise
No.	Regulation	Ensembl ID	Gene symbol	description
1	Up	ENSECAG00000005857	FZD8	frizzled class receptor 8 [Source:HGNC Symbol;Acc:HGNC:4046]
2	Up	ENSECAG00000012072	SRC	SRC proto-onco, non-receptor tyrosine kinase [Source:VGNC Symbol;Acc:VGNC:23571]
3	Up	ENSECAG00000013482	SERPINA3	serpin family A member 3 [Source:HGNC Symbol;Acc:HGNC:16]
4	Up	ENSECAG00000019587	SLC31A1	solute carrier family 31 member 1 [Source:VGNC Symbol;Acc:VGNC:23155]
5	Up	ENSECAG00000019733	ENSECAG00000019733	None
6	Up	ENSECAG00000019813	NFATC1	nuclear factor of activated T cells 1 [Source:VGNC Symbol;Acc:VGNC:20703]
7	Up	ENSECAG00000021606	WDR81	WD repeat domain 81 [Source:VGNC Symbol;Acc:VGNC:110531]
8	Up	ENSECAG00000021995	M6PR	mannose-6-phosphate receptor, cation dependent [Source:VGNC Symbol;Acc:VGNC:19877]
9	Up	ENSECAG00000023871	CLEC10A	C-type lectin domain containing 10A [Source:HGNC Symbol;Acc:HGNC:16916]
10	Up	ENSECAG00000024211	CTNS	cystinosin, lysosomal cystine transporter [Source:VGNC Symbol;Acc:VGNC:16942]
11	Up	ENSECAG00000042902	NCMAP	non-compact myelin associated protein [Source:VGNC Symbol;Acc:VGNC:20594]
Downregulated gene only after hyperoxic exercise
No.	Regulation	Ensembl ID	Gene symbol	description
1	Down	ENSECAG00000008191	PPM1E	protein phosphatase, Mg2+/Mn2+ dependent 1E [Source:VGNC Symbol;Acc:VGNC:56470]
2	Down	ENSECAG00000010759	HIVEP1	HIVEP zinc finger 1 [Source:VGNC Symbol;Acc:VGNC:81683]
3	Down	ENSECAG00000011505	CHD9	chromodomain helicase DNA binding protein 9 [Source:VGNC Symbol;Acc:VGNC:16491]
4	Down	ENSECAG00000018474	DDR1	discoidin domain receptor tyrosine kinase 1 [Source:VGNC Symbol;Acc:VGNC:56661]
5	Down	ENSECAG00000020159	FAM131B	family with sequence similarity 131 member B [Source:VGNC Symbol;Acc:VGNC:17799]
6	Down	ENSECAG00000023694	ADAMTS19	ADAM metallopeptidase with thrombospondin type 1 motif 19 [Source:VGNC Symbol;Acc:VGNC:15068]
7	Down	ENSECAG00000030032	CXXC4	CXXC finger protein 4 [Source:HGNC Symbol;Acc:HGNC:24593]
8	Down	ENSECAG00000041082	RFPL4B	ret finger protein like 4B [Source:HGNC Symbol;Acc:HGNC:33264]
Upregulated gene only after hypoxic exercise
No.	Regulation	Ensembl ID	Gene symbol	description
1	Up	ENSECAG00000001923	ENSECAG00000001923	None
2	Up	ENSECAG00000003353	RPP25	ribonuclease P and MRP subunit p25 [Source:VGNC Symbol;Acc:VGNC:22536]
3	Up	ENSECAG00000005344	FEN1	flap structure-specific endonuclease 1 [Source:VGNC Symbol;Acc:VGNC:17990]
4	Up	ENSECAG00000005883	THPO	thrombopoietin [Source:VGNC Symbol;Acc:VGNC:24089]
5	Up	ENSECAG00000007211	KIAA1671	KIAA1671 [Source:VGNC Symbol;Acc:VGNC:19387]
6	Up	ENSECAG00000009067	SLC16A6	solute carrier family 16 member 6 [Source:VGNC Symbol;Acc:VGNC:23044]
7	Up	ENSECAG00000009841	AKAP1	A-kinase anchoring protein 1 [Source:VGNC Symbol;Acc:VGNC:15199]
8	Up	ENSECAG00000010146	ZSCAN10	zinc finger and SCAN domain containing 10 [Source:VGNC Symbol;Acc:VGNC:51268]
9	Up	ENSECAG00000010465	FRMD1	FERM domain containing 1 [Source:VGNC Symbol;Acc:VGNC:58986]
10	Up	ENSECAG00000010593	C7H19orf53	chromosome 7 C19orf53 homolog [Source:VGNC Symbol;Acc:VGNC:52355]
11	Up	ENSECAG00000011154	CHRD	chordin [Source:VGNC Symbol;Acc:VGNC:16517]
12	Up	ENSECAG00000013582	DHRS3	dehydrogenase/reductase 3 [Source:VGNC Symbol;Acc:VGNC:17165]
13	Up	ENSECAG00000014145	TLL2	tolloid like 2 [Source:VGNC Symbol;Acc:VGNC:24134]
14	Up	ENSECAG00000014579	INMT	indolethylamine N-methyltransferase [Source:HGNC Symbol;Acc:HGNC:6069]
15	Up	ENSECAG00000015826	RRAGD	Ras related GTP binding D [Source:VGNC Symbol;Acc:VGNC:22578]
16	Up	ENSECAG00000016316	SMCR8	SMCR8-C9orf72 complex subunit [Source:VGNC Symbol;Acc:VGNC:58469]
17	Up	ENSECAG00000016969	STRA6	signaling receptor and transporter of retinol STRA6 [Source:VGNC Symbol;Acc:VGNC:23712]
18	Up	ENSECAG00000019472	FBXO10	F-box protein 10 [Source:VGNC Symbol;Acc:VGNC:53300]
19	Up	ENSECAG00000019837	PIK3R1	phosphoinositide-3-kinase regulatory subunit 1 [Source:VGNC Symbol;Acc:VGNC:21451]
20	Up	ENSECAG00000020193	TGFBI	transforming growth factor beta induced [Source:VGNC Symbol;Acc:VGNC:24055]
21	Up	ENSECAG00000022408	CD244	CD244 molecule [Source:VGNC Symbol;Acc:VGNC:58143]
22	Up	ENSECAG00000023535	PKDCC	protein kinase domain containing, cytoplasmic [Source:VGNC Symbol;Acc:VGNC:51387]
23	Up	ENSECAG00000027909	ENSECAG00000027909	None
24	Up	ENSECAG00000047101	ENSECAG00000047101	None
Downregulated gene only after hypoxic exercise
No.	Regulation	Ensembl ID	Gene symbol	description
1	Down	ENSECAG00000000662	HMGCLL1	3-hydroxymethyl-3-methylglutaryl-CoA lyase like 1 [Source:VGNC Symbol;Acc:VGNC:18806]
2	Down	ENSECAG00000003291	AMIGO1	adhesion molecule with Ig like domain 1 [Source:VGNC Symbol;Acc:VGNC:15277]
3	Down	ENSECAG00000005486	DCP2	decapping mRNA 2 [Source:VGNC Symbol;Acc:VGNC:17048]
4	Down	ENSECAG00000006052	PIGL	phosphatidylinositol glycan anchor biosynthesis class L [Source:VGNC Symbol;Acc:VGNC:21426]
5	Down	ENSECAG00000006567	SLITRK4	SLIT and NTRK like family member 4 [Source:VGNC Symbol;Acc:VGNC:23303]
6	Down	ENSECAG00000008187	PLK4	polo like kinase 4 [Source:VGNC Symbol;Acc:VGNC:21582]
7	Down	ENSECAG00000009131	OMA1	OMA1 zinc metallopeptidase [Source:VGNC Symbol;Acc:VGNC:21031]
8	Down	ENSECAG00000011448	SENP7	SUMO specific peptidase 7 [Source:VGNC Symbol;Acc:VGNC:52435]
9	Down	ENSECAG00000012982	MAGI3	membrane associated guanylate kinase, WW and PDZ domain containing 3 [Source:VGNC Symbol;Acc:VGNC:58669]
10	Down	ENSECAG00000015516	APBA2	amyloid beta protein binding family A member 2 [Source:VGNC Symbol;Acc:VGNC:15397]
11	Down	ENSECAG00000015922	MBOAT2	membrane bound O-acyltransferase domain containing 2 [Source:VGNC Symbol;Acc:VGNC:51337]
12	Down	ENSECAG00000016605	NR3C2	nuclear receptor subfamily 3 group C member 2 [Source:VGNC Symbol;Acc:VGNC:20870]
13	Down	ENSECAG00000016878	CCDC63	coiled-coil domain containing 63 [Source:VGNC Symbol;Acc:VGNC:50927]
14	Down	ENSECAG00000017912	CSGALNACT1	chondroitin sulfate N-acetylgalactosaminyltransferase 1 [Source:VGNC Symbol;Acc:VGNC:16900]
15	Down	ENSECAG00000020505	GDF11	growth differentiation factor 11 [Source:VGNC Symbol;Acc:VGNC:18288]
16	Down	ENSECAG00000024271	TEX9	testis expressed 9 [Source:VGNC Symbol;Acc:VGNC:24026]
17	Down	ENSECAG00000024677	SIDT1	SID1 transmembrane family member 1 [Source:VGNC Symbol;Acc:VGNC:22975]
18	Down	ENSECAG00000036921	ENSECAG00000036921	None
19	Down	ENSECAG00000040980	ENSECAG00000040980	None
20	Down	ENSECAG00000044520	ENSECAG00000044520	None
21	Down	ENSECAG00000051764	ENSECAG00000051764	None
22	Down	ENSECAG00000052043	ENSECAG00000052043	None
23	Down	ENSECAG00000059773	ENSECAG00000059773	None
