# Supplementary material for: Effects of hypoxia and hyperoxia on exercise-induced metabolomic and transcriptomic profiles in equine skeletal muscle
Source: J Exp Biol. 2025 Dec 17;228(24):jeb250956. doi: 10.1242/jeb.250956 (PMC12752499; doi:10.1242/jeb.250956)
Supplement: Table S8. Gene sets altered after normoxic exercise [file jexbio-228-250956-TableS8.xlsx]

## Sheet: TS8 Gene sets (Normoxia)
Table S8. Gene sets altered after normoxic exercise
The top 30 up- and down-regulated gene sets based on the gene ontology biological process (GOBP) following normoxic exercise
No.	group	FDR	nGenes	Pathway size	Fold enriched	Pathway	URL	Genes
1	Upregulated	3.32e-22	276	1755	1.81408	Response to external stimulus	http://amigo.geneontology.org/amigo/term/GO:0009605	ENSECAG00000008347, ENSECAG00000009306, ENSECAG00000009402, ENSECAG00000009625, ENSECAG00000009742, ENSECAG00000010789, ENSECAG00000012481, ENSECAG00000013763, ENSECAG00000014891, ENSECAG00000019993, ENSECAG00000020292, ENSECAG00000022447, ENSECAG00000022992, ENSECAG00000030548, ENSECAG00000034282, ENSECAG00000038866, ENSECAG00000000022, ENSECAG00000000074, ENSECAG00000000173, ENSECAG00000000214,…
2	Upregulated	1.44e-21	293	1850	1.75086	Immune system process	http://amigo.geneontology.org/amigo/term/GO:0002376	ENSECAG00000006153, ENSECAG00000006647, ENSECAG00000009306, ENSECAG00000009402, ENSECAG00000009625, ENSECAG00000009742, ENSECAG00000009794, ENSECAG00000010789, ENSECAG00000012222, ENSECAG00000012481, ENSECAG00000013763, ENSECAG00000018028, ENSECAG00000019932, ENSECAG00000022853, ENSECAG00000022992, ENSECAG00000030548, ENSECAG00000033827, ENSECAG00000034282, ENSECAG00000038866, ENSECAG00000000051,…
3	Upregulated	3.55e-20	136	566	2.38553	Response to cytokine	http://amigo.geneontology.org/amigo/term/GO:0034097	ENSECAG00000006776, ENSECAG00000008745, ENSECAG00000012222, ENSECAG00000013763, ENSECAG00000022992, ENSECAG00000030548, ENSECAG00000034282, ENSECAG00000036115, ENSECAG00000037376, ENSECAG00000000214, ENSECAG00000000591, ENSECAG00000000874, ENSECAG00000001141, ENSECAG00000001249, ENSECAG00000001509, ENSECAG00000001774, ENSECAG00000002111, ENSECAG00000002250, ENSECAG00000002437, ENSECAG00000002866,…
4	Upregulated	4.33e-20	177	1033	2.08807	Defense response	http://amigo.geneontology.org/amigo/term/GO:0006952	ENSECAG00000006153, ENSECAG00000008347, ENSECAG00000009306, ENSECAG00000009625, ENSECAG00000010789, ENSECAG00000012481, ENSECAG00000013763, ENSECAG00000016330, ENSECAG00000018028, ENSECAG00000021580, ENSECAG00000022992, ENSECAG00000030548, ENSECAG00000033827, ENSECAG00000034282, ENSECAG00000038866, ENSECAG00000000051, ENSECAG00000000074, ENSECAG00000000173, ENSECAG00000000214, ENSECAG00000000591,…
5	Upregulated	4.33e-20	371	2724	1.57595	Response to chemical	http://amigo.geneontology.org/amigo/term/GO:0042221	ENSECAG00000004264, ENSECAG00000005675, ENSECAG00000006776, ENSECAG00000008347, ENSECAG00000008745, ENSECAG00000009402, ENSECAG00000012222, ENSECAG00000013763, ENSECAG00000014780, ENSECAG00000014891, ENSECAG00000015597, ENSECAG00000019993, ENSECAG00000022307, ENSECAG00000022447, ENSECAG00000022992, ENSECAG00000023642, ENSECAG00000030548, ENSECAG00000034282, ENSECAG00000036115, ENSECAG00000037376,…
6	Upregulated	1.45e-19	126	518	2.43113	Cellular response to cytokine stimulus	http://amigo.geneontology.org/amigo/term/GO:0071345	ENSECAG00000006776, ENSECAG00000008745, ENSECAG00000012222, ENSECAG00000022992, ENSECAG00000030548, ENSECAG00000034282, ENSECAG00000036115, ENSECAG00000037376, ENSECAG00000000214, ENSECAG00000000591, ENSECAG00000000874, ENSECAG00000001141, ENSECAG00000001249, ENSECAG00000001509, ENSECAG00000001774, ENSECAG00000002250, ENSECAG00000002437, ENSECAG00000002866, ENSECAG00000002867, ENSECAG00000004945,…
7	Upregulated	1.32e-18	299	1871	1.65673	Response to organic substance	http://amigo.geneontology.org/amigo/term/GO:0010033	ENSECAG00000004264, ENSECAG00000006776, ENSECAG00000008745, ENSECAG00000009402, ENSECAG00000012222, ENSECAG00000013763, ENSECAG00000014780, ENSECAG00000022307, ENSECAG00000022992, ENSECAG00000023642, ENSECAG00000030548, ENSECAG00000034282, ENSECAG00000036115, ENSECAG00000037376, ENSECAG00000000105, ENSECAG00000000136, ENSECAG00000000214, ENSECAG00000000591, ENSECAG00000000607, ENSECAG00000000626,…
8	Upregulated	1.86e-18	310	1970	1.63227	Cellular response to chemical stimulus	http://amigo.geneontology.org/amigo/term/GO:0070887	ENSECAG00000004264, ENSECAG00000005675, ENSECAG00000006776, ENSECAG00000008347, ENSECAG00000008745, ENSECAG00000009402, ENSECAG00000012222, ENSECAG00000014780, ENSECAG00000015597, ENSECAG00000022307, ENSECAG00000022992, ENSECAG00000023642, ENSECAG00000030548, ENSECAG00000034282, ENSECAG00000036115, ENSECAG00000037376, ENSECAG00000000105, ENSECAG00000000136, ENSECAG00000000214, ENSECAG00000000307,…
9	Upregulated	7.76e-18	260	1552	1.71541	Cellular response to organic substance	http://amigo.geneontology.org/amigo/term/GO:0071310	ENSECAG00000004264, ENSECAG00000006776, ENSECAG00000008745, ENSECAG00000009402, ENSECAG00000012222, ENSECAG00000014780, ENSECAG00000022307, ENSECAG00000022992, ENSECAG00000023642, ENSECAG00000030548, ENSECAG00000034282, ENSECAG00000036115, ENSECAG00000037376, ENSECAG00000000105, ENSECAG00000000136, ENSECAG00000000214, ENSECAG00000000591, ENSECAG00000000607, ENSECAG00000000626, ENSECAG00000000874,…
10	Upregulated	6.08e-16	568	4417	1.33218	Positive regulation of biological process	http://amigo.geneontology.org/amigo/term/GO:0048518	ENSECAG00000000074, ENSECAG00000002142, ENSECAG00000006153, ENSECAG00000007240, ENSECAG00000008927, ENSECAG00000009306, ENSECAG00000009402, ENSECAG00000009625, ENSECAG00000009742, ENSECAG00000009794, ENSECAG00000010394, ENSECAG00000010789, ENSECAG00000012464, ENSECAG00000012481, ENSECAG00000012570, ENSECAG00000013251, ENSECAG00000014780, ENSECAG00000016922, ENSECAG00000019626, ENSECAG00000019932,…
11	Upregulated	8.97e-16	143	721	2.07628	Cell activation	http://amigo.geneontology.org/amigo/term/GO:0001775	ENSECAG00000009306, ENSECAG00000009625, ENSECAG00000012481, ENSECAG00000019932, ENSECAG00000022853, ENSECAG00000000214, ENSECAG00000000400, ENSECAG00000000458, ENSECAG00000000591, ENSECAG00000000626, ENSECAG00000001445, ENSECAG00000001774, ENSECAG00000002211, ENSECAG00000002437, ENSECAG00000002867, ENSECAG00000003315, ENSECAG00000003495, ENSECAG00000003954, ENSECAG00000004906, ENSECAG00000004945,…
12	Upregulated	3.92e-15	172	1090	1.89279	Immune response	http://amigo.geneontology.org/amigo/term/GO:0006955	ENSECAG00000006153, ENSECAG00000009306, ENSECAG00000009625, ENSECAG00000009742, ENSECAG00000009794, ENSECAG00000010789, ENSECAG00000012222, ENSECAG00000012481, ENSECAG00000013763, ENSECAG00000018028, ENSECAG00000022853, ENSECAG00000022992, ENSECAG00000030548, ENSECAG00000033827, ENSECAG00000034282, ENSECAG00000038866, ENSECAG00000000051, ENSECAG00000000173, ENSECAG00000000214, ENSECAG00000000458,…
13	Upregulated	3.92e-15	154	921	1.97799	Response to biotic stimulus	http://amigo.geneontology.org/amigo/term/GO:0009607	ENSECAG00000008347, ENSECAG00000009306, ENSECAG00000009625, ENSECAG00000009742, ENSECAG00000010789, ENSECAG00000013763, ENSECAG00000022992, ENSECAG00000030548, ENSECAG00000034282, ENSECAG00000038866, ENSECAG00000000214, ENSECAG00000000591, ENSECAG00000000642, ENSECAG00000001445, ENSECAG00000001774, ENSECAG00000002867, ENSECAG00000003368, ENSECAG00000003495, ENSECAG00000004523, ENSECAG00000004572,…
14	Upregulated	3.92e-15	149	888	2.00265	Response to external biotic stimulus	http://amigo.geneontology.org/amigo/term/GO:0043207	ENSECAG00000008347, ENSECAG00000009306, ENSECAG00000009625, ENSECAG00000009742, ENSECAG00000010789, ENSECAG00000013763, ENSECAG00000022992, ENSECAG00000030548, ENSECAG00000034282, ENSECAG00000038866, ENSECAG00000000214, ENSECAG00000000591, ENSECAG00000000642, ENSECAG00000001445, ENSECAG00000001774, ENSECAG00000002867, ENSECAG00000003368, ENSECAG00000003495, ENSECAG00000004523, ENSECAG00000004572,…
15	Upregulated	3.92e-15	149	887	2.00265	Response to other organism	http://amigo.geneontology.org/amigo/term/GO:0051707	ENSECAG00000008347, ENSECAG00000009306, ENSECAG00000009625, ENSECAG00000009742, ENSECAG00000010789, ENSECAG00000013763, ENSECAG00000022992, ENSECAG00000030548, ENSECAG00000034282, ENSECAG00000038866, ENSECAG00000000214, ENSECAG00000000591, ENSECAG00000000642, ENSECAG00000001445, ENSECAG00000001774, ENSECAG00000002867, ENSECAG00000003368, ENSECAG00000003495, ENSECAG00000004523, ENSECAG00000004572,…
16	Upregulated	5.12e-15	176	974	1.86814	Positive regulation of multicellular organismal process	http://amigo.geneontology.org/amigo/term/GO:0051240	ENSECAG00000009402, ENSECAG00000012481, ENSECAG00000025148, ENSECAG00000032992, ENSECAG00000000105, ENSECAG00000000136, ENSECAG00000000173, ENSECAG00000000626, ENSECAG00000001087, ENSECAG00000001445, ENSECAG00000001509, ENSECAG00000001774, ENSECAG00000001870, ENSECAG00000001963, ENSECAG00000002264, ENSECAG00000002867, ENSECAG00000003049, ENSECAG00000003368, ENSECAG00000003462, ENSECAG00000003761,…
17	Upregulated	5.47e-15	204	1161	1.76772	Apoptotic process	http://amigo.geneontology.org/amigo/term/GO:0006915	ENSECAG00000007240, ENSECAG00000007476, ENSECAG00000008927, ENSECAG00000012481, ENSECAG00000012570, ENSECAG00000023642, ENSECAG00000032970, ENSECAG00000033890, ENSECAG00000000060, ENSECAG00000000266, ENSECAG00000000458, ENSECAG00000000591, ENSECAG00000000607, ENSECAG00000000626, ENSECAG00000000642, ENSECAG00000001141, ENSECAG00000001249, ENSECAG00000001509, ENSECAG00000001774, ENSECAG00000001900,…
18	Upregulated	5.97e-15	131	641	2.10244	Leukocyte activation	http://amigo.geneontology.org/amigo/term/GO:0045321	ENSECAG00000009306, ENSECAG00000009625, ENSECAG00000012481, ENSECAG00000019932, ENSECAG00000022853, ENSECAG00000000214, ENSECAG00000000400, ENSECAG00000000458, ENSECAG00000000591, ENSECAG00000000626, ENSECAG00000001445, ENSECAG00000001774, ENSECAG00000002211, ENSECAG00000002437, ENSECAG00000002867, ENSECAG00000003315, ENSECAG00000003495, ENSECAG00000004906, ENSECAG00000004945, ENSECAG00000005814,…
19	Upregulated	8.34e-15	209	1205	1.74487	Programmed cell death	http://amigo.geneontology.org/amigo/term/GO:0012501	ENSECAG00000007240, ENSECAG00000007476, ENSECAG00000008927, ENSECAG00000012481, ENSECAG00000012570, ENSECAG00000023642, ENSECAG00000032970, ENSECAG00000033890, ENSECAG00000000060, ENSECAG00000000266, ENSECAG00000000458, ENSECAG00000000591, ENSECAG00000000607, ENSECAG00000000626, ENSECAG00000000642, ENSECAG00000001141, ENSECAG00000001249, ENSECAG00000001509, ENSECAG00000001774, ENSECAG00000001900,…
20	Upregulated	1.16e-14	163	990	1.9048	Biological process involved in interspecies interaction between organisms	http://amigo.geneontology.org/amigo/term/GO:0044419	ENSECAG00000008347, ENSECAG00000009306, ENSECAG00000009625, ENSECAG00000009742, ENSECAG00000010789, ENSECAG00000013763, ENSECAG00000022992, ENSECAG00000030548, ENSECAG00000034282, ENSECAG00000038866, ENSECAG00000000214, ENSECAG00000000591, ENSECAG00000000642, ENSECAG00000001445, ENSECAG00000001774, ENSECAG00000002867, ENSECAG00000003368, ENSECAG00000003495, ENSECAG00000004523, ENSECAG00000004572,…
21	Upregulated	1.31e-14	283	1859	1.57613	Regulation of multicellular organismal process	http://amigo.geneontology.org/amigo/term/GO:0051239	ENSECAG00000006647, ENSECAG00000008923, ENSECAG00000009402, ENSECAG00000012481, ENSECAG00000019932, ENSECAG00000025148, ENSECAG00000032992, ENSECAG00000000105, ENSECAG00000000136, ENSECAG00000000173, ENSECAG00000000545, ENSECAG00000000626, ENSECAG00000001087, ENSECAG00000001445, ENSECAG00000001509, ENSECAG00000001774, ENSECAG00000001870, ENSECAG00000001963, ENSECAG00000002250, ENSECAG00000002264,…
22	Upregulated	6.39e-14	175	977	1.82189	Regulation of programmed cell death	http://amigo.geneontology.org/amigo/term/GO:0043067	ENSECAG00000007240, ENSECAG00000012570, ENSECAG00000023642, ENSECAG00000032970, ENSECAG00000033890, ENSECAG00000000060, ENSECAG00000000266, ENSECAG00000000458, ENSECAG00000000626, ENSECAG00000000642, ENSECAG00000001141, ENSECAG00000001249, ENSECAG00000001509, ENSECAG00000001900, ENSECAG00000002212, ENSECAG00000002250, ENSECAG00000002264, ENSECAG00000003315, ENSECAG00000003621, ENSECAG00000005229,…
23	Upregulated	6.88e-14	218	1299	1.687	Cell death	http://amigo.geneontology.org/amigo/term/GO:0008219	ENSECAG00000007240, ENSECAG00000007476, ENSECAG00000008927, ENSECAG00000012481, ENSECAG00000012570, ENSECAG00000021580, ENSECAG00000023642, ENSECAG00000032970, ENSECAG00000033890, ENSECAG00000000060, ENSECAG00000000171, ENSECAG00000000266, ENSECAG00000000458, ENSECAG00000000591, ENSECAG00000000607, ENSECAG00000000626, ENSECAG00000000642, ENSECAG00000001141, ENSECAG00000001249, ENSECAG00000001509,…
24	Upregulated	7.47e-14	171	951	1.833	Regulation of apoptotic process	http://amigo.geneontology.org/amigo/term/GO:0042981	ENSECAG00000007240, ENSECAG00000012570, ENSECAG00000023642, ENSECAG00000032970, ENSECAG00000033890, ENSECAG00000000060, ENSECAG00000000266, ENSECAG00000000458, ENSECAG00000000626, ENSECAG00000000642, ENSECAG00000001141, ENSECAG00000001249, ENSECAG00000001509, ENSECAG00000001900, ENSECAG00000002212, ENSECAG00000002250, ENSECAG00000002264, ENSECAG00000003315, ENSECAG00000003621, ENSECAG00000005229,…
25	Upregulated	2.89e-13	514	3996	1.32311	Positive regulation of cellular process	http://amigo.geneontology.org/amigo/term/GO:0048522	ENSECAG00000000074, ENSECAG00000002142, ENSECAG00000007240, ENSECAG00000008927, ENSECAG00000009306, ENSECAG00000009402, ENSECAG00000009625, ENSECAG00000009742, ENSECAG00000010394, ENSECAG00000010789, ENSECAG00000012481, ENSECAG00000012570, ENSECAG00000013251, ENSECAG00000014780, ENSECAG00000016922, ENSECAG00000021580, ENSECAG00000021602, ENSECAG00000021613, ENSECAG00000022853, ENSECAG00000022992,…
26	Upregulated	5.26e-13	351	2479	1.44642	Positive regulation of macromolecule metabolic process	http://amigo.geneontology.org/amigo/term/GO:0010604	ENSECAG00000008927, ENSECAG00000009402, ENSECAG00000010789, ENSECAG00000012464, ENSECAG00000012481, ENSECAG00000013251, ENSECAG00000014780, ENSECAG00000019626, ENSECAG00000019932, ENSECAG00000021602, ENSECAG00000021613, ENSECAG00000000136, ENSECAG00000000171, ENSECAG00000000173, ENSECAG00000000248, ENSECAG00000000266, ENSECAG00000000307, ENSECAG00000000466, ENSECAG00000000545, ENSECAG00000000591,…
27	Upregulated	1.06e-12	274	1919	1.53784	Cell surface receptor signaling pathway	http://amigo.geneontology.org/amigo/term/GO:0007166	ENSECAG00000004264, ENSECAG00000006153, ENSECAG00000006776, ENSECAG00000007240, ENSECAG00000008098, ENSECAG00000008745, ENSECAG00000008927, ENSECAG00000009306, ENSECAG00000009402, ENSECAG00000009625, ENSECAG00000011072, ENSECAG00000012222, ENSECAG00000012481, ENSECAG00000013070, ENSECAG00000014666, ENSECAG00000019975, ENSECAG00000022853, ENSECAG00000022992, ENSECAG00000023061, ENSECAG00000030548,…
28	Upregulated	1.13e-12	205	1313	1.67602	Locomotion	http://amigo.geneontology.org/amigo/term/GO:0040011	ENSECAG00000008347, ENSECAG00000009402, ENSECAG00000014666, ENSECAG00000014891, ENSECAG00000015126, ENSECAG00000019993, ENSECAG00000020234, ENSECAG00000022447, ENSECAG00000022789, ENSECAG00000022992, ENSECAG00000023061, ENSECAG00000034282, ENSECAG00000039301, ENSECAG00000000022, ENSECAG00000000105, ENSECAG00000000136, ENSECAG00000000400, ENSECAG00000000626, ENSECAG00000000794, ENSECAG00000000982,…
29	Upregulated	1.21e-12	178	1045	1.75426	Cell migration	http://amigo.geneontology.org/amigo/term/GO:0016477	ENSECAG00000008347, ENSECAG00000009402, ENSECAG00000014666, ENSECAG00000015126, ENSECAG00000020234, ENSECAG00000022992, ENSECAG00000023061, ENSECAG00000034282, ENSECAG00000039301, ENSECAG00000000022, ENSECAG00000000105, ENSECAG00000000136, ENSECAG00000000400, ENSECAG00000000626, ENSECAG00000000982, ENSECAG00000001167, ENSECAG00000001317, ENSECAG00000001700, ENSECAG00000001716, ENSECAG00000001774,…
30	Upregulated	1.57e-12	371	2679	1.41531	Positive regulation of metabolic process	http://amigo.geneontology.org/amigo/term/GO:0009893	ENSECAG00000008927, ENSECAG00000009402, ENSECAG00000010789, ENSECAG00000012464, ENSECAG00000012481, ENSECAG00000013251, ENSECAG00000014780, ENSECAG00000019626, ENSECAG00000019932, ENSECAG00000021602, ENSECAG00000021613, ENSECAG00000000136, ENSECAG00000000171, ENSECAG00000000173, ENSECAG00000000248, ENSECAG00000000266, ENSECAG00000000307, ENSECAG00000000466, ENSECAG00000000545, ENSECAG00000000591,…
The top 30 up- and down-regulated gene sets based on the Kyoto Encyclopedia of Genes and Genomes (KEGG) following normoxic exercise
No.	group	FDR	nGenes	Pathway size	Fold enriched	Pathway	URL	Genes
1	Upregulated	5.54e-13	63	271	2.79198	Cytokine-cytokine receptor interaction	http://www.genome.jp/kegg-bin/show_pathway?ecb04060	ENSECAG00000000288, ENSECAG00000011671, ENSECAG00000008668, ENSECAG00000012742, ENSECAG00000017676, ENSECAG00000022448, ENSECAG00000009732, ENSECAG00000010560, ENSECAG00000016482, ENSECAG00000024671, ENSECAG00000027864, ENSECAG00000000051, ENSECAG00000015342, ENSECAG00000014513, ENSECAG00000000214, ENSECAG00000041678, ENSECAG00000014973, ENSECAG00000019750, ENSECAG00000021201, ENSECAG00000007359,…
2	Upregulated	1.35e-07	28	73	3.39303	Ribosome biogenesis in eukaryotes	http://www.genome.jp/kegg-bin/show_pathway?ecb03008	ENSECAG00000021443, ENSECAG00000007914, ENSECAG00000023748, ENSECAG00000010701, ENSECAG00000008068, ENSECAG00000014421, ENSECAG00000024236, ENSECAG00000008261, ENSECAG00000011621, ENSECAG00000006575, ENSECAG00000014850, ENSECAG00000023524, ENSECAG00000014176, ENSECAG00000013624, ENSECAG00000023221, ENSECAG00000018441, ENSECAG00000019299, ENSECAG00000011830, ENSECAG00000021299, ENSECAG00000024696,…
3	Upregulated	7.2e-07	37	121	2.6326	Osteoclast differentiation	http://www.genome.jp/kegg-bin/show_pathway?ecb04380	ENSECAG00000017625, ENSECAG00000011671, ENSECAG00000000051, ENSECAG00000011895, ENSECAG00000014800, ENSECAG00000007240, ENSECAG00000041678, ENSECAG00000001249, ENSECAG00000024457, ENSECAG00000014260, ENSECAG00000040744, ENSECAG00000023092, ENSECAG00000012768, ENSECAG00000031571, ENSECAG00000013763, ENSECAG00000023420, ENSECAG00000021603, ENSECAG00000016330, ENSECAG00000024389, ENSECAG00000010260,…
4	Upregulated	7.2e-07	51	207	2.23463	Lipid and atherosclerosis	http://www.genome.jp/kegg-bin/show_pathway?ecb05417	ENSECAG00000010918, ENSECAG00000018028, ENSECAG00000008423, ENSECAG00000010610, ENSECAG00000016439, ENSECAG00000022197, ENSECAG00000010560, ENSECAG00000019445, ENSECAG00000016482, ENSECAG00000024671, ENSECAG00000000051, ENSECAG00000015342, ENSECAG00000001037, ENSECAG00000033016, ENSECAG00000014260, ENSECAG00000012862, ENSECAG00000020535, ENSECAG00000022242, ENSECAG00000017223, ENSECAG00000001774,…
5	Upregulated	3.29e-06	23	82	3.30327	Viral protein interaction with cytokine and cytokine receptor	http://www.genome.jp/kegg-bin/show_pathway?ecb04061	ENSECAG00000012742, ENSECAG00000010560, ENSECAG00000016482, ENSECAG00000015342, ENSECAG00000000214, ENSECAG00000019750, ENSECAG00000007359, ENSECAG00000006595, ENSECAG00000012481, ENSECAG00000012702, ENSECAG00000024512, ENSECAG00000022992, ENSECAG00000024640, ENSECAG00000016330, ENSECAG00000000458, ENSECAG00000040031, ENSECAG00000004945, ENSECAG00000016033, ENSECAG00000018057, ENSECAG00000017715,…
6	Upregulated	5.99e-06	32	108	2.61238	TNF signaling pathway	http://www.genome.jp/kegg-bin/show_pathway?ecb04668	ENSECAG00000008423, ENSECAG00000012742, ENSECAG00000022197, ENSECAG00000010560, ENSECAG00000019445, ENSECAG00000016482, ENSECAG00000000051, ENSECAG00000014800, ENSECAG00000001249, ENSECAG00000014260, ENSECAG00000022242, ENSECAG00000037175, ENSECAG00000012481, ENSECAG00000013081, ENSECAG00000013763, ENSECAG00000023420, ENSECAG00000013883, ENSECAG00000017005, ENSECAG00000016330, ENSECAG00000017794,…
7	Upregulated	1.39e-05	25	86	2.89384	IL-17 signaling pathway	http://www.genome.jp/kegg-bin/show_pathway?ecb04657	ENSECAG00000008668, ENSECAG00000010610, ENSECAG00000012742, ENSECAG00000008347, ENSECAG00000022197, ENSECAG00000009732, ENSECAG00000010560, ENSECAG00000019445, ENSECAG00000016482, ENSECAG00000000051, ENSECAG00000015342, ENSECAG00000014260, ENSECAG00000023092, ENSECAG00000037175, ENSECAG00000017077, ENSECAG00000013081, ENSECAG00000013763, ENSECAG00000023420, ENSECAG00000024935, ENSECAG00000010117,…
8	Upregulated	3.52e-05	40	185	2.16937	Transcriptional misregulation in cancer	http://www.genome.jp/kegg-bin/show_pathway?ecb05202	ENSECAG00000000288, ENSECAG00000015768, ENSECAG00000019445, ENSECAG00000016482, ENSECAG00000011496, ENSECAG00000015342, ENSECAG00000007571, ENSECAG00000002212, ENSECAG00000024457, ENSECAG00000010667, ENSECAG00000003462, ENSECAG00000013604, ENSECAG00000020535, ENSECAG00000017223, ENSECAG00000023358, ENSECAG00000023399, ENSECAG00000038632, ENSECAG00000013081, ENSECAG00000013763, ENSECAG00000016099,…
9	Upregulated	6.29e-05	35	164	2.24332	JAK-STAT signaling pathway	http://www.genome.jp/kegg-bin/show_pathway?ecb04630	ENSECAG00000008668, ENSECAG00000016439, ENSECAG00000009732, ENSECAG00000016482, ENSECAG00000024671, ENSECAG00000008705, ENSECAG00000001249, ENSECAG00000019750, ENSECAG00000007359, ENSECAG00000012328, ENSECAG00000017223, ENSECAG00000020563, ENSECAG00000019875, ENSECAG00000018823, ENSECAG00000038632, ENSECAG00000019115, ENSECAG00000014511, ENSECAG00000024016, ENSECAG00000010260, ENSECAG00000021543,…
10	Upregulated	6.29e-05	17	49	3.3806	Malaria	http://www.genome.jp/kegg-bin/show_pathway?ecb05144	ENSECAG00000010918, ENSECAG00000018028, ENSECAG00000011671, ENSECAG00000008423, ENSECAG00000008668, ENSECAG00000016482, ENSECAG00000024671, ENSECAG00000000051, ENSECAG00000031859, ENSECAG00000015342, ENSECAG00000041678, ENSECAG00000001774, ENSECAG00000023061, ENSECAG00000000874, ENSECAG00000008923, ENSECAG00000013883, ENSECAG00000010339
11	Upregulated	0.000226	26	102	2.42943	NF-kappa B signaling pathway	http://www.genome.jp/kegg-bin/show_pathway?ecb04064	ENSECAG00000010560, ENSECAG00000000051, ENSECAG00000015342, ENSECAG00000014800, ENSECAG00000007240, ENSECAG00000012862, ENSECAG00000017223, ENSECAG00000001774, ENSECAG00000023399, ENSECAG00000037175, ENSECAG00000013763, ENSECAG00000022992, ENSECAG00000023420, ENSECAG00000013883, ENSECAG00000016330, ENSECAG00000000458, ENSECAG00000009168, ENSECAG00000004791, ENSECAG00000010339, ENSECAG00000015042,…
12	Upregulated	0.000226	31	139	2.22611	Alcoholic liver disease	http://www.genome.jp/kegg-bin/show_pathway?ecb04936	ENSECAG00000022197, ENSECAG00000012659, ENSECAG00000010560, ENSECAG00000016482, ENSECAG00000024671, ENSECAG00000000051, ENSECAG00000015342, ENSECAG00000014800, ENSECAG00000002212, ENSECAG00000019802, ENSECAG00000022242, ENSECAG00000001774, ENSECAG00000037175, ENSECAG00000017077, ENSECAG00000009164, ENSECAG00000019125, ENSECAG00000013763, ENSECAG00000023420, ENSECAG00000016330, ENSECAG00000024935,…
13	Upregulated	0.000527	57	294	1.70681	MAPK signaling pathway	http://www.genome.jp/kegg-bin/show_pathway?ecb04010	ENSECAG00000016394, ENSECAG00000009402, ENSECAG00000011671, ENSECAG00000022197, ENSECAG00000000051, ENSECAG00000014800, ENSECAG00000041678, ENSECAG00000022525, ENSECAG00000021505, ENSECAG00000001037, ENSECAG00000033016, ENSECAG00000007242, ENSECAG00000014260, ENSECAG00000015894, ENSECAG00000024331, ENSECAG00000020535, ENSECAG00000022242, ENSECAG00000007650, ENSECAG00000001774, ENSECAG00000023399,…
14	Upregulated	0.000761	33	141	2.0312	Apoptosis	http://www.genome.jp/kegg-bin/show_pathway?ecb04210	ENSECAG00000015935, ENSECAG00000022197, ENSECAG00000018600, ENSECAG00000014800, ENSECAG00000014260, ENSECAG00000033690, ENSECAG00000020535, ENSECAG00000017223, ENSECAG00000019875, ENSECAG00000018823, ENSECAG00000023399, ENSECAG00000013763, ENSECAG00000011097, ENSECAG00000024512, ENSECAG00000023420, ENSECAG00000016330, ENSECAG00000009168, ENSECAG00000007210, ENSECAG00000008126, ENSECAG00000032970,…
15	Upregulated	0.000761	43	199	1.84247	Proteoglycans in cancer	http://www.genome.jp/kegg-bin/show_pathway?ecb05205	ENSECAG00000018028, ENSECAG00000017625, ENSECAG00000009402, ENSECAG00000015935, ENSECAG00000011671, ENSECAG00000022127, ENSECAG00000016439, ENSECAG00000022197, ENSECAG00000010267, ENSECAG00000018600, ENSECAG00000041678, ENSECAG00000013604, ENSECAG00000032992, ENSECAG00000014975, ENSECAG00000013081, ENSECAG00000008923, ENSECAG00000015006, ENSECAG00000015849, ENSECAG00000018333, ENSECAG00000015460,…
16	Upregulated	0.000772	17	64	2.80518	Inflammatory bowel disease	http://www.genome.jp/kegg-bin/show_pathway?ecb05321	ENSECAG00000020259, ENSECAG00000011671, ENSECAG00000016439, ENSECAG00000009732, ENSECAG00000016482, ENSECAG00000024671, ENSECAG00000000051, ENSECAG00000008705, ENSECAG00000000214, ENSECAG00000041678, ENSECAG00000013763, ENSECAG00000017005, ENSECAG00000023727, ENSECAG00000019322, ENSECAG00000010339, ENSECAG00000015042, ENSECAG00000009347
17	Upregulated	0.000921	85	524	1.49482	Pathways in cancer	http://www.genome.jp/kegg-bin/show_pathway?ecb05200	ENSECAG00000009402, ENSECAG00000020259, ENSECAG00000011671, ENSECAG00000010610, ENSECAG00000016439, ENSECAG00000017676, ENSECAG00000000303, ENSECAG00000022197, ENSECAG00000009732, ENSECAG00000016482, ENSECAG00000024671, ENSECAG00000015342, ENSECAG00000008705, ENSECAG00000041678, ENSECAG00000002212, ENSECAG00000019451, ENSECAG00000024457, ENSECAG00000014260, ENSECAG00000019750, ENSECAG00000021201,…
18	Upregulated	0.00107	26	107	2.19177	Th17 cell differentiation	http://www.genome.jp/kegg-bin/show_pathway?ecb04659	ENSECAG00000020259, ENSECAG00000011671, ENSECAG00000016439, ENSECAG00000016482, ENSECAG00000000051, ENSECAG00000016808, ENSECAG00000008705, ENSECAG00000014260, ENSECAG00000019750, ENSECAG00000003462, ENSECAG00000012328, ENSECAG00000023358, ENSECAG00000013763, ENSECAG00000023420, ENSECAG00000015597, ENSECAG00000019322, ENSECAG00000019914, ENSECAG00000015042, ENSECAG00000005083, ENSECAG00000016033,…
19	Upregulated	0.00115	20	73	2.46206	Pertussis	http://www.genome.jp/kegg-bin/show_pathway?ecb05133	ENSECAG00000012742, ENSECAG00000022197, ENSECAG00000016482, ENSECAG00000024671, ENSECAG00000000051, ENSECAG00000015342, ENSECAG00000014260, ENSECAG00000001774, ENSECAG00000023061, ENSECAG00000015449, ENSECAG00000013763, ENSECAG00000019900, ENSECAG00000010087, ENSECAG00000004791, ENSECAG00000017794, ENSECAG00000024979, ENSECAG00000023727, ENSECAG00000010339, ENSECAG00000015042, ENSECAG00000030024
20	Upregulated	0.00115	17	59	2.69068	Legionellosis	http://www.genome.jp/kegg-bin/show_pathway?ecb05134	ENSECAG00000018028, ENSECAG00000022197, ENSECAG00000010560, ENSECAG00000016482, ENSECAG00000024671, ENSECAG00000000051, ENSECAG00000015342, ENSECAG00000001037, ENSECAG00000033016, ENSECAG00000001774, ENSECAG00000023061, ENSECAG00000013763, ENSECAG00000023420, ENSECAG00000010339, ENSECAG00000015042, ENSECAG00000019593, ENSECAG00000001141
21	Upregulated	0.00145	35	156	1.8982	MicroRNAs in cancer	http://www.genome.jp/kegg-bin/show_pathway?ecb05206	ENSECAG00000009402, ENSECAG00000016439, ENSECAG00000022197, ENSECAG00000010267, ENSECAG00000017433, ENSECAG00000002250, ENSECAG00000041678, ENSECAG00000021398, ENSECAG00000021529, ENSECAG00000013604, ENSECAG00000020563, ENSECAG00000018823, ENSECAG00000038632, ENSECAG00000013081, ENSECAG00000008923, ENSECAG00000018333, ENSECAG00000012280, ENSECAG00000007393, ENSECAG00000008126, ENSECAG00000015413,…
22	Upregulated	0.0015	30	142	2.00573	Measles	http://www.genome.jp/kegg-bin/show_pathway?ecb05162	ENSECAG00000018028, ENSECAG00000016439, ENSECAG00000022197, ENSECAG00000016482, ENSECAG00000024671, ENSECAG00000000051, ENSECAG00000001037, ENSECAG00000033016, ENSECAG00000014260, ENSECAG00000012328, ENSECAG00000017223, ENSECAG00000001774, ENSECAG00000009744, ENSECAG00000037175, ENSECAG00000009794, ENSECAG00000013763, ENSECAG00000023420, ENSECAG00000024935, ENSECAG00000014300, ENSECAG00000008126,…
23	Upregulated	0.00163	20	89	2.38631	Rheumatoid arthritis	http://www.genome.jp/kegg-bin/show_pathway?ecb05323	ENSECAG00000009402, ENSECAG00000011671, ENSECAG00000012742, ENSECAG00000010560, ENSECAG00000019445, ENSECAG00000016482, ENSECAG00000000051, ENSECAG00000015342, ENSECAG00000041678, ENSECAG00000014260, ENSECAG00000014511, ENSECAG00000023061, ENSECAG00000024640, ENSECAG00000013883, ENSECAG00000007210, ENSECAG00000023727, ENSECAG00000010339, ENSECAG00000022853, ENSECAG00000002211, ENSECAG00000017715
24	Upregulated	0.00226	30	131	1.95517	Fluid shear stress and atherosclerosis	http://www.genome.jp/kegg-bin/show_pathway?ecb05418	ENSECAG00000016394, ENSECAG00000017625, ENSECAG00000000288, ENSECAG00000009402, ENSECAG00000015935, ENSECAG00000008423, ENSECAG00000010610, ENSECAG00000017676, ENSECAG00000000051, ENSECAG00000018600, ENSECAG00000007571, ENSECAG00000014260, ENSECAG00000038632, ENSECAG00000013081, ENSECAG00000013763, ENSECAG00000013883, ENSECAG00000016330, ENSECAG00000007210, ENSECAG00000008126, ENSECAG00000024562,…
25	Upregulated	0.00233	22	99	2.21586	Toll-like receptor signaling pathway	http://www.genome.jp/kegg-bin/show_pathway?ecb04620	ENSECAG00000018028, ENSECAG00000016482, ENSECAG00000024671, ENSECAG00000000051, ENSECAG00000015342, ENSECAG00000014260, ENSECAG00000022242, ENSECAG00000001774, ENSECAG00000009744, ENSECAG00000037175, ENSECAG00000013763, ENSECAG00000022992, ENSECAG00000024640, ENSECAG00000023420, ENSECAG00000004791, ENSECAG00000010260, ENSECAG00000000090, ENSECAG00000010339, ENSECAG00000015042, ENSECAG00000002211,…
26	Upregulated	0.00233	34	161	1.85695	Hepatitis B	http://www.genome.jp/kegg-bin/show_pathway?ecb05161	ENSECAG00000020259, ENSECAG00000011671, ENSECAG00000016439, ENSECAG00000022197, ENSECAG00000016482, ENSECAG00000015342, ENSECAG00000008705, ENSECAG00000041678, ENSECAG00000014260, ENSECAG00000012328, ENSECAG00000022242, ENSECAG00000001774, ENSECAG00000018924, ENSECAG00000009744, ENSECAG00000037175, ENSECAG00000021882, ENSECAG00000013081, ENSECAG00000013763, ENSECAG00000023741, ENSECAG00000023420,…
27	Upregulated	0.00267	22	100	2.18745	Hematopoietic cell lineage	http://www.genome.jp/kegg-bin/show_pathway?ecb04640	ENSECAG00000016394, ENSECAG00000017625, ENSECAG00000000288, ENSECAG00000008668, ENSECAG00000016482, ENSECAG00000010267, ENSECAG00000000051, ENSECAG00000014511, ENSECAG00000016667, ENSECAG00000012498, ENSECAG00000010739, ENSECAG00000017386, ENSECAG00000024979, ENSECAG00000023727, ENSECAG00000020720, ENSECAG00000013457, ENSECAG00000018057, ENSECAG00000017715, ENSECAG00000016578, ENSECAG00000020341,…
28	Upregulated	0.00326	25	115	2.04092	Leukocyte transendothelial migration	http://www.genome.jp/kegg-bin/show_pathway?ecb04670	ENSECAG00000018600, ENSECAG00000019451, ENSECAG00000019476, ENSECAG00000014975, ENSECAG00000024389, ENSECAG00000018924, ENSECAG00000023061, ENSECAG00000013081, ENSECAG00000013883, ENSECAG00000010087, ENSECAG00000018333, ENSECAG00000006466, ENSECAG00000003573, ENSECAG00000017755, ENSECAG00000012900, ENSECAG00000014896, ENSECAG00000014666, ENSECAG00000015126, ENSECAG00000008957, ENSECAG00000007818,…
29	Upregulated	0.00397	18	69	2.32665	Leishmaniasis	http://www.genome.jp/kegg-bin/show_pathway?ecb05140	ENSECAG00000018028, ENSECAG00000011671, ENSECAG00000024671, ENSECAG00000000051, ENSECAG00000041678, ENSECAG00000014260, ENSECAG00000001774, ENSECAG00000023061, ENSECAG00000013763, ENSECAG00000023420, ENSECAG00000023727, ENSECAG00000010339, ENSECAG00000015042, ENSECAG00000008957, ENSECAG00000009347, ENSECAG00000015095, ENSECAG00000030024, ENSECAG00000024761
30	Upregulated	0.00476	31	164	1.83527	Influenza A	http://www.genome.jp/kegg-bin/show_pathway?ecb05164	ENSECAG00000015935, ENSECAG00000022197, ENSECAG00000016482, ENSECAG00000024671, ENSECAG00000000051, ENSECAG00000015342, ENSECAG00000018600, ENSECAG00000001249, ENSECAG00000015336, ENSECAG00000040575, ENSECAG00000001774, ENSECAG00000009744, ENSECAG00000037175, ENSECAG00000023534, ENSECAG00000013763, ENSECAG00000024512, ENSECAG00000023420, ENSECAG00000013883, ENSECAG00000028359, ENSECAG00000016330,…
31	Downregulated	0.0113	17	144	2.99401	Breast cancer	http://www.genome.jp/kegg-bin/show_pathway?ecb05224	ENSECAG00000030065, ENSECAG00000017678, ENSECAG00000016974, ENSECAG00000033344, ENSECAG00000016516, ENSECAG00000028820, ENSECAG00000008830, ENSECAG00000012302, ENSECAG00000002833, ENSECAG00000017012, ENSECAG00000006609, ENSECAG00000017108, ENSECAG00000007220, ENSECAG00000009499, ENSECAG00000021331, ENSECAG00000013180, ENSECAG00000028005
