# Supplementary material for: Effects of hypoxia and hyperoxia on exercise-induced metabolomic and transcriptomic profiles in equine skeletal muscle
Source: J Exp Biol. 2025 Dec 17;228(24):jeb250956. doi: 10.1242/jeb.250956 (PMC12752499; doi:10.1242/jeb.250956)
Supplement: Table S9. Gene sets altered after hyperoxic exercise [file jexbio-228-250956-TableS9.xlsx]

## Sheet: TS9 Gene sets (Hyperoxia)
Table S9. Gene sets altered after hyperoxic exercise
The top 30 up- and down-regulated gene sets based on the gene ontology biological process (GOBP) following hyperoxic exercise
No.	group	FDR	nGenes	Pathway size	Fold enriched	Pathway	URL	Genes
1	Upregulated	1.79e-06	95	1755	1.88224	Response to external stimulus	http://amigo.geneontology.org/amigo/term/GO:0009605	ENSECAG00000009402, ENSECAG00000009742, ENSECAG00000010789, ENSECAG00000012072, ENSECAG00000012481, ENSECAG00000014806, ENSECAG00000030548, ENSECAG00000034282, ENSECAG00000038866, ENSECAG00000000022, ENSECAG00000000074, ENSECAG00000000794, ENSECAG00000001249, ENSECAG00000001774, ENSECAG00000002212, ENSECAG00000002867, ENSECAG00000003495, ENSECAG00000003800, ENSECAG00000004502, ENSECAG00000004572,…
2	Upregulated	5.72e-06	38	426	2.92523	Inflammatory response	http://amigo.geneontology.org/amigo/term/GO:0006954	ENSECAG00000012481, ENSECAG00000016330, ENSECAG00000018028, ENSECAG00000033827, ENSECAG00000034282, ENSECAG00000000051, ENSECAG00000000074, ENSECAG00000000874, ENSECAG00000001249, ENSECAG00000001774, ENSECAG00000003011, ENSECAG00000003495, ENSECAG00000003800, ENSECAG00000004502, ENSECAG00000005631, ENSECAG00000005675, ENSECAG00000006218, ENSECAG00000008923, ENSECAG00000009562, ENSECAG00000010918,…
3	Upregulated	9.37e-06	61	1033	2.16924	Defense response	http://amigo.geneontology.org/amigo/term/GO:0006952	ENSECAG00000010789, ENSECAG00000012072, ENSECAG00000012481, ENSECAG00000014806, ENSECAG00000016330, ENSECAG00000018028, ENSECAG00000030548, ENSECAG00000033827, ENSECAG00000034282, ENSECAG00000038866, ENSECAG00000000051, ENSECAG00000000074, ENSECAG00000000874, ENSECAG00000001249, ENSECAG00000001774, ENSECAG00000002867, ENSECAG00000003011, ENSECAG00000003495, ENSECAG00000003800, ENSECAG00000004502,…
4	Upregulated	2.15e-05	46	566	2.43225	Response to cytokine	http://amigo.geneontology.org/amigo/term/GO:0034097	ENSECAG00000030548, ENSECAG00000034282, ENSECAG00000037376, ENSECAG00000000874, ENSECAG00000001249, ENSECAG00000001774, ENSECAG00000002437, ENSECAG00000002866, ENSECAG00000002867, ENSECAG00000004572, ENSECAG00000005384, ENSECAG00000005675, ENSECAG00000007021, ENSECAG00000007391, ENSECAG00000008423, ENSECAG00000009303, ENSECAG00000009562, ENSECAG00000011827, ENSECAG00000012072, ENSECAG00000012481,…
5	Upregulated	2.32e-05	43	518	2.50098	Cellular response to cytokine stimulus	http://amigo.geneontology.org/amigo/term/GO:0071345	ENSECAG00000030548, ENSECAG00000034282, ENSECAG00000037376, ENSECAG00000000874, ENSECAG00000001249, ENSECAG00000001774, ENSECAG00000002437, ENSECAG00000002866, ENSECAG00000002867, ENSECAG00000005384, ENSECAG00000005675, ENSECAG00000007021, ENSECAG00000007391, ENSECAG00000009303, ENSECAG00000009562, ENSECAG00000011827, ENSECAG00000012072, ENSECAG00000012481, ENSECAG00000013457, ENSECAG00000014338,…
6	Upregulated	3.06e-05	123	2724	1.57499	Response to chemical	http://amigo.geneontology.org/amigo/term/GO:0042221	ENSECAG00000005675, ENSECAG00000009402, ENSECAG00000012072, ENSECAG00000015597, ENSECAG00000023642, ENSECAG00000030548, ENSECAG00000034282, ENSECAG00000037376, ENSECAG00000000022, ENSECAG00000000607, ENSECAG00000000794, ENSECAG00000000874, ENSECAG00000001249, ENSECAG00000001774, ENSECAG00000002212, ENSECAG00000002437, ENSECAG00000002866, ENSECAG00000002867, ENSECAG00000003315, ENSECAG00000003580,…
7	Upregulated	4.47e-05	28	283	3.15882	Cytokine-mediated signaling pathway	http://amigo.geneontology.org/amigo/term/GO:0019221	ENSECAG00000030548, ENSECAG00000034282, ENSECAG00000037376, ENSECAG00000000874, ENSECAG00000001774, ENSECAG00000002866, ENSECAG00000002867, ENSECAG00000007021, ENSECAG00000012072, ENSECAG00000012481, ENSECAG00000013457, ENSECAG00000014338, ENSECAG00000015597, ENSECAG00000016330, ENSECAG00000016394, ENSECAG00000016439, ENSECAG00000016482, ENSECAG00000017715, ENSECAG00000019322, ENSECAG00000019438,…
8	Upregulated	5.38e-05	75	1313	1.84838	Locomotion	http://amigo.geneontology.org/amigo/term/GO:0040011	ENSECAG00000009402, ENSECAG00000014666, ENSECAG00000015126, ENSECAG00000022789, ENSECAG00000034282, ENSECAG00000000022, ENSECAG00000000794, ENSECAG00000001167, ENSECAG00000001716, ENSECAG00000001774, ENSECAG00000002867, ENSECAG00000003315, ENSECAG00000003800, ENSECAG00000004572, ENSECAG00000006218, ENSECAG00000006595, ENSECAG00000007351, ENSECAG00000008227, ENSECAG00000008411, ENSECAG00000008423,…
9	Upregulated	5.88e-05	126	2675	1.53244	Cell differentiation	http://amigo.geneontology.org/amigo/term/GO:0030154	ENSECAG00000000074, ENSECAG00000011938, ENSECAG00000012072, ENSECAG00000012481, ENSECAG00000032992, ENSECAG00000036519, ENSECAG00000000022, ENSECAG00000000607, ENSECAG00000000794, ENSECAG00000001117, ENSECAG00000001249, ENSECAG00000001774, ENSECAG00000002133, ENSECAG00000002437, ENSECAG00000002866, ENSECAG00000002867, ENSECAG00000003011, ENSECAG00000003462, ENSECAG00000003495, ENSECAG00000003580,…
10	Upregulated	5.88e-05	127	2696	1.53038	Cellular developmental process	http://amigo.geneontology.org/amigo/term/GO:0048869	ENSECAG00000000074, ENSECAG00000011938, ENSECAG00000012072, ENSECAG00000012481, ENSECAG00000032992, ENSECAG00000036519, ENSECAG00000000022, ENSECAG00000000607, ENSECAG00000000794, ENSECAG00000001117, ENSECAG00000001249, ENSECAG00000001774, ENSECAG00000002133, ENSECAG00000002437, ENSECAG00000002866, ENSECAG00000002867, ENSECAG00000003011, ENSECAG00000003462, ENSECAG00000003495, ENSECAG00000003580,…
11	Upregulated	6.15e-05	48	644	2.22355	Regulation of cell migration	http://amigo.geneontology.org/amigo/term/GO:0030334	ENSECAG00000009402, ENSECAG00000000022, ENSECAG00000001716, ENSECAG00000001774, ENSECAG00000002867, ENSECAG00000003315, ENSECAG00000006218, ENSECAG00000007351, ENSECAG00000008411, ENSECAG00000008923, ENSECAG00000008979, ENSECAG00000009562, ENSECAG00000009787, ENSECAG00000010918, ENSECAG00000011145, ENSECAG00000011929, ENSECAG00000012072, ENSECAG00000012104, ENSECAG00000012502, ENSECAG00000012900,…
12	Upregulated	6.29e-05	65	1045	1.93104	Cell migration	http://amigo.geneontology.org/amigo/term/GO:0016477	ENSECAG00000009402, ENSECAG00000014666, ENSECAG00000015126, ENSECAG00000034282, ENSECAG00000000022, ENSECAG00000001167, ENSECAG00000001716, ENSECAG00000001774, ENSECAG00000002867, ENSECAG00000003315, ENSECAG00000004572, ENSECAG00000006218, ENSECAG00000007351, ENSECAG00000008227, ENSECAG00000008411, ENSECAG00000008423, ENSECAG00000008638, ENSECAG00000008923, ENSECAG00000008979, ENSECAG00000009562,…
13	Upregulated	8.8e-05	102	1970	1.61895	Cellular response to chemical stimulus	http://amigo.geneontology.org/amigo/term/GO:0070887	ENSECAG00000005675, ENSECAG00000009402, ENSECAG00000012072, ENSECAG00000015597, ENSECAG00000023642, ENSECAG00000030548, ENSECAG00000034282, ENSECAG00000037376, ENSECAG00000000607, ENSECAG00000000874, ENSECAG00000001249, ENSECAG00000001774, ENSECAG00000002212, ENSECAG00000002437, ENSECAG00000002866, ENSECAG00000002867, ENSECAG00000003315, ENSECAG00000003580, ENSECAG00000003816, ENSECAG00000004572,…
14	Upregulated	0.000107	49	686	2.14462	Regulation of cell motility	http://amigo.geneontology.org/amigo/term/GO:2000145	ENSECAG00000009402, ENSECAG00000000022, ENSECAG00000001716, ENSECAG00000001774, ENSECAG00000002867, ENSECAG00000003315, ENSECAG00000006218, ENSECAG00000007351, ENSECAG00000008411, ENSECAG00000008923, ENSECAG00000008979, ENSECAG00000009562, ENSECAG00000009787, ENSECAG00000010918, ENSECAG00000011145, ENSECAG00000011929, ENSECAG00000012072, ENSECAG00000012104, ENSECAG00000012502, ENSECAG00000012900,…
15	Upregulated	0.000122	121	2561	1.51892	Response to stress	http://amigo.geneontology.org/amigo/term/GO:0006950	ENSECAG00000005675, ENSECAG00000008979, ENSECAG00000009402, ENSECAG00000010789, ENSECAG00000012072, ENSECAG00000012481, ENSECAG00000014806, ENSECAG00000015597, ENSECAG00000016330, ENSECAG00000018028, ENSECAG00000030548, ENSECAG00000033827, ENSECAG00000034282, ENSECAG00000038866, ENSECAG00000000051, ENSECAG00000000074, ENSECAG00000000171, ENSECAG00000000607, ENSECAG00000000874, ENSECAG00000001249,…
16	Upregulated	0.000122	114	2384	1.54678	Animal organ development	http://amigo.geneontology.org/amigo/term/GO:0048513	ENSECAG00000012072, ENSECAG00000018280, ENSECAG00000000022, ENSECAG00000001117, ENSECAG00000001166, ENSECAG00000001249, ENSECAG00000001716, ENSECAG00000002437, ENSECAG00000002866, ENSECAG00000002867, ENSECAG00000003315, ENSECAG00000003462, ENSECAG00000003495, ENSECAG00000003580, ENSECAG00000003816, ENSECAG00000004158, ENSECAG00000004773, ENSECAG00000004810, ENSECAG00000004969, ENSECAG00000005387,…
17	Upregulated	0.000139	76	1378	1.76343	Tissue development	http://amigo.geneontology.org/amigo/term/GO:0009888	ENSECAG00000000022, ENSECAG00000001166, ENSECAG00000001167, ENSECAG00000001249, ENSECAG00000001716, ENSECAG00000001774, ENSECAG00000002866, ENSECAG00000002867, ENSECAG00000003011, ENSECAG00000003816, ENSECAG00000004158, ENSECAG00000004810, ENSECAG00000005685, ENSECAG00000006453, ENSECAG00000008227, ENSECAG00000008287, ENSECAG00000008411, ENSECAG00000008871, ENSECAG00000008979, ENSECAG00000009164,…
18	Upregulated	0.000146	85	1552	1.69051	Cellular response to organic substance	http://amigo.geneontology.org/amigo/term/GO:0071310	ENSECAG00000009402, ENSECAG00000012072, ENSECAG00000023642, ENSECAG00000030548, ENSECAG00000034282, ENSECAG00000037376, ENSECAG00000000607, ENSECAG00000000874, ENSECAG00000001249, ENSECAG00000001774, ENSECAG00000002437, ENSECAG00000002866, ENSECAG00000002867, ENSECAG00000003315, ENSECAG00000003580, ENSECAG00000004810, ENSECAG00000004969, ENSECAG00000005384, ENSECAG00000005675, ENSECAG00000007021,…
19	Upregulated	0.00017	50	725	2.07065	Regulation of cellular component movement	http://amigo.geneontology.org/amigo/term/GO:0051270	ENSECAG00000009402, ENSECAG00000022789, ENSECAG00000000022, ENSECAG00000001716, ENSECAG00000001774, ENSECAG00000002867, ENSECAG00000003315, ENSECAG00000006218, ENSECAG00000007351, ENSECAG00000008411, ENSECAG00000008923, ENSECAG00000008979, ENSECAG00000009562, ENSECAG00000009787, ENSECAG00000010918, ENSECAG00000011145, ENSECAG00000011929, ENSECAG00000012072, ENSECAG00000012104, ENSECAG00000012502,…
20	Upregulated	0.000229	96	1871	1.60346	Response to organic substance	http://amigo.geneontology.org/amigo/term/GO:0010033	ENSECAG00000009402, ENSECAG00000012072, ENSECAG00000023642, ENSECAG00000030548, ENSECAG00000034282, ENSECAG00000037376, ENSECAG00000000607, ENSECAG00000000874, ENSECAG00000001249, ENSECAG00000001774, ENSECAG00000002437, ENSECAG00000002866, ENSECAG00000002867, ENSECAG00000003315, ENSECAG00000003580, ENSECAG00000004572, ENSECAG00000004791, ENSECAG00000004810, ENSECAG00000004969, ENSECAG00000005384,…
21	Upregulated	0.000232	144	3270	1.42116	Multicellular organism development	http://amigo.geneontology.org/amigo/term/GO:0007275	ENSECAG00000008923, ENSECAG00000009402, ENSECAG00000011938, ENSECAG00000012072, ENSECAG00000012481, ENSECAG00000013593, ENSECAG00000018280, ENSECAG00000020619, ENSECAG00000032992, ENSECAG00000036519, ENSECAG00000000022, ENSECAG00000000794, ENSECAG00000001117, ENSECAG00000001166, ENSECAG00000001167, ENSECAG00000001249, ENSECAG00000001716, ENSECAG00000002133, ENSECAG00000002437, ENSECAG00000002866,…
22	Upregulated	0.000232	49	718	2.05856	Regulation of locomotion	http://amigo.geneontology.org/amigo/term/GO:0040012	ENSECAG00000009402, ENSECAG00000000022, ENSECAG00000001716, ENSECAG00000001774, ENSECAG00000002867, ENSECAG00000003315, ENSECAG00000006218, ENSECAG00000007351, ENSECAG00000008411, ENSECAG00000008923, ENSECAG00000008979, ENSECAG00000009562, ENSECAG00000009787, ENSECAG00000010918, ENSECAG00000011145, ENSECAG00000011929, ENSECAG00000012072, ENSECAG00000012104, ENSECAG00000012502, ENSECAG00000012900,…
23	Upregulated	0.000232	67	1190	1.80597	Cell motility	http://amigo.geneontology.org/amigo/term/GO:0048870	ENSECAG00000009402, ENSECAG00000014666, ENSECAG00000015126, ENSECAG00000022789, ENSECAG00000034282, ENSECAG00000000022, ENSECAG00000001167, ENSECAG00000001716, ENSECAG00000001774, ENSECAG00000002867, ENSECAG00000003315, ENSECAG00000004572, ENSECAG00000006218, ENSECAG00000007351, ENSECAG00000008227, ENSECAG00000008411, ENSECAG00000008423, ENSECAG00000008638, ENSECAG00000008923, ENSECAG00000008979,…
24	Upregulated	0.000232	67	1190	1.80597	Localization of cell	http://amigo.geneontology.org/amigo/term/GO:0051674	ENSECAG00000009402, ENSECAG00000014666, ENSECAG00000015126, ENSECAG00000022789, ENSECAG00000034282, ENSECAG00000000022, ENSECAG00000001167, ENSECAG00000001716, ENSECAG00000001774, ENSECAG00000002867, ENSECAG00000003315, ENSECAG00000004572, ENSECAG00000006218, ENSECAG00000007351, ENSECAG00000008227, ENSECAG00000008411, ENSECAG00000008423, ENSECAG00000008638, ENSECAG00000008923, ENSECAG00000008979,…
25	Upregulated	0.000409	58	951	1.87412	Regulation of apoptotic process	http://amigo.geneontology.org/amigo/term/GO:0042981	ENSECAG00000012072, ENSECAG00000023642, ENSECAG00000001249, ENSECAG00000001900, ENSECAG00000002212, ENSECAG00000003315, ENSECAG00000005307, ENSECAG00000005675, ENSECAG00000006288, ENSECAG00000008335, ENSECAG00000008871, ENSECAG00000008923, ENSECAG00000008979, ENSECAG00000009164, ENSECAG00000009562, ENSECAG00000009787, ENSECAG00000010108, ENSECAG00000011486, ENSECAG00000011746, ENSECAG00000012481,…
26	Upregulated	0.000643	67	1161	1.7501	Apoptotic process	http://amigo.geneontology.org/amigo/term/GO:0006915	ENSECAG00000012072, ENSECAG00000012481, ENSECAG00000023642, ENSECAG00000000607, ENSECAG00000001249, ENSECAG00000001774, ENSECAG00000001900, ENSECAG00000002212, ENSECAG00000003315, ENSECAG00000005307, ENSECAG00000005675, ENSECAG00000006288, ENSECAG00000008227, ENSECAG00000008335, ENSECAG00000008871, ENSECAG00000008923, ENSECAG00000008979, ENSECAG00000009164, ENSECAG00000009562, ENSECAG00000009787,…
27	Upregulated	0.000763	129	2903	1.42883	System development	http://amigo.geneontology.org/amigo/term/GO:0048731	ENSECAG00000008923, ENSECAG00000009402, ENSECAG00000011938, ENSECAG00000012072, ENSECAG00000012481, ENSECAG00000013593, ENSECAG00000018280, ENSECAG00000032992, ENSECAG00000036519, ENSECAG00000000022, ENSECAG00000000794, ENSECAG00000001117, ENSECAG00000001166, ENSECAG00000001249, ENSECAG00000001716, ENSECAG00000002133, ENSECAG00000002437, ENSECAG00000002866, ENSECAG00000002867, ENSECAG00000003315,…
28	Upregulated	0.00085	11	61	5.33155	Response to interleukin-1	http://amigo.geneontology.org/amigo/term/GO:0070555	ENSECAG00000034282, ENSECAG00000001774, ENSECAG00000008423, ENSECAG00000009562, ENSECAG00000012072, ENSECAG00000014338, ENSECAG00000015597, ENSECAG00000016394, ENSECAG00000016983, ENSECAG00000021206, ENSECAG00000027864
29	Upregulated	0.000852	58	977	1.82019	Regulation of programmed cell death	http://amigo.geneontology.org/amigo/term/GO:0043067	ENSECAG00000012072, ENSECAG00000023642, ENSECAG00000001249, ENSECAG00000001900, ENSECAG00000002212, ENSECAG00000003315, ENSECAG00000005307, ENSECAG00000005675, ENSECAG00000006288, ENSECAG00000008335, ENSECAG00000008871, ENSECAG00000008923, ENSECAG00000008979, ENSECAG00000009164, ENSECAG00000009562, ENSECAG00000009787, ENSECAG00000010108, ENSECAG00000011486, ENSECAG00000011746, ENSECAG00000012481,…
30	Upregulated	0.000852	162	3910	1.34519	Anatomical structure development	http://amigo.geneontology.org/amigo/term/GO:0048856	ENSECAG00000008923, ENSECAG00000009402, ENSECAG00000011938, ENSECAG00000012072, ENSECAG00000012481, ENSECAG00000013593, ENSECAG00000018280, ENSECAG00000020619, ENSECAG00000032992, ENSECAG00000036519, ENSECAG00000000022, ENSECAG00000000794, ENSECAG00000001117, ENSECAG00000001166, ENSECAG00000001167, ENSECAG00000001249, ENSECAG00000001716, ENSECAG00000001774, ENSECAG00000002133, ENSECAG00000002437,…
31	Downregulated	0.0976	2	2	132.78	Centrosome-templated microtubule nucleation	http://amigo.geneontology.org/amigo/term/GO:0090222	ENSECAG00000008051, ENSECAG00000000578
The top 30 up- and down-regulated gene sets based on the Kyoto Encyclopedia of Genes and Genomes (KEGG) following hyperoxic exercise
No.	group	FDR	nGenes	Pathway size	Fold enriched	Pathway	URL	Genes
1	Upregulated	0.000334	22	271	2.99486	Cytokine-cytokine receptor interaction	http://www.genome.jp/kegg-bin/show_pathway?ecb04060	ENSECAG00000000288, ENSECAG00000012742, ENSECAG00000010560, ENSECAG00000016482, ENSECAG00000024671, ENSECAG00000027864, ENSECAG00000000051, ENSECAG00000014973, ENSECAG00000019875, ENSECAG00000006595, ENSECAG00000012481, ENSECAG00000014108, ENSECAG00000024016, ENSECAG00000016330, ENSECAG00000020810, ENSECAG00000019322, ENSECAG00000019438, ENSECAG00000013457, ENSECAG00000017715, ENSECAG00000030554,…
2	Upregulated	0.000334	10	49	6.10841	Malaria	http://www.genome.jp/kegg-bin/show_pathway?ecb05144	ENSECAG00000010918, ENSECAG00000018028, ENSECAG00000008423, ENSECAG00000016482, ENSECAG00000024671, ENSECAG00000000051, ENSECAG00000001774, ENSECAG00000000874, ENSECAG00000008923, ENSECAG00000013883
3	Upregulated	0.000334	22	207	2.96102	Lipid and atherosclerosis	http://www.genome.jp/kegg-bin/show_pathway?ecb05417	ENSECAG00000010918, ENSECAG00000018028, ENSECAG00000008423, ENSECAG00000016439, ENSECAG00000022197, ENSECAG00000010560, ENSECAG00000016482, ENSECAG00000024671, ENSECAG00000000051, ENSECAG00000001037, ENSECAG00000033016, ENSECAG00000014260, ENSECAG00000017223, ENSECAG00000001774, ENSECAG00000013883, ENSECAG00000016330, ENSECAG00000004791, ENSECAG00000019813, ENSECAG00000005675, ENSECAG00000024205,…
4	Upregulated	0.000422	27	294	2.48346	MAPK signaling pathway	http://www.genome.jp/kegg-bin/show_pathway?ecb04010	ENSECAG00000016394, ENSECAG00000009402, ENSECAG00000022197, ENSECAG00000000051, ENSECAG00000014800, ENSECAG00000001037, ENSECAG00000033016, ENSECAG00000007242, ENSECAG00000014260, ENSECAG00000015894, ENSECAG00000001774, ENSECAG00000023399, ENSECAG00000015006, ENSECAG00000015849, ENSECAG00000004592, ENSECAG00000016330, ENSECAG00000009168, ENSECAG00000011006, ENSECAG00000006923, ENSECAG00000019813,…
5	Upregulated	0.000422	15	108	3.76149	TNF signaling pathway	http://www.genome.jp/kegg-bin/show_pathway?ecb04668	ENSECAG00000008423, ENSECAG00000012742, ENSECAG00000022197, ENSECAG00000010560, ENSECAG00000016482, ENSECAG00000000051, ENSECAG00000014800, ENSECAG00000001249, ENSECAG00000014260, ENSECAG00000012481, ENSECAG00000013883, ENSECAG00000016330, ENSECAG00000017715, ENSECAG00000003816, ENSECAG00000030554
6	Upregulated	0.000422	8	34	7.0586	African trypanosomiasis	http://www.genome.jp/kegg-bin/show_pathway?ecb05143	ENSECAG00000008423, ENSECAG00000016482, ENSECAG00000024671, ENSECAG00000000051, ENSECAG00000001774, ENSECAG00000013883, ENSECAG00000011882, ENSECAG00000002867
7	Upregulated	0.00071	21	199	2.76397	Proteoglycans in cancer	http://www.genome.jp/kegg-bin/show_pathway?ecb05205	ENSECAG00000018028, ENSECAG00000017625, ENSECAG00000009402, ENSECAG00000022127, ENSECAG00000016439, ENSECAG00000022197, ENSECAG00000032992, ENSECAG00000008923, ENSECAG00000015006, ENSECAG00000015849, ENSECAG00000015597, ENSECAG00000024979, ENSECAG00000012900, ENSECAG00000022059, ENSECAG00000015126, ENSECAG00000012072, ENSECAG00000036088, ENSECAG00000010052, ENSECAG00000007351, ENSECAG00000010656,…
8	Upregulated	0.00126	15	139	3.30872	Alcoholic liver disease	http://www.genome.jp/kegg-bin/show_pathway?ecb04936	ENSECAG00000022197, ENSECAG00000012659, ENSECAG00000010560, ENSECAG00000016482, ENSECAG00000024671, ENSECAG00000000051, ENSECAG00000014800, ENSECAG00000002212, ENSECAG00000019802, ENSECAG00000001774, ENSECAG00000009164, ENSECAG00000016330, ENSECAG00000004791, ENSECAG00000024499, ENSECAG00000011239
9	Upregulated	0.0031	13	99	3.36626	AGE-RAGE signaling pathway in diabetic complications	http://www.genome.jp/kegg-bin/show_pathway?ecb04933	ENSECAG00000009402, ENSECAG00000020259, ENSECAG00000008423, ENSECAG00000019781, ENSECAG00000016439, ENSECAG00000022197, ENSECAG00000016482, ENSECAG00000000051, ENSECAG00000002212, ENSECAG00000013883, ENSECAG00000019813, ENSECAG00000014338, ENSECAG00000005241
10	Upregulated	0.00397	12	102	3.44426	NF-kappa B signaling pathway	http://www.genome.jp/kegg-bin/show_pathway?ecb04064	ENSECAG00000010560, ENSECAG00000000051, ENSECAG00000014800, ENSECAG00000017223, ENSECAG00000001774, ENSECAG00000023399, ENSECAG00000013883, ENSECAG00000016330, ENSECAG00000009168, ENSECAG00000004791, ENSECAG00000007351, ENSECAG00000040631
11	Upregulated	0.00397	9	59	4.37561	Legionellosis	http://www.genome.jp/kegg-bin/show_pathway?ecb05134	ENSECAG00000018028, ENSECAG00000022197, ENSECAG00000010560, ENSECAG00000016482, ENSECAG00000024671, ENSECAG00000000051, ENSECAG00000001037, ENSECAG00000033016, ENSECAG00000001774
12	Upregulated	0.0103	16	184	2.55815	Kaposi sarcoma-associated herpesvirus infection	http://www.genome.jp/kegg-bin/show_pathway?ecb05167	ENSECAG00000009402, ENSECAG00000016439, ENSECAG00000022197, ENSECAG00000010560, ENSECAG00000016482, ENSECAG00000014260, ENSECAG00000015894, ENSECAG00000013883, ENSECAG00000016330, ENSECAG00000015597, ENSECAG00000004791, ENSECAG00000014787, ENSECAG00000019813, ENSECAG00000022059, ENSECAG00000012072, ENSECAG00000033926
13	Upregulated	0.0152	12	109	2.91708	Insulin resistance	http://www.genome.jp/kegg-bin/show_pathway?ecb04931	ENSECAG00000016439, ENSECAG00000012659, ENSECAG00000016482, ENSECAG00000002212, ENSECAG00000001249, ENSECAG00000019772, ENSECAG00000019802, ENSECAG00000000607, ENSECAG00000009164, ENSECAG00000016330, ENSECAG00000009303, ENSECAG00000003315
14	Upregulated	0.0215	9	73	3.40325	Pertussis	http://www.genome.jp/kegg-bin/show_pathway?ecb05133	ENSECAG00000012742, ENSECAG00000022197, ENSECAG00000016482, ENSECAG00000024671, ENSECAG00000000051, ENSECAG00000014260, ENSECAG00000001774, ENSECAG00000004791, ENSECAG00000024979
15	Upregulated	0.0238	13	131	2.60249	Fluid shear stress and atherosclerosis	http://www.genome.jp/kegg-bin/show_pathway?ecb05418	ENSECAG00000016394, ENSECAG00000017625, ENSECAG00000000288, ENSECAG00000009402, ENSECAG00000008423, ENSECAG00000000051, ENSECAG00000014260, ENSECAG00000013883, ENSECAG00000016330, ENSECAG00000005675, ENSECAG00000012072, ENSECAG00000036088, ENSECAG00000005241
16	Upregulated	0.026	13	164	2.55947	JAK-STAT signaling pathway	http://www.genome.jp/kegg-bin/show_pathway?ecb04630	ENSECAG00000016439, ENSECAG00000016482, ENSECAG00000024671, ENSECAG00000001249, ENSECAG00000017223, ENSECAG00000019875, ENSECAG00000024016, ENSECAG00000019322, ENSECAG00000019438, ENSECAG00000022059, ENSECAG00000013457, ENSECAG00000030554, ENSECAG00000026965
17	Upregulated	0.0261	8	82	3.5293	Viral protein interaction with cytokine and cytokine receptor	http://www.genome.jp/kegg-bin/show_pathway?ecb04061	ENSECAG00000012742, ENSECAG00000010560, ENSECAG00000016482, ENSECAG00000006595, ENSECAG00000012481, ENSECAG00000016330, ENSECAG00000017715, ENSECAG00000022659
18	Upregulated	0.0282	12	121	2.62269	Osteoclast differentiation	http://www.genome.jp/kegg-bin/show_pathway?ecb04380	ENSECAG00000017625, ENSECAG00000000051, ENSECAG00000014800, ENSECAG00000001249, ENSECAG00000014260, ENSECAG00000016330, ENSECAG00000019813, ENSECAG00000018002, ENSECAG00000017657, ENSECAG00000017715, ENSECAG00000003816, ENSECAG00000026965
19	Upregulated	0.0356	14	185	2.3323	Transcriptional misregulation in cancer	http://www.genome.jp/kegg-bin/show_pathway?ecb05202	ENSECAG00000000288, ENSECAG00000016482, ENSECAG00000011496, ENSECAG00000002212, ENSECAG00000003462, ENSECAG00000017223, ENSECAG00000023399, ENSECAG00000009168, ENSECAG00000024358, ENSECAG00000006923, ENSECAG00000022059, ENSECAG00000013711, ENSECAG00000007351, ENSECAG00000040631
20	Upregulated	0.0371	31	524	1.67462	Pathways in cancer	http://www.genome.jp/kegg-bin/show_pathway?ecb05200	ENSECAG00000009402, ENSECAG00000020259, ENSECAG00000016439, ENSECAG00000022197, ENSECAG00000016482, ENSECAG00000024671, ENSECAG00000002212, ENSECAG00000014260, ENSECAG00000003462, ENSECAG00000020125, ENSECAG00000011145, ENSECAG00000008227, ENSECAG00000017223, ENSECAG00000013004, ENSECAG00000019875, ENSECAG00000005631, ENSECAG00000023399, ENSECAG00000015006, ENSECAG00000009168, ENSECAG00000011006,…
21	Upregulated	0.0391	12	142	2.46443	Measles	http://www.genome.jp/kegg-bin/show_pathway?ecb05162	ENSECAG00000018028, ENSECAG00000016439, ENSECAG00000022197, ENSECAG00000016482, ENSECAG00000024671, ENSECAG00000000051, ENSECAG00000001037, ENSECAG00000033016, ENSECAG00000014260, ENSECAG00000017223, ENSECAG00000001774, ENSECAG00000012900
22	Upregulated	0.0391	7	64	3.54807	Inflammatory bowel disease	http://www.genome.jp/kegg-bin/show_pathway?ecb05321	ENSECAG00000020259, ENSECAG00000016439, ENSECAG00000016482, ENSECAG00000024671, ENSECAG00000000051, ENSECAG00000019813, ENSECAG00000019322
23	Upregulated	0.0401	12	133	2.44336	FoxO signaling pathway	http://www.genome.jp/kegg-bin/show_pathway?ecb04068	ENSECAG00000020259, ENSECAG00000016439, ENSECAG00000012659, ENSECAG00000016482, ENSECAG00000002212, ENSECAG00000023399, ENSECAG00000016002, ENSECAG00000009168, ENSECAG00000011746, ENSECAG00000024499, ENSECAG00000003315, ENSECAG00000040631
24	Upregulated	0.0502	16	222	2.06035	Human cytomegalovirus infection	http://www.genome.jp/kegg-bin/show_pathway?ecb05163	ENSECAG00000017625, ENSECAG00000009402, ENSECAG00000016439, ENSECAG00000022197, ENSECAG00000016482, ENSECAG00000000051, ENSECAG00000011145, ENSECAG00000013004, ENSECAG00000006595, ENSECAG00000016330, ENSECAG00000017724, ENSECAG00000019813, ENSECAG00000022059, ENSECAG00000014666, ENSECAG00000012072, ENSECAG00000009706
25	Upregulated	0.0538	9	100	2.74878	Hematopoietic cell lineage	http://www.genome.jp/kegg-bin/show_pathway?ecb04640	ENSECAG00000016394, ENSECAG00000017625, ENSECAG00000000288, ENSECAG00000016482, ENSECAG00000000051, ENSECAG00000017386, ENSECAG00000024979, ENSECAG00000013457, ENSECAG00000017715
26	Upregulated	0.0558	8	89	2.93204	Rheumatoid arthritis	http://www.genome.jp/kegg-bin/show_pathway?ecb05323	ENSECAG00000009402, ENSECAG00000012742, ENSECAG00000010560, ENSECAG00000016482, ENSECAG00000000051, ENSECAG00000014260, ENSECAG00000013883, ENSECAG00000017715
27	Upregulated	0.0646	8	86	2.84451	IL-17 signaling pathway	http://www.genome.jp/kegg-bin/show_pathway?ecb04657	ENSECAG00000012742, ENSECAG00000022197, ENSECAG00000010560, ENSECAG00000016482, ENSECAG00000000051, ENSECAG00000014260, ENSECAG00000010117, ENSECAG00000018002
28	Upregulated	0.0711	11	132	2.31903	Apelin signaling pathway	http://www.genome.jp/kegg-bin/show_pathway?ecb04371	ENSECAG00000020259, ENSECAG00000019781, ENSECAG00000012659, ENSECAG00000009126, ENSECAG00000013004, ENSECAG00000009164, ENSECAG00000023642, ENSECAG00000015145, ENSECAG00000017724, ENSECAG00000017406, ENSECAG00000014338
29	Upregulated	0.0772	7	63	2.97785	Longevity regulating pathway-multiple species	http://www.genome.jp/kegg-bin/show_pathway?ecb04213	ENSECAG00000012659, ENSECAG00000002212, ENSECAG00000001037, ENSECAG00000033016, ENSECAG00000013004, ENSECAG00000024499, ENSECAG00000003315
30	Upregulated	0.0781	10	108	2.38228	Toxoplasmosis	http://www.genome.jp/kegg-bin/show_pathway?ecb05145	ENSECAG00000018028, ENSECAG00000016439, ENSECAG00000022197, ENSECAG00000024671, ENSECAG00000001037, ENSECAG00000033016, ENSECAG00000017223, ENSECAG00000001774, ENSECAG00000016330, ENSECAG00000026965
