# Supplementary material for: Effects of hypoxia and hyperoxia on exercise-induced metabolomic and transcriptomic profiles in equine skeletal muscle
Source: J Exp Biol. 2025 Dec 17;228(24):jeb250956. doi: 10.1242/jeb.250956 (PMC12752499; doi:10.1242/jeb.250956)
Supplement: Table S10. Gene sets altered after hypoxic exercise [file jexbio-228-250956-TableS10.xlsx]

## Sheet: TS10 Gene sets (Hypoxia)
Table S10. Gene sets altered after hypoxic exercise
The top 30 up- and down-regulated gene sets based on the gene ontology biological process (GOBP) following hypoxic exercise
No.	group	FDR	nGenes	Pathway size	Fold enriched	Pathway	URL	Genes
1	Upregulated	1.61e-14	160	1755	1.96244	Response to external stimulus	http://amigo.geneontology.org/amigo/term/GO:0009605	ENSECAG00000001923, ENSECAG00000009402, ENSECAG00000009742, ENSECAG00000010789, ENSECAG00000012481, ENSECAG00000014806, ENSECAG00000014891, ENSECAG00000015826, ENSECAG00000020292, ENSECAG00000022447, ENSECAG00000022992, ENSECAG00000030548, ENSECAG00000034282, ENSECAG00000038866, ENSECAG00000000022, ENSECAG00000000074, ENSECAG00000000173, ENSECAG00000000214, ENSECAG00000000303, ENSECAG00000000794,…
2	Upregulated	9.87e-14	214	2724	1.69634	Response to chemical	http://amigo.geneontology.org/amigo/term/GO:0042221	ENSECAG00000004264, ENSECAG00000005675, ENSECAG00000009402, ENSECAG00000014780, ENSECAG00000014891, ENSECAG00000015826, ENSECAG00000022447, ENSECAG00000022992, ENSECAG00000023642, ENSECAG00000030548, ENSECAG00000034282, ENSECAG00000036115, ENSECAG00000037376, ENSECAG00000000022, ENSECAG00000000105, ENSECAG00000000136, ENSECAG00000000214, ENSECAG00000000383, ENSECAG00000000607, ENSECAG00000000626,…
3	Upregulated	1.12e-10	174	1970	1.70965	Cellular response to chemical stimulus	http://amigo.geneontology.org/amigo/term/GO:0070887	ENSECAG00000004264, ENSECAG00000005675, ENSECAG00000009402, ENSECAG00000014780, ENSECAG00000015826, ENSECAG00000022992, ENSECAG00000023642, ENSECAG00000030548, ENSECAG00000034282, ENSECAG00000036115, ENSECAG00000037376, ENSECAG00000000105, ENSECAG00000000136, ENSECAG00000000214, ENSECAG00000000607, ENSECAG00000000626, ENSECAG00000000874, ENSECAG00000001249, ENSECAG00000001774, ENSECAG00000002212,…
4	Upregulated	4.39e-10	97	1033	2.13537	Defense response	http://amigo.geneontology.org/amigo/term/GO:0006952	ENSECAG00000001923, ENSECAG00000006153, ENSECAG00000010789, ENSECAG00000012481, ENSECAG00000014806, ENSECAG00000016330, ENSECAG00000018028, ENSECAG00000022992, ENSECAG00000030548, ENSECAG00000033827, ENSECAG00000034282, ENSECAG00000038866, ENSECAG00000000051, ENSECAG00000000074, ENSECAG00000000173, ENSECAG00000000214, ENSECAG00000000874, ENSECAG00000001249, ENSECAG00000001774, ENSECAG00000002867,…
5	Upregulated	2e-09	163	1871	1.68538	Response to organic substance	http://amigo.geneontology.org/amigo/term/GO:0010033	ENSECAG00000004264, ENSECAG00000009402, ENSECAG00000014780, ENSECAG00000015826, ENSECAG00000022992, ENSECAG00000023642, ENSECAG00000030548, ENSECAG00000034282, ENSECAG00000036115, ENSECAG00000037376, ENSECAG00000000105, ENSECAG00000000136, ENSECAG00000000214, ENSECAG00000000607, ENSECAG00000000626, ENSECAG00000000874, ENSECAG00000001249, ENSECAG00000001774, ENSECAG00000002437, ENSECAG00000002866,…
6	Upregulated	7.93e-09	152	1850	1.69495	Immune system process	http://amigo.geneontology.org/amigo/term/GO:0002376	ENSECAG00000001923, ENSECAG00000006153, ENSECAG00000009402, ENSECAG00000009742, ENSECAG00000009794, ENSECAG00000010789, ENSECAG00000012481, ENSECAG00000014806, ENSECAG00000018028, ENSECAG00000022992, ENSECAG00000030548, ENSECAG00000033827, ENSECAG00000034282, ENSECAG00000038866, ENSECAG00000000051, ENSECAG00000000060, ENSECAG00000000173, ENSECAG00000000214, ENSECAG00000000626, ENSECAG00000001774,…
7	Upregulated	3.56e-08	139	1552	1.71135	Cellular response to organic substance	http://amigo.geneontology.org/amigo/term/GO:0071310	ENSECAG00000004264, ENSECAG00000009402, ENSECAG00000014780, ENSECAG00000015826, ENSECAG00000022992, ENSECAG00000023642, ENSECAG00000030548, ENSECAG00000034282, ENSECAG00000036115, ENSECAG00000037376, ENSECAG00000000105, ENSECAG00000000136, ENSECAG00000000214, ENSECAG00000000607, ENSECAG00000000626, ENSECAG00000000874, ENSECAG00000001249, ENSECAG00000001774, ENSECAG00000002437, ENSECAG00000002866,…
8	Upregulated	3.92e-08	196	2561	1.5231	Response to stress	http://amigo.geneontology.org/amigo/term/GO:0006950	ENSECAG00000001923, ENSECAG00000005675, ENSECAG00000006153, ENSECAG00000008979, ENSECAG00000009402, ENSECAG00000010789, ENSECAG00000012481, ENSECAG00000014780, ENSECAG00000014806, ENSECAG00000015826, ENSECAG00000016330, ENSECAG00000018028, ENSECAG00000022992, ENSECAG00000030548, ENSECAG00000033827, ENSECAG00000034282, ENSECAG00000038866, ENSECAG00000000051, ENSECAG00000000074, ENSECAG00000000136,…
9	Upregulated	3.92e-08	86	921	2.06125	Response to biotic stimulus	http://amigo.geneontology.org/amigo/term/GO:0009607	ENSECAG00000001923, ENSECAG00000009742, ENSECAG00000010789, ENSECAG00000014806, ENSECAG00000022992, ENSECAG00000030548, ENSECAG00000034282, ENSECAG00000038866, ENSECAG00000000214, ENSECAG00000001774, ENSECAG00000002867, ENSECAG00000003495, ENSECAG00000004523, ENSECAG00000004572, ENSECAG00000004791, ENSECAG00000005631, ENSECAG00000005675, ENSECAG00000006153, ENSECAG00000006500, ENSECAG00000007508,…
10	Upregulated	3.92e-08	83	888	2.08173	Response to external biotic stimulus	http://amigo.geneontology.org/amigo/term/GO:0043207	ENSECAG00000001923, ENSECAG00000009742, ENSECAG00000010789, ENSECAG00000014806, ENSECAG00000022992, ENSECAG00000030548, ENSECAG00000034282, ENSECAG00000038866, ENSECAG00000000214, ENSECAG00000001774, ENSECAG00000002867, ENSECAG00000003495, ENSECAG00000004523, ENSECAG00000004572, ENSECAG00000004791, ENSECAG00000005631, ENSECAG00000005675, ENSECAG00000006153, ENSECAG00000006500, ENSECAG00000007508,…
11	Upregulated	3.92e-08	83	887	2.08173	Response to other organism	http://amigo.geneontology.org/amigo/term/GO:0051707	ENSECAG00000001923, ENSECAG00000009742, ENSECAG00000010789, ENSECAG00000014806, ENSECAG00000022992, ENSECAG00000030548, ENSECAG00000034282, ENSECAG00000038866, ENSECAG00000000214, ENSECAG00000001774, ENSECAG00000002867, ENSECAG00000003495, ENSECAG00000004523, ENSECAG00000004572, ENSECAG00000004791, ENSECAG00000005631, ENSECAG00000005675, ENSECAG00000006153, ENSECAG00000006500, ENSECAG00000007508,…
12	Upregulated	5.38e-08	91	990	1.98441	Biological process involved in interspecies interaction between organisms	http://amigo.geneontology.org/amigo/term/GO:0044419	ENSECAG00000001923, ENSECAG00000009742, ENSECAG00000010789, ENSECAG00000014806, ENSECAG00000022992, ENSECAG00000030548, ENSECAG00000034282, ENSECAG00000038866, ENSECAG00000000214, ENSECAG00000001774, ENSECAG00000002867, ENSECAG00000003495, ENSECAG00000004523, ENSECAG00000004572, ENSECAG00000004791, ENSECAG00000005631, ENSECAG00000005675, ENSECAG00000006153, ENSECAG00000006500, ENSECAG00000007210,…
13	Upregulated	1.12e-07	200	2696	1.49193	Cellular developmental process	http://amigo.geneontology.org/amigo/term/GO:0048869	ENSECAG00000000074, ENSECAG00000011938, ENSECAG00000012481, ENSECAG00000014891, ENSECAG00000019747, ENSECAG00000022447, ENSECAG00000027770, ENSECAG00000032992, ENSECAG00000036519, ENSECAG00000000022, ENSECAG00000000105, ENSECAG00000000173, ENSECAG00000000607, ENSECAG00000000626, ENSECAG00000000794, ENSECAG00000001117, ENSECAG00000001249, ENSECAG00000001774, ENSECAG00000002133, ENSECAG00000002437,…
14	Upregulated	1.28e-07	77	721	2.08626	Cell activation	http://amigo.geneontology.org/amigo/term/GO:0001775	ENSECAG00000001923, ENSECAG00000012481, ENSECAG00000000214, ENSECAG00000000626, ENSECAG00000001774, ENSECAG00000002437, ENSECAG00000002867, ENSECAG00000003315, ENSECAG00000003495, ENSECAG00000003954, ENSECAG00000005814, ENSECAG00000006153, ENSECAG00000007021, ENSECAG00000008596, ENSECAG00000008923, ENSECAG00000009248, ENSECAG00000009562, ENSECAG00000010267, ENSECAG00000010394, ENSECAG00000010523,…
15	Upregulated	1.28e-07	198	2675	1.49074	Cell differentiation	http://amigo.geneontology.org/amigo/term/GO:0030154	ENSECAG00000000074, ENSECAG00000011938, ENSECAG00000012481, ENSECAG00000014891, ENSECAG00000019747, ENSECAG00000022447, ENSECAG00000027770, ENSECAG00000032992, ENSECAG00000036519, ENSECAG00000000022, ENSECAG00000000105, ENSECAG00000000173, ENSECAG00000000607, ENSECAG00000000626, ENSECAG00000000794, ENSECAG00000001117, ENSECAG00000001249, ENSECAG00000001774, ENSECAG00000002133, ENSECAG00000002437,…
16	Upregulated	1.28e-07	116	1313	1.76975	Locomotion	http://amigo.geneontology.org/amigo/term/GO:0040011	ENSECAG00000009402, ENSECAG00000014666, ENSECAG00000014891, ENSECAG00000022447, ENSECAG00000022789, ENSECAG00000022992, ENSECAG00000034282, ENSECAG00000039301, ENSECAG00000000022, ENSECAG00000000105, ENSECAG00000000136, ENSECAG00000000626, ENSECAG00000000794, ENSECAG00000001167, ENSECAG00000001716, ENSECAG00000001774, ENSECAG00000002867, ENSECAG00000003315, ENSECAG00000003800, ENSECAG00000004572,…
17	Upregulated	2.03e-07	181	2384	1.52029	Animal organ development	http://amigo.geneontology.org/amigo/term/GO:0048513	ENSECAG00000011303, ENSECAG00000018280, ENSECAG00000000022, ENSECAG00000000060, ENSECAG00000000105, ENSECAG00000000136, ENSECAG00000000173, ENSECAG00000000626, ENSECAG00000001117, ENSECAG00000001166, ENSECAG00000001249, ENSECAG00000001716, ENSECAG00000002437, ENSECAG00000002866, ENSECAG00000002867, ENSECAG00000003315, ENSECAG00000003462, ENSECAG00000003495, ENSECAG00000003580, ENSECAG00000003761,…
18	Upregulated	5.33e-07	94	974	1.86189	Positive regulation of multicellular organismal process	http://amigo.geneontology.org/amigo/term/GO:0051240	ENSECAG00000009402, ENSECAG00000012481, ENSECAG00000025148, ENSECAG00000032992, ENSECAG00000000105, ENSECAG00000000136, ENSECAG00000000173, ENSECAG00000000626, ENSECAG00000001087, ENSECAG00000001774, ENSECAG00000002867, ENSECAG00000003049, ENSECAG00000003462, ENSECAG00000003761, ENSECAG00000004810, ENSECAG00000005675, ENSECAG00000005814, ENSECAG00000006078, ENSECAG00000006153, ENSECAG00000007588,…
19	Upregulated	6.25e-07	85	858	1.92885	Response to oxygen-containing compound	http://amigo.geneontology.org/amigo/term/GO:1901700	ENSECAG00000015826, ENSECAG00000000607, ENSECAG00000000626, ENSECAG00000001249, ENSECAG00000001774, ENSECAG00000003315, ENSECAG00000004810, ENSECAG00000005631, ENSECAG00000005675, ENSECAG00000005708, ENSECAG00000006153, ENSECAG00000006472, ENSECAG00000007393, ENSECAG00000008287, ENSECAG00000008335, ENSECAG00000008411, ENSECAG00000008923, ENSECAG00000008979, ENSECAG00000009562, ENSECAG00000009828,…
20	Upregulated	6.44e-07	72	644	2.06473	Regulation of cell migration	http://amigo.geneontology.org/amigo/term/GO:0030334	ENSECAG00000009402, ENSECAG00000039301, ENSECAG00000000022, ENSECAG00000000105, ENSECAG00000000136, ENSECAG00000000626, ENSECAG00000001716, ENSECAG00000001774, ENSECAG00000002867, ENSECAG00000003315, ENSECAG00000005814, ENSECAG00000006078, ENSECAG00000006153, ENSECAG00000006218, ENSECAG00000007650, ENSECAG00000008411, ENSECAG00000008923, ENSECAG00000008979, ENSECAG00000009562, ENSECAG00000009714,…
21	Upregulated	7.16e-07	51	426	2.43036	Inflammatory response	http://amigo.geneontology.org/amigo/term/GO:0006954	ENSECAG00000006153, ENSECAG00000012481, ENSECAG00000016330, ENSECAG00000018028, ENSECAG00000022992, ENSECAG00000033827, ENSECAG00000034282, ENSECAG00000000051, ENSECAG00000000074, ENSECAG00000000173, ENSECAG00000000874, ENSECAG00000001249, ENSECAG00000001774, ENSECAG00000003011, ENSECAG00000003495, ENSECAG00000003800, ENSECAG00000004502, ENSECAG00000005631, ENSECAG00000005675, ENSECAG00000006218,…
22	Upregulated	7.69e-07	30	164	3.3755	Response to molecule of bacterial origin	http://amigo.geneontology.org/amigo/term/GO:0002237	ENSECAG00000001774, ENSECAG00000005631, ENSECAG00000006153, ENSECAG00000009562, ENSECAG00000011003, ENSECAG00000011145, ENSECAG00000011827, ENSECAG00000012481, ENSECAG00000012960, ENSECAG00000014780, ENSECAG00000014981, ENSECAG00000015342, ENSECAG00000015449, ENSECAG00000016482, ENSECAG00000016667, ENSECAG00000016983, ENSECAG00000017005, ENSECAG00000017984, ENSECAG00000018028, ENSECAG00000019660,…
23	Upregulated	1.21e-06	69	641	2.06648	Leukocyte activation	http://amigo.geneontology.org/amigo/term/GO:0045321	ENSECAG00000001923, ENSECAG00000012481, ENSECAG00000000214, ENSECAG00000000626, ENSECAG00000001774, ENSECAG00000002437, ENSECAG00000002867, ENSECAG00000003315, ENSECAG00000003495, ENSECAG00000005814, ENSECAG00000006153, ENSECAG00000008596, ENSECAG00000008923, ENSECAG00000009248, ENSECAG00000009562, ENSECAG00000010267, ENSECAG00000010394, ENSECAG00000010523, ENSECAG00000010772, ENSECAG00000011145,…
24	Upregulated	1.32e-06	76	718	1.97653	Regulation of locomotion	http://amigo.geneontology.org/amigo/term/GO:0040012	ENSECAG00000009402, ENSECAG00000039301, ENSECAG00000000022, ENSECAG00000000105, ENSECAG00000000136, ENSECAG00000000626, ENSECAG00000001716, ENSECAG00000001774, ENSECAG00000002867, ENSECAG00000003315, ENSECAG00000005814, ENSECAG00000006078, ENSECAG00000006153, ENSECAG00000006218, ENSECAG00000007650, ENSECAG00000007709, ENSECAG00000008411, ENSECAG00000008923, ENSECAG00000008979, ENSECAG00000009562,…
25	Upregulated	1.32e-06	150	1859	1.55892	Regulation of multicellular organismal process	http://amigo.geneontology.org/amigo/term/GO:0051239	ENSECAG00000008923, ENSECAG00000009402, ENSECAG00000012481, ENSECAG00000025148, ENSECAG00000032992, ENSECAG00000000105, ENSECAG00000000136, ENSECAG00000000173, ENSECAG00000000626, ENSECAG00000001087, ENSECAG00000001774, ENSECAG00000002867, ENSECAG00000003011, ENSECAG00000003049, ENSECAG00000003315, ENSECAG00000003462, ENSECAG00000003580, ENSECAG00000003761, ENSECAG00000004158, ENSECAG00000004264,…
26	Upregulated	1.52e-06	107	1161	1.73019	Apoptotic process	http://amigo.geneontology.org/amigo/term/GO:0006915	ENSECAG00000012481, ENSECAG00000023642, ENSECAG00000000060, ENSECAG00000000266, ENSECAG00000000607, ENSECAG00000000626, ENSECAG00000001249, ENSECAG00000001774, ENSECAG00000001900, ENSECAG00000002212, ENSECAG00000003315, ENSECAG00000005675, ENSECAG00000005927, ENSECAG00000006288, ENSECAG00000007650, ENSECAG00000008227, ENSECAG00000008335, ENSECAG00000008531, ENSECAG00000008871, ENSECAG00000008923,…
27	Upregulated	1.8e-06	97	1045	1.78392	Cell migration	http://amigo.geneontology.org/amigo/term/GO:0016477	ENSECAG00000009402, ENSECAG00000014666, ENSECAG00000022992, ENSECAG00000034282, ENSECAG00000039301, ENSECAG00000000022, ENSECAG00000000105, ENSECAG00000000136, ENSECAG00000000626, ENSECAG00000001167, ENSECAG00000001716, ENSECAG00000001774, ENSECAG00000002867, ENSECAG00000003315, ENSECAG00000004572, ENSECAG00000005814, ENSECAG00000006078, ENSECAG00000006153, ENSECAG00000006218, ENSECAG00000007650,…
28	Upregulated	1.88e-06	227	3270	1.38686	Multicellular organism development	http://amigo.geneontology.org/amigo/term/GO:0007275	ENSECAG00000008923, ENSECAG00000009402, ENSECAG00000011303, ENSECAG00000011938, ENSECAG00000012481, ENSECAG00000013593, ENSECAG00000014891, ENSECAG00000018280, ENSECAG00000020619, ENSECAG00000022447, ENSECAG00000032992, ENSECAG00000036519, ENSECAG00000000022, ENSECAG00000000060, ENSECAG00000000136, ENSECAG00000000173, ENSECAG00000000186, ENSECAG00000000303, ENSECAG00000000383, ENSECAG00000000466,…
29	Upregulated	2.22e-06	73	686	1.97788	Regulation of cell motility	http://amigo.geneontology.org/amigo/term/GO:2000145	ENSECAG00000009402, ENSECAG00000039301, ENSECAG00000000022, ENSECAG00000000105, ENSECAG00000000136, ENSECAG00000000626, ENSECAG00000001716, ENSECAG00000001774, ENSECAG00000002867, ENSECAG00000003315, ENSECAG00000005814, ENSECAG00000006078, ENSECAG00000006153, ENSECAG00000006218, ENSECAG00000007650, ENSECAG00000008411, ENSECAG00000008923, ENSECAG00000008979, ENSECAG00000009562, ENSECAG00000009714,…
30	Upregulated	2.43e-06	116	1378	1.6662	Tissue development	http://amigo.geneontology.org/amigo/term/GO:0009888	ENSECAG00000000022, ENSECAG00000000105, ENSECAG00000000136, ENSECAG00000000626, ENSECAG00000001166, ENSECAG00000001167, ENSECAG00000001249, ENSECAG00000001716, ENSECAG00000001774, ENSECAG00000002866, ENSECAG00000002867, ENSECAG00000003011, ENSECAG00000003761, ENSECAG00000003816, ENSECAG00000004158, ENSECAG00000004264, ENSECAG00000004417, ENSECAG00000004810, ENSECAG00000004871, ENSECAG00000005685,…
31	Downregulated	0.0868	3	6	29.427	Peptide cross-linking via chondroitin 4-sulfate glycosaminoglycan	http://amigo.geneontology.org/amigo/term/GO:0019800	ENSECAG00000009278, ENSECAG00000011459, ENSECAG00000014194
32	Downregulated	0.0868	3	5	29.427	Glossopharyngeal nerve development	http://amigo.geneontology.org/amigo/term/GO:0021563	ENSECAG00000002707, ENSECAG00000022055, ENSECAG00000022129
33	Downregulated	0.0868	3	4	36.7838	Glossopharyngeal nerve morphogenesis	http://amigo.geneontology.org/amigo/term/GO:0021615	ENSECAG00000002707, ENSECAG00000022055, ENSECAG00000022129
The top 30 up- and down-regulated gene sets based on the Kyoto Encyclopedia of Genes and Genomes (KEGG) following hypoxic exercise
No.	group	FDR	nGenes	Pathway size	Fold enriched	Pathway	URL	Genes
1	Upregulated	1.33e-06	25	108	3.72378	TNF signaling pathway	http://www.genome.jp/kegg-bin/show_pathway?ecb04668	ENSECAG00000008423, ENSECAG00000012742, ENSECAG00000022197, ENSECAG00000010560, ENSECAG00000019445, ENSECAG00000016482, ENSECAG00000000051, ENSECAG00000014800, ENSECAG00000019837, ENSECAG00000001249, ENSECAG00000014260, ENSECAG00000022242, ENSECAG00000012481, ENSECAG00000013081, ENSECAG00000013883, ENSECAG00000017005, ENSECAG00000016330, ENSECAG00000017794, ENSECAG00000000090, ENSECAG00000007609,…
2	Upregulated	1.85e-05	33	271	2.66836	Cytokine-cytokine receptor interaction	http://www.genome.jp/kegg-bin/show_pathway?ecb04060	ENSECAG00000000288, ENSECAG00000012742, ENSECAG00000017676, ENSECAG00000022448, ENSECAG00000010560, ENSECAG00000016482, ENSECAG00000024671, ENSECAG00000027864, ENSECAG00000000051, ENSECAG00000015342, ENSECAG00000000214, ENSECAG00000041678, ENSECAG00000014973, ENSECAG00000007359, ENSECAG00000019875, ENSECAG00000006595, ENSECAG00000012481, ENSECAG00000014108, ENSECAG00000024016, ENSECAG00000024512,…
3	Upregulated	0.000162	31	207	2.47831	Lipid and atherosclerosis	http://www.genome.jp/kegg-bin/show_pathway?ecb05417	ENSECAG00000010918, ENSECAG00000018028, ENSECAG00000008423, ENSECAG00000010610, ENSECAG00000016439, ENSECAG00000022197, ENSECAG00000010560, ENSECAG00000019445, ENSECAG00000016482, ENSECAG00000024671, ENSECAG00000000051, ENSECAG00000015342, ENSECAG00000019837, ENSECAG00000033016, ENSECAG00000014260, ENSECAG00000020535, ENSECAG00000022242, ENSECAG00000017223, ENSECAG00000001774, ENSECAG00000013081,…
4	Upregulated	0.00034	22	121	2.85604	Osteoclast differentiation	http://www.genome.jp/kegg-bin/show_pathway?ecb04380	ENSECAG00000017625, ENSECAG00000000051, ENSECAG00000011895, ENSECAG00000014800, ENSECAG00000019837, ENSECAG00000041678, ENSECAG00000001249, ENSECAG00000024457, ENSECAG00000014260, ENSECAG00000023092, ENSECAG00000012768, ENSECAG00000016330, ENSECAG00000024389, ENSECAG00000018002, ENSECAG00000014916, ENSECAG00000030891, ENSECAG00000020898, ENSECAG00000017657, ENSECAG00000020260, ENSECAG00000017715,…
5	Upregulated	0.00034	26	185	2.5728	Transcriptional misregulation in cancer	http://www.genome.jp/kegg-bin/show_pathway?ecb05202	ENSECAG00000000288, ENSECAG00000019445, ENSECAG00000016482, ENSECAG00000011496, ENSECAG00000015342, ENSECAG00000002212, ENSECAG00000024457, ENSECAG00000003462, ENSECAG00000020535, ENSECAG00000017223, ENSECAG00000023358, ENSECAG00000023399, ENSECAG00000038632, ENSECAG00000013081, ENSECAG00000016099, ENSECAG00000009168, ENSECAG00000024358, ENSECAG00000006923, ENSECAG00000003619, ENSECAG00000023546,…
6	Upregulated	0.000441	12	49	4.35396	Malaria	http://www.genome.jp/kegg-bin/show_pathway?ecb05144	ENSECAG00000010918, ENSECAG00000018028, ENSECAG00000008423, ENSECAG00000016482, ENSECAG00000024671, ENSECAG00000000051, ENSECAG00000015342, ENSECAG00000041678, ENSECAG00000001774, ENSECAG00000000874, ENSECAG00000008923, ENSECAG00000013883
7	Upregulated	0.00179	19	109	2.74344	Insulin resistance	http://www.genome.jp/kegg-bin/show_pathway?ecb04931	ENSECAG00000016439, ENSECAG00000000303, ENSECAG00000012659, ENSECAG00000016482, ENSECAG00000019837, ENSECAG00000002212, ENSECAG00000001249, ENSECAG00000019772, ENSECAG00000019802, ENSECAG00000000607, ENSECAG00000009164, ENSECAG00000016238, ENSECAG00000016330, ENSECAG00000007393, ENSECAG00000024562, ENSECAG00000007609, ENSECAG00000009303, ENSECAG00000003315, ENSECAG00000000626
8	Upregulated	0.00464	35	294	1.91221	MAPK signaling pathway	http://www.genome.jp/kegg-bin/show_pathway?ecb04010	ENSECAG00000016394, ENSECAG00000009402, ENSECAG00000022197, ENSECAG00000000051, ENSECAG00000014800, ENSECAG00000041678, ENSECAG00000033016, ENSECAG00000007242, ENSECAG00000014260, ENSECAG00000015894, ENSECAG00000020535, ENSECAG00000022242, ENSECAG00000007650, ENSECAG00000001774, ENSECAG00000023399, ENSECAG00000038632, ENSECAG00000007588, ENSECAG00000016238, ENSECAG00000015849, ENSECAG00000004592,…
9	Upregulated	0.0058	14	86	2.95679	IL-17 signaling pathway	http://www.genome.jp/kegg-bin/show_pathway?ecb04657	ENSECAG00000010610, ENSECAG00000012742, ENSECAG00000022197, ENSECAG00000010560, ENSECAG00000019445, ENSECAG00000016482, ENSECAG00000000051, ENSECAG00000015342, ENSECAG00000014260, ENSECAG00000023092, ENSECAG00000013081, ENSECAG00000010117, ENSECAG00000018002, ENSECAG00000027770
10	Upregulated	0.0058	17	99	2.61474	AGE-RAGE signaling pathway in diabetic complications	http://www.genome.jp/kegg-bin/show_pathway?ecb04933	ENSECAG00000009402, ENSECAG00000020259, ENSECAG00000008423, ENSECAG00000019781, ENSECAG00000016439, ENSECAG00000022197, ENSECAG00000016482, ENSECAG00000000051, ENSECAG00000015342, ENSECAG00000019837, ENSECAG00000041678, ENSECAG00000002212, ENSECAG00000020563, ENSECAG00000013883, ENSECAG00000024562, ENSECAG00000014338, ENSECAG00000005241
11	Upregulated	0.0058	20	131	2.37821	Fluid shear stress and atherosclerosis	http://www.genome.jp/kegg-bin/show_pathway?ecb05418	ENSECAG00000016394, ENSECAG00000017625, ENSECAG00000000288, ENSECAG00000009402, ENSECAG00000008423, ENSECAG00000010610, ENSECAG00000017676, ENSECAG00000000051, ENSECAG00000019837, ENSECAG00000014260, ENSECAG00000038632, ENSECAG00000013081, ENSECAG00000013883, ENSECAG00000016330, ENSECAG00000007210, ENSECAG00000024562, ENSECAG00000005675, ENSECAG00000001129, ENSECAG00000036088, ENSECAG00000005241
12	Upregulated	0.0067	20	164	2.33891	JAK-STAT signaling pathway	http://www.genome.jp/kegg-bin/show_pathway?ecb04630	ENSECAG00000016439, ENSECAG00000016482, ENSECAG00000024671, ENSECAG00000019837, ENSECAG00000001249, ENSECAG00000007359, ENSECAG00000017223, ENSECAG00000020563, ENSECAG00000019875, ENSECAG00000038632, ENSECAG00000024016, ENSECAG00000005883, ENSECAG00000019322, ENSECAG00000019438, ENSECAG00000022059, ENSECAG00000013457, ENSECAG00000020260, ENSECAG00000030554, ENSECAG00000016578, ENSECAG00000026965
13	Upregulated	0.00676	12	82	3.14453	Viral protein interaction with cytokine and cytokine receptor	http://www.genome.jp/kegg-bin/show_pathway?ecb04061	ENSECAG00000012742, ENSECAG00000010560, ENSECAG00000016482, ENSECAG00000015342, ENSECAG00000000214, ENSECAG00000007359, ENSECAG00000006595, ENSECAG00000012481, ENSECAG00000024512, ENSECAG00000022992, ENSECAG00000016330, ENSECAG00000017715
14	Upregulated	0.00771	13	73	2.91992	Pertussis	http://www.genome.jp/kegg-bin/show_pathway?ecb05133	ENSECAG00000012742, ENSECAG00000022197, ENSECAG00000016482, ENSECAG00000024671, ENSECAG00000000051, ENSECAG00000015342, ENSECAG00000014260, ENSECAG00000001774, ENSECAG00000015449, ENSECAG00000019900, ENSECAG00000004791, ENSECAG00000017794, ENSECAG00000024979
15	Upregulated	0.00771	8	34	4.1927	African trypanosomiasis	http://www.genome.jp/kegg-bin/show_pathway?ecb05143	ENSECAG00000008423, ENSECAG00000016482, ENSECAG00000024671, ENSECAG00000000051, ENSECAG00000001774, ENSECAG00000013883, ENSECAG00000011882, ENSECAG00000002867
16	Upregulated	0.0091	18	139	2.3584	Alcoholic liver disease	http://www.genome.jp/kegg-bin/show_pathway?ecb04936	ENSECAG00000022197, ENSECAG00000012659, ENSECAG00000010560, ENSECAG00000016482, ENSECAG00000024671, ENSECAG00000000051, ENSECAG00000015342, ENSECAG00000014800, ENSECAG00000002212, ENSECAG00000019802, ENSECAG00000022242, ENSECAG00000001774, ENSECAG00000009164, ENSECAG00000016330, ENSECAG00000004791, ENSECAG00000006153, ENSECAG00000024499, ENSECAG00000011239
17	Upregulated	0.0162	14	100	2.53981	Hematopoietic cell lineage	http://www.genome.jp/kegg-bin/show_pathway?ecb04640	ENSECAG00000016394, ENSECAG00000017625, ENSECAG00000000288, ENSECAG00000016482, ENSECAG00000010267, ENSECAG00000000051, ENSECAG00000016667, ENSECAG00000005883, ENSECAG00000017386, ENSECAG00000024979, ENSECAG00000020720, ENSECAG00000013457, ENSECAG00000017715, ENSECAG00000016578
18	Upregulated	0.0162	21	156	2.07803	MicroRNAs in cancer	http://www.genome.jp/kegg-bin/show_pathway?ecb05206	ENSECAG00000009402, ENSECAG00000016439, ENSECAG00000022197, ENSECAG00000010267, ENSECAG00000019837, ENSECAG00000041678, ENSECAG00000021529, ENSECAG00000020563, ENSECAG00000038632, ENSECAG00000013081, ENSECAG00000008923, ENSECAG00000012280, ENSECAG00000007393, ENSECAG00000015413, ENSECAG00000024979, ENSECAG00000017406, ENSECAG00000022059, ENSECAG00000001129, ENSECAG00000014981, ENSECAG00000003315,…
19	Upregulated	0.0232	12	73	2.6532	Ribosome biogenesis in eukaryotes	http://www.genome.jp/kegg-bin/show_pathway?ecb03008	ENSECAG00000021443, ENSECAG00000003353, ENSECAG00000023748, ENSECAG00000014421, ENSECAG00000013624, ENSECAG00000023221, ENSECAG00000011830, ENSECAG00000021299, ENSECAG00000024696, ENSECAG00000010710, ENSECAG00000008291, ENSECAG00000035032
20	Upregulated	0.0232	16	108	2.26406	Toxoplasmosis	http://www.genome.jp/kegg-bin/show_pathway?ecb05145	ENSECAG00000018028, ENSECAG00000016439, ENSECAG00000022197, ENSECAG00000024671, ENSECAG00000041678, ENSECAG00000033016, ENSECAG00000007359, ENSECAG00000022242, ENSECAG00000017223, ENSECAG00000001774, ENSECAG00000023534, ENSECAG00000019557, ENSECAG00000016330, ENSECAG00000020260, ENSECAG00000000626, ENSECAG00000026965
21	Upregulated	0.0242	12	89	2.61238	Rheumatoid arthritis	http://www.genome.jp/kegg-bin/show_pathway?ecb05323	ENSECAG00000009402, ENSECAG00000012742, ENSECAG00000010560, ENSECAG00000019445, ENSECAG00000016482, ENSECAG00000000051, ENSECAG00000015342, ENSECAG00000041678, ENSECAG00000014260, ENSECAG00000013883, ENSECAG00000007210, ENSECAG00000017715
22	Upregulated	0.0244	14	102	2.38681	NF-kappa B signaling pathway	http://www.genome.jp/kegg-bin/show_pathway?ecb04064	ENSECAG00000010560, ENSECAG00000000051, ENSECAG00000015342, ENSECAG00000014800, ENSECAG00000017223, ENSECAG00000001774, ENSECAG00000023399, ENSECAG00000022992, ENSECAG00000013883, ENSECAG00000016330, ENSECAG00000009168, ENSECAG00000004791, ENSECAG00000020898, ENSECAG00000040631
23	Upregulated	0.0521	23	199	1.79811	Proteoglycans in cancer	http://www.genome.jp/kegg-bin/show_pathway?ecb05205	ENSECAG00000018028, ENSECAG00000017625, ENSECAG00000009402, ENSECAG00000022127, ENSECAG00000016439, ENSECAG00000022197, ENSECAG00000010267, ENSECAG00000019837, ENSECAG00000041678, ENSECAG00000032992, ENSECAG00000013081, ENSECAG00000008923, ENSECAG00000015849, ENSECAG00000007210, ENSECAG00000011132, ENSECAG00000024979, ENSECAG00000018736, ENSECAG00000012900, ENSECAG00000022059, ENSECAG00000036088,…
24	Upregulated	0.0609	9	64	2.70965	Inflammatory bowel disease	http://www.genome.jp/kegg-bin/show_pathway?ecb05321	ENSECAG00000020259, ENSECAG00000016439, ENSECAG00000016482, ENSECAG00000024671, ENSECAG00000000051, ENSECAG00000000214, ENSECAG00000041678, ENSECAG00000017005, ENSECAG00000019322
25	Upregulated	0.0778	9	59	2.59905	Legionellosis	http://www.genome.jp/kegg-bin/show_pathway?ecb05134	ENSECAG00000018028, ENSECAG00000022197, ENSECAG00000010560, ENSECAG00000016482, ENSECAG00000024671, ENSECAG00000000051, ENSECAG00000015342, ENSECAG00000033016, ENSECAG00000001774
26	Upregulated	0.0796	14	108	2.0636	HIF-1 signaling pathway	http://www.genome.jp/kegg-bin/show_pathway?ecb04066	ENSECAG00000009402, ENSECAG00000019781, ENSECAG00000016439, ENSECAG00000000303, ENSECAG00000016482, ENSECAG00000014259, ENSECAG00000019837, ENSECAG00000015894, ENSECAG00000024562, ENSECAG00000006472, ENSECAG00000016508, ENSECAG00000001129, ENSECAG00000020055, ENSECAG00000025008
27	Upregulated	0.0796	12	99	2.20525	Toll-like receptor signaling pathway	http://www.genome.jp/kegg-bin/show_pathway?ecb04620	ENSECAG00000018028, ENSECAG00000016482, ENSECAG00000024671, ENSECAG00000000051, ENSECAG00000015342, ENSECAG00000019837, ENSECAG00000014260, ENSECAG00000022242, ENSECAG00000001774, ENSECAG00000022992, ENSECAG00000004791, ENSECAG00000000090
28	Upregulated	0.082	16	133	1.93509	FoxO signaling pathway	http://www.genome.jp/kegg-bin/show_pathway?ecb04068	ENSECAG00000020259, ENSECAG00000016439, ENSECAG00000012659, ENSECAG00000016482, ENSECAG00000019837, ENSECAG00000041678, ENSECAG00000002212, ENSECAG00000023399, ENSECAG00000016002, ENSECAG00000009168, ENSECAG00000007393, ENSECAG00000011746, ENSECAG00000024499, ENSECAG00000003315, ENSECAG00000040631, ENSECAG00000000626
29	Upregulated	0.0946	18	171	1.81933	Tuberculosis	http://www.genome.jp/kegg-bin/show_pathway?ecb05152	ENSECAG00000018028, ENSECAG00000022197, ENSECAG00000016482, ENSECAG00000024671, ENSECAG00000000051, ENSECAG00000041678, ENSECAG00000023011, ENSECAG00000007359, ENSECAG00000001774, ENSECAG00000023534, ENSECAG00000012960, ENSECAG00000023642, ENSECAG00000017005, ENSECAG00000016330, ENSECAG00000024082, ENSECAG00000011746, ENSECAG00000024244, ENSECAG00000027770
