# Supplementary material for: Effects of hypoxia and hyperoxia on exercise-induced metabolomic and transcriptomic profiles in equine skeletal muscle
Source: J Exp Biol. 2025 Dec 17;228(24):jeb250956. doi: 10.1242/jeb.250956 (PMC12752499; doi:10.1242/jeb.250956)
Supplement: Table S11. Top 20 up- or down-regulated genes after exercise [file jexbio-228-250956-TableS11.xlsx]

## Sheet: TS11 Top 20 DEGs (pre-post)
Table S11. Top 20 up- or down-regulated genes after exercise
The top 20 up- and down-regulated genes following normoxic exercise
Rank	Regulation	symbol	ensembl_ID	log2 fold change	FDR
1	Upregulated	IL6	ENSECAG00000016482	10.3009	6.82184e-12
2	Upregulated	LOC100071946	ENSECAG00000001949	8.84969	3.27477e-09
3	Upregulated	SH2D5	ENSECAG00000013721	8.28232	2.04183e-06
4	Upregulated	FOSB	ENSECAG00000018002	7.99478	7.12204e-12
5	Upregulated	ADAMTS4	ENSECAG00000024172	7.87678	2.10712e-17
6	Upregulated	DUSP2	ENSECAG00000007242	7.58864	2.49379e-17
7	Upregulated	CXCL6	ENSECAG00000012742	7.58191	3.83677e-08
8	Upregulated	IL13RA2	ENSECAG00000024016	7.55056	1.01537e-05
9	Upregulated	EREG	ENSECAG00000007588	7.53074	3.07547e-05
10	Upregulated	SELE	ENSECAG00000008423	7.46955	3.82255e-14
11	Upregulated	SERPINE1	ENSECAG00000019781	6.82191	3.97091e-13
12	Upregulated	NR4A3	ENSECAG00000011929	6.79455	1.72046e-17
13	Upregulated	TREM1	ENSECAG00000017436	6.6936	3.3554e-11
14	Upregulated	CXCL8	ENSECAG00000015342	6.62722	5.55239e-06
15	Upregulated	CGA	ENSECAG00000018841	6.53339	1.06115e-07
16	Upregulated	ENSECAG00000048330	ENSECAG00000048330	6.39309	1.38249e-12
17	Upregulated	IL1RN	ENSECAG00000027864	6.27781	6.82184e-12
18	Upregulated	IL1B	ENSECAG00000000051	6.26953	1.43759e-09
19	Upregulated	ENSECAG00000044509	ENSECAG00000044509	6.23784	1.53304e-06
20	Upregulated	DUSP5	ENSECAG00000013514	6.17006	3.27448e-12
1	downregulated	SLC8A2	ENSECAG00000008392	-2.97946	0.00709883
2	downregulated	ENSECAG00000057583	ENSECAG00000057583	-2.9754	1.32428e-05
3	downregulated	MYL4	ENSECAG00000020967	-2.94651	0.0219125
4	downregulated	TCF23	ENSECAG00000021374	-2.93073	0.000373391
5	downregulated	APCDD1L	ENSECAG00000027891	-2.85207	0.0327154
6	downregulated	TTC16	ENSECAG00000009269	-2.81914	0.0189935
7	downregulated	CPA3	ENSECAG00000033607	-2.81679	0.0238874
8	downregulated	DCT	ENSECAG00000000264	-2.75603	0.0191465
9	downregulated	CYP2C110	ENSECAG00000036814	-2.73885	0.0266269
10	downregulated	ENSECAG00000049967	ENSECAG00000049967	-2.66141	0.0279359
11	downregulated	BMPER	ENSECAG00000008055	-2.65731	0.00436463
12	downregulated	ENSECAG00000055111	ENSECAG00000055111	-2.57633	0.0403987
13	downregulated	WNT5B	ENSECAG00000016516	-2.55446	0.0188097
14	downregulated	ENSECAG00000059035	ENSECAG00000059035	-2.53074	1.70573e-06
15	downregulated	SCN3A	ENSECAG00000014080	-2.48285	0.0193981
16	downregulated	CENPF	ENSECAG00000024127	-2.37003	0.0265515
17	downregulated	ENSECAG00000016113	ENSECAG00000016113	-2.3613	0.0279359
18	downregulated	ENSECAG00000056540	ENSECAG00000056540	-2.32066	0.0121687
19	downregulated	GPR34	ENSECAG00000003173	-2.31012	0.00783809
20	downregulated	ENSECAG00000050225	ENSECAG00000050225	-2.2939	3.70871e-05
The top 20 up- and down-regulated genes following hyperoxic exercise
Rank	Regulation	symbol	ensembl_ID	log2 fold change	FDR
1	Upregulated	IL6	ENSECAG00000016482	8.28012	2.99916e-07
2	Upregulated	NR4A3	ENSECAG00000011929	7.27912	6.30983e-20
3	Upregulated	ADAMTS4	ENSECAG00000024172	7.10464	1.13007e-13
4	Upregulated	IL13RA2	ENSECAG00000024016	6.42808	0.00100943
5	Upregulated	SH2D5	ENSECAG00000013721	6.07928	0.00313694
6	Upregulated	CXCL6	ENSECAG00000012742	6.06175	7.99815e-05
7	Upregulated	SELE	ENSECAG00000008423	6.04135	9.04083e-09
8	Upregulated	ENSECAG00000038866	ENSECAG00000038866	5.4433	4.34067e-06
9	Upregulated	SERPINE1	ENSECAG00000019781	5.31349	1.44508e-07
10	Upregulated	LOC100071946	ENSECAG00000001949	5.27906	0.00359304
11	Upregulated	HAS1	ENSECAG00000033693	5.25347	1.29003e-08
12	Upregulated	DUSP2	ENSECAG00000007242	5.23232	8.30402e-08
13	Upregulated	NPTX1	ENSECAG00000011663	4.96897	0.000278385
14	Upregulated	SOCS3	ENSECAG00000001249	4.83589	1.57095e-09
15	Upregulated	ENSECAG00000034282	ENSECAG00000034282	4.74065	1.37654e-07
16	Upregulated	TNFSF8	ENSECAG00000014973	4.71866	2.143e-05
17	Upregulated	RNF183	ENSECAG00000005307	4.64596	0.000349454
18	Upregulated	CH25H	ENSECAG00000004572	4.63445	0.000202083
19	Upregulated	HSPA6	ENSECAG00000033016	4.57798	4.40268e-07
20	Upregulated	EGR1	ENSECAG00000014338	4.55866	4.97773e-06
1	downregulated	VSTM2L	ENSECAG00000037272	-2.53326	0.00902351
2	downregulated	RFPL4B	ENSECAG00000041082	-2.34533	0.0108909
3	downregulated	ENSECAG00000057583	ENSECAG00000057583	-2.1996	0.00140223
4	downregulated	ALOX15	ENSECAG00000038698	-2.05645	0.0233892
5	downregulated	KCNH1	ENSECAG00000000431	-2.04408	0.0395318
6	downregulated	ENSECAG00000050225	ENSECAG00000050225	-1.96624	0.000904869
7	downregulated	DBP	ENSECAG00000014275	-1.78464	1.51819e-05
8	downregulated	ENSECAG00000047972	ENSECAG00000047972	-1.76066	0.0398545
9	downregulated	CXXC4	ENSECAG00000030032	-1.71458	0.00950291
10	downregulated	ENSECAG00000059035	ENSECAG00000059035	-1.71336	0.0063557
11	downregulated	FBXL22	ENSECAG00000016041	-1.68881	1.09394e-05
12	downregulated	NPY1R	ENSECAG00000016717	-1.65614	0.0106027
13	downregulated	LOC100054201	ENSECAG00000006493	-1.58317	0.0158357
14	downregulated	NRIP2	ENSECAG00000018082	-1.54137	0.000240366
15	downregulated	ENSECAG00000057783	ENSECAG00000057783	-1.50802	0.00234268
16	downregulated	LOC100067842	ENSECAG00000009766	-1.50199	0.0447643
17	downregulated	C2H1orf185	ENSECAG00000025041	-1.4987	0.0448958
18	downregulated	PER3	ENSECAG00000018928	-1.496	2.14136e-05
19	downregulated	PPM1E	ENSECAG00000008191	-1.46928	0.032428
20	downregulated	HDAC9	ENSECAG00000018816	-1.46903	0.0100509
The top 20 up- and down-regulated genes following hypoxic exercise
Rank	Regulation	symbol	ensembl_ID	log2 fold change	FDR
1	Upregulated	IL6	ENSECAG00000016482	9.63228	4.76153e-10
2	Upregulated	NR4A3	ENSECAG00000011929	7.24833	9.76938e-20
3	Upregulated	ADAMTS4	ENSECAG00000024172	7.01957	1.70158e-13
4	Upregulated	SELE	ENSECAG00000008423	6.90471	7.89945e-12
5	Upregulated	LOC100071946	ENSECAG00000001949	6.70858	3.88293e-05
6	Upregulated	DUSP2	ENSECAG00000007242	6.70377	3.46242e-13
7	Upregulated	IL13RA2	ENSECAG00000024016	6.64682	0.000363245
8	Upregulated	FOSB	ENSECAG00000018002	6.56542	9.89109e-08
9	Upregulated	CXCL6	ENSECAG00000012742	6.41297	1.24607e-05
10	Upregulated	SH2D5	ENSECAG00000013721	6.22881	0.00152053
11	Upregulated	SERPINE1	ENSECAG00000019781	5.63206	1.07249e-08
12	Upregulated	EREG	ENSECAG00000007588	5.60964	0.0067618
13	Upregulated	ENSECAG00000038866	ENSECAG00000038866	5.49955	1.88601e-06
14	Upregulated	MMP12	ENSECAG00000019445	5.48903	0.00154536
15	Upregulated	LIF	ENSECAG00000030554	5.30063	6.92206e-07
16	Upregulated	SOCS3	ENSECAG00000001249	5.26236	1.45699e-11
17	Upregulated	ENSECAG00000034282	ENSECAG00000034282	5.22434	1.73849e-09
18	Upregulated	DUSP5	ENSECAG00000013514	5.18616	2.3342e-08
19	Upregulated	CGA	ENSECAG00000018841	5.16989	0.000122562
20	Upregulated	IL1B	ENSECAG00000000051	5.13649	3.32916e-06
1	downregulated	WNT5B	ENSECAG00000016516	-3.5756	0.00570746
2	downregulated	SLITRK4	ENSECAG00000006567	-2.68792	0.0345319
3	downregulated	KCNH1	ENSECAG00000000431	-2.54421	0.0063644
4	downregulated	ENSECAG00000059035	ENSECAG00000059035	-2.3892	1.69013e-05
5	downregulated	ALOX15	ENSECAG00000038698	-2.33113	0.00541249
6	downregulated	APBA2	ENSECAG00000015516	-2.22527	0.00874186
7	downregulated	NRIP2	ENSECAG00000018082	-2.19612	4.14837e-08
8	downregulated	ENSECAG00000057583	ENSECAG00000057583	-2.12805	0.00139662
9	downregulated	LMO3	ENSECAG00000020777	-2.11081	0.017248
10	downregulated	VSTM2L	ENSECAG00000037272	-2.03431	0.0269287
11	downregulated	FBXL22	ENSECAG00000016041	-1.98317	6.20999e-08
12	downregulated	CCDC63	ENSECAG00000016878	-1.90785	0.0431798
13	downregulated	ASPA	ENSECAG00000021534	-1.8894	0.0141361
14	downregulated	HDAC9	ENSECAG00000018816	-1.77018	0.000614213
15	downregulated	NPY1R	ENSECAG00000016717	-1.74178	0.00436772
16	downregulated	DBP	ENSECAG00000014275	-1.73714	1.69013e-05
17	downregulated	HMGCLL1	ENSECAG00000000662	-1.72167	0.0382541
18	downregulated	CA8	ENSECAG00000018004	-1.6963	0.014376
19	downregulated	C2H1orf185	ENSECAG00000025041	-1.65986	0.0150112
20	downregulated	ENSECAG00000052043	ENSECAG00000052043	-1.65783	0.026319
